# Supplementary material for: A murine model of post-acute neurological sequelae following SARS-CoV-2 variant infection
Source: Front Immunol. 2024 May 3;15:1384516. doi: 10.3389/fimmu.2024.1384516 (PMC11099216; doi:10.3389/fimmu.2024.1384516)
Supplement: Supplementary file 5 [file Table_2.xlsx]

## Sheet: 1 month
NAME	SIZE	ES	NES	NOM p-val	FDR q-val	FWER p-val	RANK AT MAX	LEADING EDGE
COMPLEMENT ACTIVATION, CLASSICAL PATHWAY%GOBP%GO:0006958	134	0.824043	1.91362	0	0.000450648	0.0005	2352	tags=11%, list=4%, signal=12%
PHAGOCYTOSIS, RECOGNITION%GOBP%GO:0006910	143	0.809611	1.88398	0	0.000892855	0.002	2887	tags=14%, list=5%, signal=15%
HUMORAL IMMUNE RESPONSE MEDIATED BY CIRCULATING IMMUNOGLOBULIN%GOBP%GO:0002455	138	0.794167	1.85626	0	0.00164417	0.0055	2352	tags=11%, list=4%, signal=11%
PID_SYNDECAN_1_PATHWAY%MSIGDB_C2%PID_SYNDECAN_1_PATHWAY	46	0.86334	1.74606	0	0.0984123	0.354	4922	tags=72%, list=9%, signal=79%
MEMBRANE DISRUPTION IN ANOTHER ORGANISM%GOBP%GO:0051673	29	0.915338	1.72931	0	0.133146	0.514	4448	tags=10%, list=8%, signal=11%
COLLAGEN CHAIN TRIMERIZATION%REACTOME%R-HSA-8948216.3	42	0.866986	1.72853	0.000843882	0.11282	0.5185	5381	tags=83%, list=10%, signal=92%
ASSEMBLY OF COLLAGEN FIBRILS AND OTHER MULTIMERIC STRUCTURES%REACTOME%R-HSA-2022090.3	51	0.844725	1.72742	0	0.10067	0.5335	5088	tags=67%, list=9%, signal=73%
B CELL RECEPTOR SIGNALING PATHWAY%GOBP%GO:0050853	165	0.723915	1.72162	0	0.104049	0.593	5036	tags=19%, list=9%, signal=21%
PHAGOCYTOSIS, ENGULFMENT%GOBP%GO:0006911	173	0.721976	1.71675	0	0.108073	0.65	6916	tags=21%, list=13%, signal=24%
COMPLEMENT ACTIVATION%GOBP%GO:0006956	166	0.722439	1.71363	0	0.107517	0.686	7027	tags=20%, list=13%, signal=23%
DETECTION OF CHEMICAL STIMULUS INVOLVED IN SENSORY PERCEPTION OF BITTER TASTE%GOBP%GO:0001580	48	0.829704	1.6876	0	0.205626	0.924	4016	tags=10%, list=7%, signal=11%
BETA1 INTEGRIN CELL SURFACE INTERACTIONS%PATHWAY INTERACTION DATABASE NCI-NATURE CURATED DATA%BETA1 INTEGRIN CELL SURFACE INTERACTIONS	66	0.785871	1.68393	0.00159744	0.208282	0.943	4922	tags=67%, list=9%, signal=73%
PID_INTEGRIN1_PATHWAY%MSIGDB_C2%PID_INTEGRIN1_PATHWAY	66	0.78587	1.66728	0.000806452	0.293148	0.985	4922	tags=67%, list=9%, signal=73%
COLLAGEN FORMATION%REACTOME%R-HSA-1474290.3	83	0.759425	1.66412	0.000785546	0.294319	0.99	5381	tags=58%, list=10%, signal=64%
SYNDECAN-1-MEDIATED SIGNALING EVENTS%PATHWAY INTERACTION DATABASE NCI-NATURE CURATED DATA%SYNDECAN-1-MEDIATED SIGNALING EVENTS	38	0.827625	1.63596	0.00593723	0.520482	1	4922	tags=61%, list=9%, signal=66%
COLLAGEN BIOSYNTHESIS AND MODIFYING ENZYMES%REACTOME%R-HSA-1650814.4	63	0.776959	1.62469	0.00244101	0.616449	1	4922	tags=65%, list=9%, signal=71%
PLASMA MEMBRANE INVAGINATION%GOBP%GO:0099024	182	0.672157	1.61879	0	0.651845	1	6916	tags=20%, list=13%, signal=23%
EXTRACELLULAR MATRIX ORGANIZATION%REACTOME%R-HSA-1474244.2	275	0.65131	1.60759	0	0.765973	1	4922	tags=45%, list=9%, signal=50%
SENSORY PERCEPTION OF BITTER TASTE%GOBP%GO:0050913	52	0.77713	1.59491	0.00499168	0.918906	1	2403	tags=8%, list=4%, signal=8%
MEMBRANE INVAGINATION%GOBP%GO:0010324	189	0.663012	1.58365	0.000724638	1	1	7068	tags=20%, list=13%, signal=23%
CYTOPLASMIC RIBOSOMAL PROTEINS%WIKIPATHWAYS_20220410%WP163%MUS MUSCULUS	77	0.733275	1.58315	0.00161421	1	1	8498	tags=64%, list=16%, signal=75%
DETECTION OF CHEMICAL STIMULUS INVOLVED IN SENSORY PERCEPTION OF TASTE%GOBP%GO:0050912	52	0.763007	1.58139	0.00801925	0.995888	1	2403	tags=8%, list=4%, signal=8%
POSITIVE REGULATION OF LACTATION%GOBP%GO:1903489	27	0.840331	1.57883	0.00855432	0.992856	1	54	tags=4%, list=0%, signal=4%
PID_AVB3_INTEGRIN_PATHWAY%MSIGDB_C2%PID_AVB3_INTEGRIN_PATHWAY	73	0.725291	1.56534	0.0073831	1	1	4922	tags=52%, list=9%, signal=57%
IMMUNOREGULATORY INTERACTIONS BETWEEN A LYMPHOID AND A NON-LYMPHOID CELL%REACTOME DATABASE ID RELEASE 80%198933	73	0.720472	1.55974	0.00629921	1	1	7299	tags=52%, list=13%, signal=60%
HUMORAL IMMUNE RESPONSE%GOBP%GO:0006959	352	0.610346	1.54396	0	1	1	4506	tags=18%, list=8%, signal=19%
RENAL ABSORPTION%GOBP%GO:0070293	29	0.808132	1.53547	0.0145548	1	1	6290	tags=45%, list=12%, signal=51%
PID_INTEGRIN3_PATHWAY%MSIGDB_C2%PID_INTEGRIN3_PATHWAY	41	0.76518	1.5342	0.0197595	1	1	4922	tags=68%, list=9%, signal=75%
PHAGOCYTOSIS%GOBP%GO:0006909	279	0.617495	1.52826	0	1	1	4506	tags=19%, list=8%, signal=20%
ANTIGEN RECEPTOR-MEDIATED SIGNALING PATHWAY%GOBP%GO:0050851	255	0.619494	1.52767	0.00143369	1	1	6324	tags=23%, list=12%, signal=26%
REGULATION OF LACTATION%GOBP%GO:1903487	28	0.814937	1.52022	0.0118544	1	1	2128	tags=7%, list=4%, signal=7%
RESPONSE TO PROTOZOAN%GOBP%GO:0001562	43	0.75067	1.51878	0.0198511	1	1	6152	tags=37%, list=11%, signal=42%
BETA3 INTEGRIN CELL SURFACE INTERACTIONS%PATHWAY INTERACTION DATABASE NCI-NATURE CURATED DATA%BETA3 INTEGRIN CELL SURFACE INTERACTIONS	41	0.76518	1.5142	0.0289116	1	1	4922	tags=68%, list=9%, signal=75%
INTEGRIN SIGNALLING PATHWAY%PANTHER PATHWAY%P00034	183	0.629924	1.50797	0.00511696	1	1	4922	tags=41%, list=9%, signal=45%
POSITIVE REGULATION OF RECEPTOR SIGNALING PATHWAY VIA STAT%GOBP%GO:1904894	68	0.709302	1.50776	0.0151878	1	1	3269	tags=26%, list=6%, signal=28%
DEFENSE RESPONSE TO BACTERIUM%GOBP%GO:0042742	437	0.589428	1.50391	0	1	1	7776	tags=24%, list=14%, signal=28%
ANTIBACTERIAL HUMORAL RESPONSE%GOBP%GO:0019731	80	0.682466	1.49908	0.0140296	1	1	6033	tags=24%, list=11%, signal=27%
DETECTION OF CHEMICAL STIMULUS INVOLVED IN SENSORY PERCEPTION%GOBP%GO:0050907	362	0.584212	1.48839	0	1	1	5358	tags=4%, list=10%, signal=4%
DEFENSE RESPONSE TO PROTOZOAN%GOBP%GO:0042832	39	0.748849	1.48422	0.0275459	1	1	6152	tags=36%, list=11%, signal=40%
COLLAGEN DEGRADATION%REACTOME%R-HSA-1442490.3	38	0.739949	1.48145	0.0392157	1	1	6684	tags=53%, list=12%, signal=60%
POSITIVE REGULATION OF RECEPTOR SIGNALING PATHWAY VIA JAK-STAT%GOBP%GO:0046427	63	0.705248	1.47689	0.0222046	1	1	3147	tags=24%, list=6%, signal=25%
CELLULAR RESPONSE TO ESTROGEN STIMULUS%GOBP%GO:0071391	38	0.741423	1.47518	0.0337955	1	1	8016	tags=24%, list=15%, signal=28%
ICOSANOID BIOSYNTHETIC PROCESS%GOBP%GO:0046456	39	0.747266	1.47488	0.0360738	1	1	6288	tags=41%, list=12%, signal=46%
INTEGRIN CELL SURFACE INTERACTIONS%REACTOME%R-HSA-216083.4	64	0.69592	1.47096	0.0306452	1	1	4922	tags=56%, list=9%, signal=62%
HALLMARK_EPITHELIAL_MESENCHYMAL_TRANSITION%MSIGDB_C2%HALLMARK_EPITHELIAL_MESENCHYMAL_TRANSITION	190	0.613142	1.47069	0.00742942	1	1	4121	tags=43%, list=8%, signal=46%
COLLAGEN METABOLIC PROCESS%GOBP%GO:0032963	64	0.689218	1.4612	0.026764	1	1	4146	tags=25%, list=8%, signal=27%
CELL RECOGNITION%GOBP%GO:0008037	271	0.586576	1.45478	0.00142248	1	1	5014	tags=19%, list=9%, signal=21%
FORMATION OF A POOL OF FREE 40S SUBUNITS%REACTOME DATABASE ID RELEASE 80%72689	52	0.697578	1.45327	0.0361248	1	1	11039	tags=65%, list=20%, signal=82%
ECM PROTEOGLYCANS%REACTOME DATABASE ID RELEASE 80%3000178	55	0.691745	1.44993	0.0360065	1	1	3992	tags=53%, list=7%, signal=57%
PEPTIDE CHAIN ELONGATION%REACTOME%R-HSA-156902.2	39	0.722359	1.44949	0.0397924	1	1	6888	tags=49%, list=13%, signal=56%
INTEGRINS IN ANGIOGENESIS%PATHWAY INTERACTION DATABASE NCI-NATURE CURATED DATA%INTEGRINS IN ANGIOGENESIS	61	0.688219	1.44846	0.0285714	1	1	4922	tags=46%, list=9%, signal=50%
GLOMERULUS VASCULATURE DEVELOPMENT%GOBP%GO:0072012	18	0.823822	1.44789	0.0418522	1	1	4193	tags=61%, list=8%, signal=66%
WATER TRANSPORT%GOBP%GO:0006833	19	0.818494	1.44021	0.0321761	1	1	4299	tags=47%, list=8%, signal=51%
DEGRADATION OF THE EXTRACELLULAR MATRIX%REACTOME%R-HSA-1474228.4	99	0.63917	1.43986	0.0179828	1	1	7684	tags=52%, list=14%, signal=60%
POSITIVE REGULATION OF INTEGRIN-MEDIATED SIGNALING PATHWAY%GOBP%GO:2001046	15	0.849601	1.43981	0.034965	1	1	4853	tags=73%, list=9%, signal=80%
SENSORY PERCEPTION OF TASTE%GOBP%GO:0050909	71	0.668476	1.43244	0.031225	1	1	4016	tags=14%, list=7%, signal=15%
NUCLEAR EVENTS (KINASE AND TRANSCRIPTION FACTOR ACTIVATION)%REACTOME%R-HSA-198725.2	60	0.674811	1.42918	0.0366667	1	1	7538	tags=58%, list=14%, signal=68%
MET ACTIVATES PTK2 SIGNALING%REACTOME%R-HSA-8874081.1	17	0.817167	1.42782	0.053442	1	1	4710	tags=76%, list=9%, signal=84%
COLLAGEN FIBRIL ORGANIZATION%GOBP%GO:0030199	52	0.685072	1.4242	0.0391993	1	1	3689	tags=42%, list=7%, signal=45%
RENAL SYSTEM VASCULATURE DEVELOPMENT%GOBP%GO:0061437	19	0.807114	1.42378	0.0426829	1	1	4193	tags=58%, list=8%, signal=63%
SELENOCYSTEINE SYNTHESIS%REACTOME DATABASE ID RELEASE 80%2408557	44	0.706018	1.42208	0.0438449	1	1	6888	tags=45%, list=13%, signal=52%
KIDNEY VASCULATURE DEVELOPMENT%GOBP%GO:0061440	19	0.807114	1.42064	0.0385289	1	1	4193	tags=58%, list=8%, signal=63%
EUKARYOTIC TRANSLATION ELONGATION%REACTOME%R-HSA-156842.2	42	0.706422	1.42054	0.0571429	1	1	6888	tags=48%, list=13%, signal=54%
BIOCARTA_INTRINSIC_PATHWAY%MSIGDB_C2%BIOCARTA_INTRINSIC_PATHWAY	23	0.772605	1.41639	0.0701439	1	1	6327	tags=61%, list=12%, signal=69%
IMMUNE RESPONSE-ACTIVATING CELL SURFACE RECEPTOR SIGNALING PATHWAY%GOBP%GO:0002429	288	0.56951	1.4163	0.00805369	1	1	7468	tags=26%, list=14%, signal=30%
IMMUNE RESPONSE-ACTIVATING SIGNAL TRANSDUCTION%GOBP%GO:0002757	289	0.571365	1.41571	0.00810811	1	1	5700	tags=22%, list=10%, signal=25%
ELASTIC FIBRE FORMATION%REACTOME%R-HSA-1566948.2	40	0.715616	1.41521	0.044665	1	1	4406	tags=45%, list=8%, signal=49%
REGULATION OF RECEPTOR SIGNALING PATHWAY VIA JAK-STAT%GOBP%GO:0046425	99	0.62907	1.4117	0.0297107	1	1	5551	tags=26%, list=10%, signal=29%
ACTIVATION OF IMMUNE RESPONSE%GOBP%GO:0002253	361	0.557185	1.41034	0.00531209	1	1	7468	tags=29%, list=14%, signal=33%
ERK MAPK TARGETS%REACTOME%R-HSA-198753.1	22	0.767328	1.4082	0.0724258	1	1	8498	tags=68%, list=16%, signal=81%
FOCAL ADHESION%WIKIPATHWAYS_20220410%WP85%MUS MUSCULUS	184	0.587897	1.40804	0.0153173	1	1	6021	tags=43%, list=11%, signal=48%
REGULATION OF B CELL ACTIVATION%GOBP%GO:0050864	275	0.568308	1.40343	0.00909727	1	1	6324	tags=24%, list=12%, signal=27%
TRABECULA FORMATION%GOBP%GO:0060343	26	0.756532	1.40263	0.0606061	1	1	4116	tags=38%, list=8%, signal=42%
IMMUNE RESPONSE-REGULATING CELL SURFACE RECEPTOR SIGNALING PATHWAY%GOBP%GO:0002768	300	0.561129	1.40124	0.0109439	1	1	6324	tags=24%, list=12%, signal=27%
NATURAL KILLER CELL ACTIVATION INVOLVED IN IMMUNE RESPONSE%GOBP%GO:0002323	31	0.729328	1.39931	0.062661	1	1	6475	tags=13%, list=12%, signal=15%
INNATE IMMUNE RESPONSE IN MUCOSA%GOBP%GO:0002227	50	0.680559	1.39811	0.0568087	1	1	5693	tags=12%, list=10%, signal=13%
REGULATION OF ANTIGEN PROCESSING AND PRESENTATION%GOBP%GO:0002577	22	0.760276	1.39806	0.075784	1	1	6615	tags=55%, list=12%, signal=62%
PID_SYNDECAN_2_PATHWAY%MSIGDB_C2%PID_SYNDECAN_2_PATHWAY	32	0.727849	1.39752	0.0654708	1	1	6427	tags=47%, list=12%, signal=53%
PID_S1P_S1P1_PATHWAY%MSIGDB_C2%PID_S1P_S1P1_PATHWAY	21	0.774915	1.39676	0.0718615	1	1	6289	tags=62%, list=12%, signal=70%
SCAVENGING BY CLASS A RECEPTORS%REACTOME%R-HSA-3000480.1	17	0.805726	1.39537	0.0777972	1	1	3875	tags=47%, list=7%, signal=51%
THE CANONICAL RETINOID CYCLE IN RODS (TWILIGHT VISION)%REACTOME DATABASE ID RELEASE 80%2453902	23	0.763019	1.39352	0.0592851	1	1	6309	tags=48%, list=12%, signal=54%
COLLAGEN-ACTIVATED SIGNALING PATHWAY%GOBP%GO:0038065	17	0.801292	1.3932	0.0732797	1	1	4922	tags=65%, list=9%, signal=71%
REGULATION OF CHEMOKINE (C-X-C MOTIF) LIGAND 2 PRODUCTION%GOBP%GO:2000341	27	0.744454	1.39307	0.0678112	1	1	5190	tags=44%, list=10%, signal=49%
POSITIVE REGULATION OF B CELL ACTIVATION%GOBP%GO:0050871	215	0.572639	1.39021	0.0209689	1	1	5697	tags=18%, list=10%, signal=20%
IMMUNE RESPONSE-REGULATING SIGNALING PATHWAY%GOBP%GO:0002764	386	0.545629	1.38925	0.00598404	1	1	7691	tags=29%, list=14%, signal=34%
OTHER INTERLEUKIN SIGNALING%REACTOME%R-HSA-449836.10	21	0.771539	1.3873	0.0761649	1	1	3933	tags=52%, list=7%, signal=56%
FLUID TRANSPORT%GOBP%GO:0042044	29	0.739748	1.38677	0.0626632	1	1	4299	tags=38%, list=8%, signal=41%
BINDING AND UPTAKE OF LIGANDS BY SCAVENGER RECEPTORS%REACTOME DATABASE ID RELEASE 80%2173782	35	0.71595	1.38626	0.0725256	1	1	3875	tags=40%, list=7%, signal=43%
ORGAN OR TISSUE SPECIFIC IMMUNE RESPONSE%GOBP%GO:0002251	66	0.65003	1.38194	0.0613398	1	1	4448	tags=20%, list=8%, signal=21%
REGULATION OF MACROPHAGE MIGRATION%GOBP%GO:1905521	49	0.673335	1.38161	0.0665557	1	1	7611	tags=55%, list=14%, signal=64%
IMMUNOGLOBULIN PRODUCTION%GOBP%GO:0002377	220	0.569353	1.38068	0.0180636	1	1	3779	tags=17%, list=7%, signal=18%
NON-INTEGRIN MEMBRANE-ECM INTERACTIONS%REACTOME DATABASE ID RELEASE 80%3000171	41	0.684504	1.37741	0.08	1	1	4354	tags=51%, list=8%, signal=56%
REGULATION OF TRANSFORMING GROWTH FACTOR BETA PRODUCTION%GOBP%GO:0071634	38	0.687852	1.37676	0.0790378	1	1	6199	tags=39%, list=11%, signal=45%
S1P1 PATHWAY%PATHWAY INTERACTION DATABASE NCI-NATURE CURATED DATA%S1P1 PATHWAY	19	0.775186	1.37543	0.0884649	1	1	6289	tags=63%, list=12%, signal=71%
PRODUCTION OF MOLECULAR MEDIATOR OF IMMUNE RESPONSE%GOBP%GO:0002440	284	0.550547	1.37393	0.019945	1	1	5970	tags=23%, list=11%, signal=25%
NEGATIVE REGULATION OF CALCIUM-MEDIATED SIGNALING%GOBP%GO:0050849	22	0.762174	1.36772	0.0838323	1	1	5117	tags=36%, list=9%, signal=40%
SMOOTH MUSCLE TISSUE DEVELOPMENT%GOBP%GO:0048745	28	0.723034	1.36688	0.0823328	1	1	4116	tags=46%, list=8%, signal=50%
RENAL WATER HOMEOSTASIS%GOBP%GO:0003091	15	0.80123	1.36668	0.0778175	1	1	4974	tags=47%, list=9%, signal=51%
L13A-MEDIATED TRANSLATIONAL SILENCING OF CERULOPLASMIN EXPRESSION%REACTOME%R-HSA-156827.3	62	0.647586	1.36481	0.0616883	1	1	11039	tags=61%, list=20%, signal=77%
DEFENSE RESPONSE TO GRAM-POSITIVE BACTERIUM%GOBP%GO:0050830	158	0.583224	1.35948	0.027027	1	1	7776	tags=26%, list=14%, signal=30%
NONSENSE MEDIATED DECAY (NMD) INDEPENDENT OF THE EXON JUNCTION COMPLEX (EJC)%REACTOME DATABASE ID RELEASE 80%975956	46	0.675189	1.35922	0.0830565	1	1	6888	tags=43%, list=13%, signal=50%
POSITIVE REGULATION OF MACROPHAGE MIGRATION%GOBP%GO:1905523	31	0.714226	1.35651	0.0954817	1	1	3022	tags=42%, list=6%, signal=44%
PROSTANOID BIOSYNTHETIC PROCESS%GOBP%GO:0046457	19	0.760748	1.35614	0.111401	1	1	6288	tags=47%, list=12%, signal=54%
RESPONSE TO INTERFERON-GAMMA%GOBP%GO:0034341	126	0.586466	1.35584	0.0468401	1	1	9293	tags=42%, list=17%, signal=51%
ANTIGEN PROCESSING AND PRESENTATION OF ENDOGENOUS PEPTIDE ANTIGEN VIA MHC CLASS I%GOBP%GO:0019885	33	0.703112	1.35508	0.0874363	1	1	5075	tags=21%, list=9%, signal=23%
NEGATIVE REGULATION OF ANDROGEN RECEPTOR SIGNALING PATHWAY%GOBP%GO:0060766	17	0.7758	1.35447	0.0930641	1	1	3252	tags=29%, list=6%, signal=31%
EICOSANOID METABOLISM VIA CYTOCHROME P450 MONOOXYGENASES%WIKIPATHWAYS_20220410%WP4349%MUS MUSCULUS	15	0.784652	1.35434	0.109701	1	1	3936	tags=20%, list=7%, signal=22%
ZYMOGEN ACTIVATION%GOBP%GO:0031638	85	0.605554	1.3537	0.0577075	1	1	7184	tags=25%, list=13%, signal=28%
ANTIGEN PROCESSING AND PRESENTATION OF ENDOGENOUS PEPTIDE ANTIGEN%GOBP%GO:0002483	33	0.703112	1.35368	0.103041	1	1	5075	tags=21%, list=9%, signal=23%
B CELL MEDIATED IMMUNITY%GOBP%GO:0019724	216	0.558534	1.35341	0.027027	1	1	3733	tags=17%, list=7%, signal=18%
DISEASES ASSOCIATED WITH GLYCOSAMINOGLYCAN METABOLISM%REACTOME%R-HSA-3560782.3	39	0.680798	1.353	0.0810345	1	1	5634	tags=44%, list=10%, signal=49%
NEGATIVE T CELL SELECTION%GOBP%GO:0043383	15	0.799804	1.35216	0.0897213	1	1	5700	tags=60%, list=10%, signal=67%
POSITIVE REGULATION OF FATTY ACID OXIDATION%GOBP%GO:0046321	21	0.749554	1.35147	0.0897436	1	1	1955	tags=24%, list=4%, signal=25%
MUCOSAL IMMUNE RESPONSE%GOBP%GO:0002385	62	0.640325	1.35133	0.0767987	1	1	4448	tags=19%, list=8%, signal=21%
ANTIGEN PROCESSING AND PRESENTATION OF ENDOGENOUS PEPTIDE ANTIGEN VIA MHC CLASS I VIA ER PATHWAY, TAP-INDEPENDENT%GOBP%GO:0002486	28	0.708595	1.35024	0.108751	1	1	5075	tags=14%, list=9%, signal=16%
IMMUNOGLOBULIN MEDIATED IMMUNE RESPONSE%GOBP%GO:0016064	212	0.558188	1.34934	0.0317231	1	1	3586	tags=17%, list=7%, signal=18%
ANTIMICROBIAL HUMORAL RESPONSE%GOBP%GO:0019730	144	0.584478	1.34722	0.045843	1	1	4448	tags=22%, list=8%, signal=24%
EXTERNAL ENCAPSULATING STRUCTURE ORGANIZATION%GOBP%GO:0045229	278	0.543114	1.34633	0.0193906	1	1	7054	tags=45%, list=13%, signal=51%
BIOCARTA_AMI_PATHWAY%MSIGDB_C2%BIOCARTA_AMI_PATHWAY	19	0.76065	1.34633	0.102993	1	1	6327	tags=68%, list=12%, signal=77%
ACYLGLYCEROL CATABOLIC PROCESS%GOBP%GO:0046464	30	0.704404	1.34614	0.0883639	1	1	6809	tags=57%, list=13%, signal=65%
GROWTH HORMONE RECEPTOR SIGNALING%REACTOME%R-HSA-982772.1	20	0.751264	1.34553	0.100429	1	1	6289	tags=50%, list=12%, signal=57%
GTP HYDROLYSIS AND JOINING OF THE 60S RIBOSOMAL SUBUNIT%REACTOME DATABASE ID RELEASE 80%72706	63	0.63857	1.34316	0.0773481	1	1	11039	tags=60%, list=20%, signal=76%
NEUTRAL LIPID CATABOLIC PROCESS%GOBP%GO:0046461	30	0.704404	1.343	0.0957265	1	1	6809	tags=57%, list=13%, signal=65%
PROSTAGLANDIN BIOSYNTHETIC PROCESS%GOBP%GO:0001516	19	0.760748	1.34215	0.116801	1	1	6288	tags=47%, list=12%, signal=54%
VIRAL MRNA TRANSLATION%REACTOME DATABASE ID RELEASE 80%192823	40	0.669791	1.34132	0.107021	1	1	6888	tags=48%, list=13%, signal=54%
EXTRACELLULAR STRUCTURE ORGANIZATION%GOBP%GO:0043062	277	0.539112	1.34012	0.027957	1	1	7054	tags=45%, list=13%, signal=51%
BONE GROWTH%GOBP%GO:0098868	35	0.685628	1.33921	0.108547	1	1	1908	tags=34%, list=4%, signal=36%
BLOOD COAGULATION%PANTHER PATHWAY%P00011	45	0.653839	1.3374	0.0990099	1	1	6763	tags=53%, list=12%, signal=61%
POSITIVE REGULATION OF BMP SIGNALING PATHWAY%GOBP%GO:0030513	41	0.660681	1.33738	0.0990525	1	1	3645	tags=34%, list=7%, signal=37%
ANTIGEN PROCESSING AND PRESENTATION OF PEPTIDE ANTIGEN%GOBP%GO:0048002	69	0.617394	1.33455	0.0808647	1	1	8111	tags=38%, list=15%, signal=44%
STRIATED MUSCLE CONTRACTION%REACTOME DATABASE ID RELEASE 80%390522	32	0.691732	1.33424	0.0987234	1	1	6745	tags=41%, list=12%, signal=46%
NEUROTRANSMITTER RECEPTOR LOCALIZATION TO POSTSYNAPTIC SPECIALIZATION MEMBRANE%GOBP%GO:0099645	16	0.770974	1.33253	0.112534	1	1	8886	tags=75%, list=16%, signal=90%
ANTIGEN PROCESSING AND PRESENTATION OF PEPTIDE ANTIGEN VIA MHC CLASS I%GOBP%GO:0002474	48	0.644569	1.33164	0.0908333	1	1	8111	tags=35%, list=15%, signal=42%
VISUAL PHOTOTRANSDUCTION%REACTOME DATABASE ID RELEASE 80%2187338	90	0.598363	1.33098	0.0677699	1	1	6828	tags=40%, list=13%, signal=46%
ENDOCHONDRAL BONE GROWTH%GOBP%GO:0003416	29	0.703211	1.32961	0.115483	1	1	1908	tags=38%, list=4%, signal=39%
EXTRACELLULAR MATRIX ORGANIZATION%GOBP%GO:0030198	276	0.539309	1.32956	0.0328901	1	1	7054	tags=45%, list=13%, signal=51%
ANTIGEN PROCESSING AND PRESENTATION OF PEPTIDE ANTIGEN VIA MHC CLASS IB%GOBP%GO:0002428	30	0.698678	1.3289	0.0987013	1	1	5075	tags=17%, list=9%, signal=18%
EMBRYONIC PLACENTA MORPHOGENESIS%GOBP%GO:0060669	33	0.681629	1.32885	0.10424	1	1	5292	tags=36%, list=10%, signal=40%
GROWTH PLATE CARTILAGE DEVELOPMENT%GOBP%GO:0003417	21	0.735861	1.3287	0.121053	1	1	1908	tags=43%, list=4%, signal=44%
PROTEIN LOCALIZATION TO POSTSYNAPTIC SPECIALIZATION MEMBRANE%GOBP%GO:0099633	16	0.770974	1.32764	0.110721	1	1	8886	tags=75%, list=16%, signal=90%
INFLAMMATORY RESPONSE PATHWAY%WIKIPATHWAYS_20220410%WP458%MUS MUSCULUS	29	0.691189	1.32531	0.12426	1	1	4503	tags=48%, list=8%, signal=53%
CELLULAR RESPONSE TO INTERFERON-GAMMA%GOBP%GO:0071346	97	0.588626	1.32489	0.0698413	1	1	10006	tags=44%, list=18%, signal=54%
NEGATIVE REGULATION OF MIRNA TRANSCRIPTION%GOBP%GO:1902894	23	0.737861	1.32414	0.122034	1	1	4116	tags=52%, list=8%, signal=56%
NEGATIVE REGULATION OF ANTIGEN RECEPTOR-MEDIATED SIGNALING PATHWAY%GOBP%GO:0050858	31	0.682018	1.32351	0.116438	1	1	8910	tags=48%, list=16%, signal=58%
SEX DETERMINATION%GOBP%GO:0007530	28	0.706868	1.32236	0.113946	1	1	2477	tags=18%, list=5%, signal=19%
MAPK TARGETS NUCLEAR EVENTS MEDIATED BY MAP KINASES%REACTOME DATABASE ID RELEASE 80%450282	30	0.70235	1.32189	0.114768	1	1	8498	tags=60%, list=16%, signal=71%
REGULATION OF T CELL MEDIATED CYTOTOXICITY%GOBP%GO:0001914	53	0.637016	1.32105	0.100237	1	1	9264	tags=36%, list=17%, signal=43%
CELLULAR HYPEROSMOTIC RESPONSE%GOBP%GO:0071474	21	0.728698	1.32093	0.125111	1	1	6211	tags=24%, list=11%, signal=27%
TNFS BIND THEIR PHYSIOLOGICAL RECEPTORS%REACTOME%R-HSA-5669034.2	27	0.702747	1.31896	0.119755	1	1	4798	tags=44%, list=9%, signal=49%
EUKARYOTIC TRANSLATION TERMINATION%REACTOME%R-HSA-72764.4	44	0.655929	1.31865	0.107744	1	1	6888	tags=43%, list=13%, signal=49%
NEGATIVE REGULATION OF CARTILAGE DEVELOPMENT%GOBP%GO:0061037	33	0.677423	1.31663	0.114117	1	1	4249	tags=45%, list=8%, signal=49%
HYPERTROPHY MODEL%WIKIPATHWAYS_20220410%WP202%MUS MUSCULUS	19	0.74396	1.31611	0.136641	1	1	7842	tags=58%, list=14%, signal=68%
CAP-DEPENDENT TRANSLATION INITIATION%REACTOME DATABASE ID RELEASE 80%72737	70	0.612476	1.31486	0.105922	1	1	11039	tags=60%, list=20%, signal=75%
COMMON PATHWAY OF FIBRIN CLOT FORMATION%REACTOME%R-HSA-140875.4	21	0.732232	1.31223	0.122222	1	1	6763	tags=57%, list=12%, signal=65%
ADAPTIVE IMMUNE RESPONSE%GOBP%GO:0002250	348	0.518471	1.30981	0.0226027	1	1	7301	tags=27%, list=13%, signal=31%
REGULATION OF RECEPTOR SIGNALING PATHWAY VIA STAT%GOBP%GO:1904892	107	0.57772	1.3095	0.0725309	1	1	3853	tags=24%, list=7%, signal=26%
ANTIGEN PROCESSING AND PRESENTATION OF ENDOGENOUS PEPTIDE ANTIGEN VIA MHC CLASS IB%GOBP%GO:0002476	29	0.684556	1.30906	0.126156	1	1	5075	tags=14%, list=9%, signal=15%
LEUKOCYTE MEDIATED IMMUNITY%GOBP%GO:0002443	359	0.517872	1.30898	0.0260695	1	1	6475	tags=27%, list=12%, signal=30%
POSITIVE REGULATION OF LYMPHOCYTE ACTIVATION%GOBP%GO:0051251	457	0.509087	1.30882	0.0201429	1	1	5834	tags=25%, list=11%, signal=28%
HALLMARK_INTERFERON_ALPHA_RESPONSE%MSIGDB_C2%HALLMARK_INTERFERON_ALPHA_RESPONSE	92	0.588324	1.30872	0.0848533	1	1	10098	tags=63%, list=19%, signal=77%
LYMPHOCYTE MEDIATED IMMUNITY%GOBP%GO:0002449	300	0.525624	1.30853	0.0366022	1	1	7301	tags=29%, list=13%, signal=33%
GLYCEROLIPID CATABOLIC PROCESS%GOBP%GO:0046503	55	0.623724	1.30782	0.107835	1	1	8699	tags=49%, list=16%, signal=58%
ANTIGEN PROCESSING AND PRESENTATION OF ENDOGENOUS ANTIGEN%GOBP%GO:0019883	35	0.675199	1.30635	0.145439	1	1	5075	tags=20%, list=9%, signal=22%
PID_A6B1_A6B4_INTEGRIN_PATHWAY%MSIGDB_C2%PID_A6B1_A6B4_INTEGRIN_PATHWAY	44	0.647909	1.30533	0.11165	1	1	9026	tags=57%, list=17%, signal=68%
FORMATION OF FIBRIN CLOT (CLOTTING CASCADE)%REACTOME DATABASE ID RELEASE 80%140877	38	0.653564	1.30482	0.105219	1	1	6763	tags=47%, list=12%, signal=54%
EUKARYOTIC TRANSLATION INITIATION%REACTOME%R-HSA-72613.3	70	0.612476	1.30452	0.0945837	1	1	11039	tags=60%, list=20%, signal=75%
LEUKOCYTE DEGRANULATION%GOBP%GO:0043299	44	0.652885	1.3034	0.113787	1	1	6475	tags=39%, list=12%, signal=44%
POSITIVE REGULATION OF VIRAL LIFE CYCLE%GOBP%GO:1903902	21	0.725528	1.30337	0.133803	1	1	8031	tags=48%, list=15%, signal=56%
ANTIGEN PROCESSING AND PRESENTATION OF ENDOGENOUS PEPTIDE ANTIGEN VIA MHC CLASS I VIA ER PATHWAY%GOBP%GO:0002484	29	0.684556	1.30316	0.134697	1	1	5075	tags=14%, list=9%, signal=15%
TRABECULA MORPHOGENESIS%GOBP%GO:0061383	53	0.624436	1.30127	0.113452	1	1	4116	tags=30%, list=8%, signal=33%
SYNDECAN-2-MEDIATED SIGNALING EVENTS%PATHWAY INTERACTION DATABASE NCI-NATURE CURATED DATA%SYNDECAN-2-MEDIATED SIGNALING EVENTS	35	0.661116	1.30032	0.121951	1	1	6427	tags=40%, list=12%, signal=45%
REGULATION OF HIPPO SIGNALING%GOBP%GO:0035330	19	0.740248	1.29921	0.140653	1	1	6225	tags=58%, list=11%, signal=65%
REGULATION OF RESPONSE TO WOUNDING%GOBP%GO:1903034	171	0.543718	1.29849	0.0527859	1	1	6005	tags=33%, list=11%, signal=37%
BETA5 BETA6 BETA7 AND BETA8 INTEGRIN CELL SURFACE INTERACTIONS%PATHWAY INTERACTION DATABASE NCI-NATURE CURATED DATA%BETA5 BETA6 BETA7 AND BETA8 INTEGRIN CELL SURFACE INTERACTIONS	17	0.744331	1.29776	0.151028	1	1	4791	tags=53%, list=9%, signal=58%
LAMININ INTERACTIONS%REACTOME%R-HSA-3000157.2	22	0.716058	1.29756	0.149329	1	1	4853	tags=55%, list=9%, signal=60%
SKELETAL MUSCLE TISSUE DEVELOPMENT%GOBP%GO:0007519	158	0.551131	1.2954	0.0737226	1	1	7944	tags=39%, list=15%, signal=46%
PID_INTEGRIN5_PATHWAY%MSIGDB_C2%PID_INTEGRIN5_PATHWAY	17	0.744331	1.29278	0.16129	1	1	4791	tags=53%, list=9%, signal=58%
PPAR SIGNALING PATHWAY%WIKIPATHWAYS_20220410%WP2316%MUS MUSCULUS	81	0.593848	1.29249	0.110156	1	1	7778	tags=35%, list=14%, signal=40%
PID_CONE_PATHWAY%MSIGDB_C2%PID_CONE_PATHWAY	21	0.722851	1.29119	0.141459	1	1	6813	tags=57%, list=13%, signal=65%
MODULATION OF PROCESS OF ANOTHER ORGANISM%GOBP%GO:0035821	51	0.630967	1.29059	0.112278	1	1	5693	tags=18%, list=10%, signal=20%
A6B1 AND A6B4 INTEGRIN SIGNALING%PATHWAY INTERACTION DATABASE NCI-NATURE CURATED DATA%A6B1 AND A6B4 INTEGRIN SIGNALING	43	0.635968	1.29013	0.122972	1	1	9026	tags=56%, list=17%, signal=67%
HEMOGLOBIN METABOLIC PROCESS%GOBP%GO:0020027	15	0.766436	1.28961	0.136797	1	1	9591	tags=67%, list=18%, signal=81%
DEFENSE RESPONSE TO GRAM-NEGATIVE BACTERIUM%GOBP%GO:0050829	114	0.56895	1.2893	0.0799069	1	1	7753	tags=29%, list=14%, signal=34%
SRP-DEPENDENT COTRANSLATIONAL PROTEIN TARGETING TO MEMBRANE%REACTOME DATABASE ID RELEASE 80%1799339	60	0.614906	1.28869	0.120192	1	1	11039	tags=58%, list=20%, signal=73%
DETECTION OF CHEMICAL STIMULUS%GOBP%GO:0009593	393	0.504528	1.28832	0.0259827	1	1	7033	tags=6%, list=13%, signal=7%
ANTIGEN PROCESSING AND PRESENTATION OF EXOGENOUS PEPTIDE ANTIGEN VIA MHC CLASS II%GOBP%GO:0019886	20	0.715952	1.28736	0.177029	1	1	6308	tags=60%, list=12%, signal=68%
ANTIGEN PROCESSING AND PRESENTATION VIA MHC CLASS IB%GOBP%GO:0002475	33	0.665301	1.28566	0.140665	1	1	8111	tags=27%, list=15%, signal=32%
NGF-STIMULATED TRANSCRIPTION%REACTOME%R-HSA-9031628.2	38	0.656502	1.28487	0.128631	1	1	7538	tags=58%, list=14%, signal=67%
CELLULAR RESPONSE TO OSMOTIC STRESS%GOBP%GO:0071470	56	0.613838	1.28368	0.116513	1	1	4193	tags=25%, list=8%, signal=27%
SIGNALING EVENTS MEDIATED BY PTP1B%PATHWAY INTERACTION DATABASE NCI-NATURE CURATED DATA%SIGNALING EVENTS MEDIATED BY PTP1B	50	0.618311	1.28296	0.138843	1	1	5093	tags=32%, list=9%, signal=35%
RETINAL METABOLIC PROCESS%GOBP%GO:0042574	15	0.74547	1.28258	0.182058	1	1	1369	tags=33%, list=3%, signal=34%
HALLMARK_TNFA_SIGNALING_VIA_NFKB%MSIGDB_C2%HALLMARK_TNFA_SIGNALING_VIA_NFKB	195	0.53486	1.28217	0.0604982	1	1	5093	tags=36%, list=9%, signal=39%
RESPONSE TO INTERFERON-BETA%GOBP%GO:0035456	66	0.605768	1.28201	0.108749	1	1	9288	tags=52%, list=17%, signal=62%
REGULATION OF STEROID HORMONE BIOSYNTHETIC PROCESS%GOBP%GO:0090030	20	0.712666	1.2818	0.153169	1	1	3635	tags=45%, list=7%, signal=48%
VISUAL SIGNAL TRANSDUCTION: CONES%PATHWAY INTERACTION DATABASE NCI-NATURE CURATED DATA%VISUAL SIGNAL TRANSDUCTION: CONES	21	0.722851	1.28072	0.152057	1	1	6813	tags=57%, list=13%, signal=65%
PLATELET AGGREGATION%GOBP%GO:0070527	28	0.675216	1.28013	0.143351	1	1	6096	tags=61%, list=11%, signal=68%
MOLECULES ASSOCIATED WITH ELASTIC FIBRES%REACTOME DATABASE ID RELEASE 80%2129379	30	0.66652	1.27905	0.136483	1	1	4406	tags=43%, list=8%, signal=47%
EXOCRINE SYSTEM DEVELOPMENT%GOBP%GO:0035272	48	0.618564	1.27409	0.125817	1	1	4798	tags=42%, list=9%, signal=46%
COLLAGEN CATABOLIC PROCESS%GOBP%GO:0030574	41	0.636255	1.27287	0.141653	1	1	9047	tags=37%, list=17%, signal=44%
SKELETAL MUSCLE ORGAN DEVELOPMENT%GOBP%GO:0060538	170	0.533671	1.27191	0.08	1	1	5328	tags=29%, list=10%, signal=32%
ADAPTIVE IMMUNE RESPONSE BASED ON SOMATIC RECOMBINATION OF IMMUNE RECEPTORS BUILT FROM IMMUNOGLOBULIN SUPERFAMILY DOMAINS%GOBP%GO:0002460	306	0.512412	1.2719	0.0555556	1	1	7301	tags=29%, list=13%, signal=33%
GENE SILENCING BY RNA%GOBP%GO:0031047	144	0.546624	1.27094	0.0943672	1	1	8473	tags=19%, list=16%, signal=22%
NEGATIVE REGULATION OF T CELL RECEPTOR SIGNALING PATHWAY%GOBP%GO:0050860	25	0.690818	1.26951	0.154691	1	1	9908	tags=56%, list=18%, signal=68%
NEGATIVE REGULATION OF DNA DAMAGE RESPONSE, SIGNAL TRANSDUCTION BY P53 CLASS MEDIATOR%GOBP%GO:0043518	16	0.736535	1.2694	0.165347	1	1	6060	tags=56%, list=11%, signal=63%
BIOCARTA_PML_PATHWAY%MSIGDB_C2%BIOCARTA_PML_PATHWAY	15	0.741806	1.26788	0.175295	1	1	3577	tags=33%, list=7%, signal=36%
BONE MORPHOGENESIS%GOBP%GO:0060349	108	0.565317	1.26763	0.083589	1	1	4713	tags=32%, list=9%, signal=35%
RIBOSOMAL SMALL SUBUNIT ASSEMBLY%GOBP%GO:0000028	21	0.702142	1.26596	0.167691	1	1	8312	tags=57%, list=15%, signal=67%
C21-STEROID HORMONE METABOLIC PROCESS%GOBP%GO:0008207	32	0.651621	1.26455	0.156304	1	1	3272	tags=22%, list=6%, signal=23%
SIGNALING BY PDGF%REACTOME%R-HSA-186797.4	48	0.620898	1.26435	0.131452	1	1	5171	tags=46%, list=9%, signal=51%
POSITIVE REGULATION OF T CELL APOPTOTIC PROCESS%GOBP%GO:0070234	17	0.720434	1.26394	0.173762	1	1	8363	tags=65%, list=15%, signal=76%
PROTON MOTIVE FORCE-DRIVEN ATP SYNTHESIS%GOBP%GO:0015986	67	0.590322	1.26338	0.117264	1	1	8589	tags=43%, list=16%, signal=51%
REGULATION OF MACROPHAGE CHEMOTAXIS%GOBP%GO:0010758	34	0.647795	1.2623	0.164304	1	1	7611	tags=56%, list=14%, signal=65%
POSITIVE REGULATION OF VIRAL PROCESS%GOBP%GO:0048524	58	0.594926	1.26032	0.126623	1	1	6462	tags=33%, list=12%, signal=37%
RETINOL METABOLIC PROCESS%GOBP%GO:0042572	40	0.632899	1.26016	0.155779	1	1	5127	tags=28%, list=9%, signal=30%
POSITIVE REGULATION OF MACROPHAGE CHEMOTAXIS%GOBP%GO:0010759	25	0.676524	1.25815	0.150767	1	1	3022	tags=40%, list=6%, signal=42%
NEGATIVE REGULATION OF RESPONSE TO WOUNDING%GOBP%GO:1903035	86	0.57574	1.25604	0.137224	1	1	6282	tags=35%, list=12%, signal=39%
REGULATION OF IGF ACTIVITY BY IGFBP%REACTOME DATABASE ID RELEASE 80%381426	116	0.550129	1.25571	0.114615	1	1	7709	tags=45%, list=14%, signal=52%
POSITIVE REGULATION OF CHEMOKINE PRODUCTION%GOBP%GO:0032722	84	0.571806	1.25546	0.124801	1	1	5557	tags=33%, list=10%, signal=37%
GLOMERULUS DEVELOPMENT%GOBP%GO:0032835	52	0.615611	1.25443	0.1364	1	1	5515	tags=50%, list=10%, signal=56%
ENDOCHONDRAL BONE MORPHOGENESIS%GOBP%GO:0060350	66	0.593236	1.25435	0.150555	1	1	3305	tags=35%, list=6%, signal=37%
DNA METHYLATION INVOLVED IN GAMETE GENERATION%GOBP%GO:0043046	20	0.69916	1.25405	0.184284	1	1	7385	tags=40%, list=14%, signal=46%
ANTIMICROBIAL HUMORAL IMMUNE RESPONSE MEDIATED BY ANTIMICROBIAL PEPTIDE%GOBP%GO:0061844	110	0.55816	1.25337	0.117279	1	1	4448	tags=22%, list=8%, signal=24%
PORPHYRIN METABOLISM%REACTOME DATABASE ID RELEASE 80%189445	23	0.679033	1.25275	0.181491	1	1	576	tags=13%, list=1%, signal=13%
POSITIVE REGULATION OF T CELL MEDIATED CYTOTOXICITY%GOBP%GO:0001916	46	0.614081	1.25201	0.157938	1	1	5075	tags=17%, list=9%, signal=19%
TRIGLYCERIDE CATABOLISM%REACTOME%R-HSA-163560.3	22	0.689863	1.25172	0.187769	1	1	5776	tags=36%, list=11%, signal=41%
PROTON MOTIVE FORCE-DRIVEN MITOCHONDRIAL ATP SYNTHESIS%GOBP%GO:0042776	62	0.59011	1.25133	0.145647	1	1	8589	tags=44%, list=16%, signal=52%
GENERATION OF SECOND MESSENGER MOLECULES%REACTOME%R-HSA-202433.3	22	0.69029	1.25015	0.174216	1	1	9273	tags=68%, list=17%, signal=82%
INFLUENZA INFECTION%REACTOME DATABASE ID RELEASE 80%168255	100	0.559747	1.24982	0.122957	1	1	11133	tags=59%, list=20%, signal=74%
DYSREGULATED MIRNA TARGETING IN INSULIN/PI3K-AKT SIGNALING%WIKIPATHWAYS_20220410%WP3855%MUS MUSCULUS	25	0.669825	1.24977	0.161651	1	1	3173	tags=32%, list=6%, signal=34%
SPONGIOTROPHOBLAST LAYER DEVELOPMENT%GOBP%GO:0060712	16	0.720587	1.24922	0.197898	1	1	2717	tags=19%, list=5%, signal=20%
RETINOID METABOLIC PROCESS%GOBP%GO:0001523	66	0.582151	1.24736	0.145899	1	1	5393	tags=29%, list=10%, signal=32%
REGULATION OF CALCIUM-MEDIATED SIGNALING%GOBP%GO:0050848	88	0.562878	1.24657	0.125	1	1	9294	tags=47%, list=17%, signal=56%
PID_SYNDECAN_4_PATHWAY%MSIGDB_C2%PID_SYNDECAN_4_PATHWAY	32	0.647547	1.24546	0.172978	1	1	2184	tags=41%, list=4%, signal=42%
SYNDECAN-4-MEDIATED SIGNALING EVENTS%PATHWAY INTERACTION DATABASE NCI-NATURE CURATED DATA%SYNDECAN-4-MEDIATED SIGNALING EVENTS	31	0.647548	1.24538	0.156863	1	1	2184	tags=42%, list=4%, signal=44%
REGULATION OF KETONE BIOSYNTHETIC PROCESS%GOBP%GO:0010566	17	0.710526	1.24526	0.202785	1	1	3635	tags=41%, list=7%, signal=44%
OXIDATIVE PHOSPHORYLATION%GOBP%GO:0006119	107	0.55057	1.24497	0.130988	1	1	11349	tags=49%, list=21%, signal=61%
PID_PTP1B_PATHWAY%MSIGDB_C2%PID_PTP1B_PATHWAY	49	0.608647	1.24441	0.170415	1	1	5093	tags=31%, list=9%, signal=34%
FORMATION OF THE TERNARY COMPLEX, AND SUBSEQUENTLY, THE 43S COMPLEX%REACTOME%R-HSA-72695.2	35	0.646172	1.2443	0.175021	1	1	10693	tags=57%, list=20%, signal=71%
UROKINASE-TYPE PLASMINOGEN ACTIVATOR (UPA) AND UPAR-MEDIATED SIGNALING%PATHWAY INTERACTION DATABASE NCI-NATURE CURATED DATA%UROKINASE-TYPE PLASMINOGEN ACTIVATOR (UPA) AND UPAR-MEDIATED SIGNALING	40	0.619895	1.24367	0.173333	1	1	4904	tags=40%, list=9%, signal=44%
ESTABLISHMENT OF EPITHELIAL CELL APICAL/BASAL POLARITY%GOBP%GO:0045198	19	0.695789	1.24277	0.185603	1	1	8363	tags=47%, list=15%, signal=56%
INFLUENZA VIRAL RNA TRANSCRIPTION AND REPLICATION%REACTOME%R-HSA-168273.3	82	0.56753	1.24189	0.145765	1	1	11133	tags=61%, list=20%, signal=77%
TELENCEPHALON GLIAL CELL MIGRATION%GOBP%GO:0022030	27	0.663701	1.24104	0.175258	1	1	7607	tags=44%, list=14%, signal=52%
POSTSYNAPTIC SPECIALIZATION ORGANIZATION%GOBP%GO:0099084	22	0.680038	1.24041	0.195451	1	1	9764	tags=68%, list=18%, signal=83%
PID_ECADHERIN_KERATINOCYTE_PATHWAY%MSIGDB_C2%PID_ECADHERIN_KERATINOCYTE_PATHWAY	19	0.695368	1.23981	0.211538	1	1	7033	tags=53%, list=13%, signal=60%
COMPLEMENT CASCADE%REACTOME%R-HSA-166658.4	41	0.623823	1.23981	0.183206	1	1	6084	tags=34%, list=11%, signal=38%
REGULATION OF WOUND HEALING%GOBP%GO:0061041	130	0.54142	1.23888	0.134284	1	1	6005	tags=35%, list=11%, signal=39%
RESPONSE OF EIF2AK4 (GCN2) TO AMINO ACID DEFICIENCY%REACTOME%R-HSA-9633012.2	52	0.596188	1.23794	0.151232	1	1	6888	tags=42%, list=13%, signal=48%
E-CADHERIN SIGNALING IN KERATINOCYTES%PATHWAY INTERACTION DATABASE NCI-NATURE CURATED DATA%E-CADHERIN SIGNALING IN KERATINOCYTES	20	0.689644	1.23791	0.196398	1	1	7033	tags=50%, list=13%, signal=57%
PID_UPA_UPAR_PATHWAY%MSIGDB_C2%PID_UPA_UPAR_PATHWAY	40	0.619895	1.23609	0.163215	1	1	4904	tags=40%, list=9%, signal=44%
CEREBRAL CORTEX RADIAL GLIA-GUIDED MIGRATION%GOBP%GO:0021801	27	0.663701	1.236	0.200521	1	1	7607	tags=44%, list=14%, signal=52%
POSITIVE REGULATION OF PROTEIN MATURATION%GOBP%GO:1903319	31	0.645965	1.2338	0.193903	1	1	6244	tags=52%, list=11%, signal=58%
SOMATIC HYPERMUTATION OF IMMUNOGLOBULIN GENES%GOBP%GO:0016446	16	0.711799	1.23337	0.199828	1	1	11504	tags=63%, list=21%, signal=79%
REGULATION OF DENDRITIC SPINE MORPHOGENESIS%GOBP%GO:0061001	56	0.594444	1.23285	0.161642	1	1	5406	tags=36%, list=10%, signal=40%
PID_FRA_PATHWAY%MSIGDB_C2%PID_FRA_PATHWAY	34	0.632126	1.2318	0.179708	1	1	4358	tags=35%, list=8%, signal=38%
VALIDATED TRANSCRIPTIONAL TARGETS OF AP1 FAMILY MEMBERS FRA1 AND FRA2%PATHWAY INTERACTION DATABASE NCI-NATURE CURATED DATA%VALIDATED TRANSCRIPTIONAL TARGETS OF AP1 FAMILY MEMBERS FRA1 AND FRA2	34	0.632127	1.23169	0.180053	1	1	4358	tags=35%, list=8%, signal=38%
ANTIGEN PROCESSING AND PRESENTATION OF PEPTIDE ANTIGEN VIA MHC CLASS II%GOBP%GO:0002495	22	0.671239	1.23157	0.199824	1	1	6308	tags=55%, list=12%, signal=62%
NEGATIVE REGULATION OF WOUND HEALING%GOBP%GO:0061045	67	0.576748	1.23129	0.16192	1	1	6282	tags=37%, list=12%, signal=42%
TCR SIGNALING IN NAIVE CD8+ T CELLS%PATHWAY INTERACTION DATABASE NCI-NATURE CURATED DATA%TCR SIGNALING IN NAIVE CD8+ T CELLS	52	0.592142	1.23122	0.15297	1	1	6828	tags=40%, list=13%, signal=46%
DEFENSE RESPONSE TO FUNGUS%GOBP%GO:0050832	52	0.593824	1.23042	0.165168	1	1	9785	tags=44%, list=18%, signal=54%
CELLULAR RESPONSE TO LIPOPOLYSACCHARIDE%GOBP%GO:0071222	267	0.499679	1.22964	0.0859375	1	1	6693	tags=21%, list=12%, signal=23%
BONE DEVELOPMENT%GOBP%GO:0060348	240	0.49987	1.22927	0.0869565	1	1	4713	tags=30%, list=9%, signal=33%
STING MEDIATED INDUCTION OF HOST IMMUNE RESPONSES%REACTOME DATABASE ID RELEASE 80%1834941	15	0.719534	1.22891	0.221416	1	1	9930	tags=67%, list=18%, signal=82%
DITERPENOID METABOLIC PROCESS%GOBP%GO:0016101	68	0.577068	1.22871	0.158456	1	1	5393	tags=28%, list=10%, signal=31%
NONSENSE-MEDIATED DECAY (NMD)%REACTOME%R-HSA-927802.2	65	0.57466	1.22871	0.156275	1	1	6888	tags=35%, list=13%, signal=40%
HYDROGEN PEROXIDE METABOLIC PROCESS%GOBP%GO:0042743	38	0.616152	1.22863	0.167496	1	1	1592	tags=13%, list=3%, signal=14%
CELLULAR HORMONE METABOLIC PROCESS%GOBP%GO:0034754	124	0.532821	1.22798	0.130435	1	1	5393	tags=23%, list=10%, signal=26%
MYELOID DENDRITIC CELL ACTIVATION%GOBP%GO:0001773	31	0.629752	1.22683	0.185349	1	1	2928	tags=32%, list=5%, signal=34%
PROSTAGLANDIN METABOLIC PROCESS%GOBP%GO:0006693	44	0.605135	1.22603	0.185279	1	1	6288	tags=30%, list=12%, signal=33%
ROOF OF MOUTH DEVELOPMENT%GOBP%GO:0060021	102	0.55267	1.22592	0.142176	1	1	6199	tags=33%, list=11%, signal=38%
SARS-COV-2 MODULATES HOST TRANSLATION MACHINERY%REACTOME DATABASE ID RELEASE 80%9754678	28	0.647359	1.22569	0.207627	1	1	9380	tags=50%, list=17%, signal=60%
CARTILAGE DEVELOPMENT INVOLVED IN ENDOCHONDRAL BONE MORPHOGENESIS%GOBP%GO:0060351	37	0.614553	1.22528	0.188995	1	1	3305	tags=38%, list=6%, signal=40%
CELLULAR RESPONSE TO INTERFERON-BETA%GOBP%GO:0035458	55	0.588565	1.22396	0.168831	1	1	9288	tags=51%, list=17%, signal=61%
VEGFR3 SIGNALING IN LYMPHATIC ENDOTHELIUM%PATHWAY INTERACTION DATABASE NCI-NATURE CURATED DATA%VEGFR3 SIGNALING IN LYMPHATIC ENDOTHELIUM	25	0.655823	1.22387	0.201898	1	1	6289	tags=44%, list=12%, signal=50%
CELL-CELL COMMUNICATION%REACTOME%R-HSA-1500931.5	108	0.541278	1.22297	0.138889	1	1	5568	tags=38%, list=10%, signal=42%
TRIGLYCERIDE CATABOLIC PROCESS%GOBP%GO:0019433	18	0.704045	1.22131	0.212748	1	1	6809	tags=56%, list=13%, signal=63%
KERATAN SULFATE BIOSYNTHESIS%REACTOME%R-HSA-2022854.1	25	0.657865	1.22125	0.189474	1	1	4499	tags=36%, list=8%, signal=39%
KERATAN SULFATE KERATIN METABOLISM%REACTOME%R-HSA-1638074.1	29	0.641403	1.22085	0.198648	1	1	5634	tags=38%, list=10%, signal=42%
ANTIGEN PROCESSING AND PRESENTATION OF PEPTIDE OR POLYSACCHARIDE ANTIGEN VIA MHC CLASS II%GOBP%GO:0002504	23	0.6593	1.21829	0.227859	1	1	6308	tags=52%, list=12%, signal=59%
PROSTANOID METABOLIC PROCESS%GOBP%GO:0006692	44	0.605135	1.21817	0.17563	1	1	6288	tags=30%, list=12%, signal=33%
POSITIVE REGULATION OF TRANSFORMING GROWTH FACTOR BETA PRODUCTION%GOBP%GO:0071636	19	0.685945	1.21753	0.217657	1	1	6199	tags=42%, list=11%, signal=47%
ONE-CARBON COMPOUND TRANSPORT%GOBP%GO:0019755	22	0.675245	1.21677	0.216931	1	1	4299	tags=36%, list=8%, signal=39%
BIOCARTA_IL12_PATHWAY%MSIGDB_C2%BIOCARTA_IL12_PATHWAY	18	0.694229	1.21515	0.225089	1	1	7308	tags=50%, list=13%, signal=58%
TERPENOID METABOLIC PROCESS%GOBP%GO:0006721	74	0.567442	1.21511	0.176423	1	1	5393	tags=28%, list=10%, signal=31%
POSTSYNAPTIC DENSITY ORGANIZATION%GOBP%GO:0097106	20	0.679684	1.21492	0.229537	1	1	6791	tags=55%, list=12%, signal=63%
RESPONSE TO LIPOPOLYSACCHARIDE%GOBP%GO:0032496	351	0.482991	1.21318	0.0854473	1	1	6693	tags=23%, list=12%, signal=26%
POSITIVE REGULATION OF TRANSMEMBRANE RECEPTOR PROTEIN SERINE/THREONINE KINASE SIGNALING PATHWAY%GOBP%GO:0090100	121	0.525668	1.21277	0.14676	1	1	3645	tags=27%, list=7%, signal=29%
CELL-CELL JUNCTION ORGANIZATION%REACTOME%R-HSA-421270.6	57	0.57475	1.21248	0.188177	1	1	6342	tags=46%, list=12%, signal=52%
HYDROGEN PEROXIDE CATABOLIC PROCESS%GOBP%GO:0042744	22	0.661311	1.21231	0.219283	1	1	1592	tags=14%, list=3%, signal=14%
BONE RESORPTION%GOBP%GO:0045453	29	0.634588	1.2123	0.212803	1	1	4794	tags=31%, list=9%, signal=34%
REGULATION OF SKELETAL MUSCLE ADAPTATION%GOBP%GO:0014733	16	0.69853	1.21156	0.235507	1	1	8052	tags=56%, list=15%, signal=66%
POSITIVE REGULATION OF DEPHOSPHORYLATION%GOBP%GO:0035306	65	0.571117	1.21093	0.175642	1	1	9387	tags=48%, list=17%, signal=58%
PROTEIN SUMOYLATION%GOBP%GO:0016925	27	0.647975	1.21032	0.222979	1	1	5054	tags=30%, list=9%, signal=33%
LABYRINTHINE LAYER MORPHOGENESIS%GOBP%GO:0060713	28	0.644118	1.21014	0.211362	1	1	5292	tags=36%, list=10%, signal=40%
REGULATION OF BONE MINERALIZATION%GOBP%GO:0030500	81	0.557228	1.2098	0.155779	1	1	8887	tags=53%, list=16%, signal=63%
NONSENSE MEDIATED DECAY (NMD) ENHANCED BY THE EXON JUNCTION COMPLEX (EJC)%REACTOME%R-HSA-975957.1	65	0.57466	1.20961	0.168957	1	1	6888	tags=35%, list=13%, signal=40%
REGULATION OF INTEGRIN-MEDIATED SIGNALING PATHWAY%GOBP%GO:2001044	23	0.673942	1.20929	0.207285	1	1	4853	tags=48%, list=9%, signal=52%
DENDRITIC CELL MIGRATION%GOBP%GO:0036336	18	0.689222	1.20924	0.217857	1	1	3646	tags=44%, list=7%, signal=48%
ELECTRON TRANSPORT CHAIN%WIKIPATHWAYS_20220410%WP295%MUS MUSCULUS	85	0.549825	1.20922	0.160159	1	1	8589	tags=40%, list=16%, signal=47%
BLOOD COAGULATION, FIBRIN CLOT FORMATION%GOBP%GO:0072378	20	0.678527	1.20875	0.232538	1	1	6763	tags=45%, list=12%, signal=51%
PID_LYMPH_ANGIOGENESIS_PATHWAY%MSIGDB_C2%PID_LYMPH_ANGIOGENESIS_PATHWAY	25	0.655823	1.20854	0.216753	1	1	6289	tags=44%, list=12%, signal=50%
DISEASES OF GLYCOSYLATION%REACTOME DATABASE ID RELEASE 80%3781865	126	0.527927	1.20834	0.161069	1	1	5875	tags=38%, list=11%, signal=43%
REGULATION OF COMPLEMENT CASCADE%REACTOME%R-HSA-977606.5	35	0.612825	1.20808	0.213311	1	1	6084	tags=34%, list=11%, signal=39%
BIOCARTA_EDG1_PATHWAY%MSIGDB_C2%BIOCARTA_EDG1_PATHWAY	22	0.666004	1.20778	0.237579	1	1	9640	tags=64%, list=18%, signal=77%
MYELOID LEUKOCYTE ACTIVATION%GOBP%GO:0002274	160	0.511481	1.20705	0.125461	1	1	6854	tags=35%, list=13%, signal=40%
OXIDATIVE DEMETHYLATION%GOBP%GO:0070989	27	0.640621	1.20658	0.215569	1	1	315	tags=7%, list=1%, signal=7%
WATER HOMEOSTASIS%GOBP%GO:0030104	75	0.555206	1.20598	0.1824	1	1	8003	tags=41%, list=15%, signal=48%
PROTEIN ACTIVATION CASCADE%GOBP%GO:0072376	25	0.649887	1.20514	0.207369	1	1	6763	tags=40%, list=12%, signal=46%
ENDOCHONDRAL OSSIFICATION%GOBP%GO:0001958	35	0.610839	1.20511	0.206512	1	1	2334	tags=31%, list=4%, signal=33%
NOTOCHORD DEVELOPMENT%GOBP%GO:0030903	24	0.65699	1.2045	0.233507	1	1	9070	tags=63%, list=17%, signal=75%
REGULATION OF CYTOKINE PRODUCTION INVOLVED IN IMMUNE RESPONSE%GOBP%GO:0002718	126	0.529331	1.20427	0.161608	1	1	8863	tags=44%, list=16%, signal=53%
BIOCARTA_NUCLEARRS_PATHWAY%MSIGDB_C2%BIOCARTA_NUCLEARRS_PATHWAY	33	0.619066	1.20348	0.206612	1	1	3526	tags=24%, list=6%, signal=26%
CELL JUNCTION ORGANIZATION%REACTOME%R-HSA-446728.2	78	0.552658	1.20152	0.182805	1	1	6342	tags=41%, list=12%, signal=46%
MODIFIED AMINO ACID TRANSPORT%GOBP%GO:0072337	35	0.618349	1.20021	0.22617	1	1	5108	tags=37%, list=9%, signal=41%
ISOPRENOID BIOSYNTHETIC PROCESS%GOBP%GO:0008299	26	0.633746	1.19961	0.227032	1	1	6348	tags=46%, list=12%, signal=52%
REGULATION OF VIRAL GENOME REPLICATION%GOBP%GO:0045069	92	0.545849	1.19934	0.161414	1	1	8740	tags=39%, list=16%, signal=47%
PROSTAGLANDIN SYNTHESIS AND REGULATION%WIKIPATHWAYS_20220410%WP374%MUS MUSCULUS	31	0.622854	1.19856	0.223855	1	1	6821	tags=61%, list=13%, signal=70%
BIOCARTA_AGR_PATHWAY%MSIGDB_C2%BIOCARTA_AGR_PATHWAY	29	0.630214	1.19856	0.224868	1	1	6289	tags=38%, list=12%, signal=43%
LONG-TERM SYNAPTIC POTENTIATION%GOBP%GO:0060291	202	0.497943	1.19848	0.144397	1	1	8366	tags=18%, list=15%, signal=22%
CELLULAR RESPONSE TO MOLECULE OF BACTERIAL ORIGIN%GOBP%GO:0071219	277	0.487515	1.19835	0.109278	1	1	6693	tags=20%, list=12%, signal=23%
DECTIN-2 FAMILY%REACTOME%R-HSA-5621480.3	17	0.695714	1.19787	0.239247	1	1	10346	tags=65%, list=19%, signal=80%
PLASMINOGEN ACTIVATING CASCADE%PANTHER PATHWAY%P00050	16	0.699423	1.19754	0.249342	1	1	5873	tags=56%, list=11%, signal=63%
MUSCLE ORGAN DEVELOPMENT%GOBP%GO:0007517	275	0.481565	1.19724	0.112715	1	1	6160	tags=30%, list=11%, signal=34%
LUNG MORPHOGENESIS%GOBP%GO:0060425	64	0.557946	1.19681	0.184948	1	1	6289	tags=34%, list=12%, signal=39%
PID_CD8_TCR_PATHWAY%MSIGDB_C2%PID_CD8_TCR_PATHWAY	52	0.584293	1.19607	0.200331	1	1	6828	tags=38%, list=13%, signal=44%
RESPONSE TO MOLECULE OF BACTERIAL ORIGIN%GOBP%GO:0002237	372	0.472034	1.19564	0.100332	1	1	6407	tags=23%, list=12%, signal=26%
SMOOTH MUSCLE CELL MIGRATION%GOBP%GO:0014909	21	0.655922	1.19463	0.227273	1	1	4720	tags=52%, list=9%, signal=57%
BASEMENT MEMBRANE ORGANIZATION%GOBP%GO:0071711	29	0.626715	1.19324	0.235294	1	1	8459	tags=52%, list=16%, signal=61%
PROGESTERONE METABOLIC PROCESS%GOBP%GO:0042448	16	0.694721	1.19287	0.259673	1	1	1537	tags=25%, list=3%, signal=26%
T CELL MEDIATED CYTOTOXICITY%GOBP%GO:0001913	21	0.664396	1.19237	0.245536	1	1	7301	tags=48%, list=13%, signal=55%
INTERLEUKIN-7 SIGNALING%REACTOME DATABASE ID RELEASE 80%1266695	22	0.648691	1.19214	0.230901	1	1	7416	tags=55%, list=14%, signal=63%
REGULATION OF MYOBLAST DIFFERENTIATION%GOBP%GO:0045661	87	0.538649	1.18951	0.172783	1	1	8391	tags=46%, list=15%, signal=54%
REGULATION OF CHEMOKINE PRODUCTION%GOBP%GO:0032642	112	0.522137	1.18949	0.173709	1	1	5557	tags=31%, list=10%, signal=35%
IL12-MEDIATED SIGNALING EVENTS%PATHWAY INTERACTION DATABASE NCI-NATURE CURATED DATA%IL12-MEDIATED SIGNALING EVENTS	56	0.567876	1.18918	0.19933	1	1	3590	tags=32%, list=7%, signal=34%
REGULATION OF INSULIN-LIKE GROWTH FACTOR RECEPTOR SIGNALING PATHWAY%GOBP%GO:0043567	25	0.646022	1.18871	0.233878	1	1	6912	tags=60%, list=13%, signal=69%
MET PROMOTES CELL MOTILITY%REACTOME%R-HSA-8875878.1	27	0.630388	1.1887	0.238946	1	1	7972	tags=67%, list=15%, signal=78%
REGULATION OF MIRNA TRANSCRIPTION%GOBP%GO:1902893	88	0.537733	1.18849	0.196486	1	1	7116	tags=30%, list=13%, signal=34%
BIOCARTA_CARM_ER_PATHWAY%MSIGDB_C2%BIOCARTA_CARM_ER_PATHWAY	25	0.641856	1.18835	0.240901	1	1	7984	tags=44%, list=15%, signal=52%
MUSCLE TISSUE DEVELOPMENT%GOBP%GO:0060537	377	0.468443	1.18811	0.101499	1	1	7947	tags=36%, list=15%, signal=42%
POSITIVE REGULATION OF CELLULAR RESPONSE TO TRANSFORMING GROWTH FACTOR BETA STIMULUS%GOBP%GO:1903846	32	0.610081	1.18797	0.235046	1	1	3338	tags=28%, list=6%, signal=30%
REGULATION OF POSITIVE CHEMOTAXIS%GOBP%GO:0050926	27	0.627552	1.18763	0.226734	1	1	7033	tags=52%, list=13%, signal=60%
MAST CELL ACTIVATION%GOBP%GO:0045576	42	0.594491	1.18762	0.230179	1	1	6398	tags=36%, list=12%, signal=40%
CELLULAR RESPONSE TO ACID CHEMICAL%GOBP%GO:0071229	186	0.499883	1.18745	0.14	1	1	3750	tags=13%, list=7%, signal=14%
AORTA DEVELOPMENT%GOBP%GO:0035904	66	0.55727	1.18716	0.207245	1	1	7051	tags=41%, list=13%, signal=47%
LONG-TERM POTENTIATION%REACTOME DATABASE ID RELEASE 80%9620244	20	0.659698	1.18662	0.247818	1	1	9383	tags=70%, list=17%, signal=85%
NEUTROPHIL ACTIVATION%GOBP%GO:0042119	27	0.632854	1.18654	0.232035	1	1	6407	tags=52%, list=12%, signal=59%
POSITIVE REGULATION OF TRANSFORMING GROWTH FACTOR BETA RECEPTOR SIGNALING PATHWAY%GOBP%GO:0030511	32	0.610081	1.1856	0.230375	1	1	3338	tags=28%, list=6%, signal=30%
BONE REMODELING%GOBP%GO:0046849	47	0.582449	1.18434	0.218002	1	1	4794	tags=30%, list=9%, signal=33%
REPLACEMENT OSSIFICATION%GOBP%GO:0036075	35	0.610839	1.18418	0.222222	1	1	2334	tags=31%, list=4%, signal=33%
DNA REPLICATION%PANTHER PATHWAY%P00017	19	0.661121	1.18379	0.260309	1	1	5680	tags=37%, list=10%, signal=41%
ARTERY DEVELOPMENT%GOBP%GO:0060840	110	0.523656	1.18324	0.171875	1	1	7051	tags=43%, list=13%, signal=49%
SKELETAL MUSCLE CELL DIFFERENTIATION%GOBP%GO:0035914	64	0.556676	1.18231	0.204397	1	1	3876	tags=30%, list=7%, signal=32%
POSITIVE REGULATION OF HOMOTYPIC CELL-CELL ADHESION%GOBP%GO:0034112	16	0.678404	1.18194	0.266427	1	1	3261	tags=25%, list=6%, signal=27%
PID_CD8_TCR_DOWNSTREAM_PATHWAY%MSIGDB_C2%PID_CD8_TCR_DOWNSTREAM_PATHWAY	53	0.574352	1.18162	0.208604	1	1	4827	tags=36%, list=9%, signal=39%
OXIDATIVE PHOSPHORYLATION%WIKIPATHWAYS_20220410%WP1248%MUS MUSCULUS	47	0.58098	1.18159	0.229819	1	1	9889	tags=51%, list=18%, signal=62%
NUCLEOSIDE DIPHOSPHATE PHOSPHORYLATION%GOBP%GO:0006165	55	0.570394	1.18067	0.211554	1	1	9107	tags=45%, list=17%, signal=55%
NEGATIVE REGULATION OF INTRACELLULAR STEROID HORMONE RECEPTOR SIGNALING PATHWAY%GOBP%GO:0033144	40	0.596075	1.18017	0.22383	1	1	3252	tags=15%, list=6%, signal=16%
REGULATION OF NEUROINFLAMMATORY RESPONSE%GOBP%GO:0150077	26	0.637285	1.18015	0.231426	1	1	6854	tags=54%, list=13%, signal=62%
QUINONE METABOLIC PROCESS%GOBP%GO:1901661	39	0.588481	1.17922	0.241034	1	1	6031	tags=26%, list=11%, signal=29%
POSITIVE REGULATION OF SMOOTH MUSCLE CELL MIGRATION%GOBP%GO:0014911	64	0.555357	1.17883	0.210483	1	1	5138	tags=45%, list=9%, signal=50%
NUCLEOTIDE PHOSPHORYLATION%GOBP%GO:0046939	59	0.555373	1.17847	0.211803	1	1	9107	tags=44%, list=17%, signal=53%
LUNG DEVELOPMENT%GOBP%GO:0030324	233	0.482998	1.17784	0.146341	1	1	7703	tags=38%, list=14%, signal=44%
ANTIGEN PROCESSING AND PRESENTATION OF EXOGENOUS PEPTIDE ANTIGEN%GOBP%GO:0002478	32	0.610321	1.17765	0.239934	1	1	6308	tags=44%, list=12%, signal=49%
HALLMARK_ALLOGRAFT_REJECTION%MSIGDB_C2%HALLMARK_ALLOGRAFT_REJECTION	191	0.488067	1.17729	0.151673	1	1	9324	tags=49%, list=17%, signal=59%
INSULIN RECEPTOR RECYCLING%REACTOME%R-HSA-77387.3	24	0.642007	1.17683	0.247602	1	1	9488	tags=54%, list=17%, signal=66%
RETINOID METABOLISM AND TRANSPORT%REACTOME%R-HSA-975634.2	43	0.583455	1.17524	0.222857	1	1	5989	tags=40%, list=11%, signal=44%
REGULATION OF MEIOTIC NUCLEAR DIVISION%GOBP%GO:0040020	36	0.595404	1.17404	0.243427	1	1	10215	tags=53%, list=19%, signal=65%
REGULATION OF VITAMIN METABOLIC PROCESS%GOBP%GO:0030656	18	0.666219	1.17299	0.263298	1	1	5726	tags=33%, list=11%, signal=37%
REGULATION OF INTRINSIC APOPTOTIC SIGNALING PATHWAY IN RESPONSE TO DNA DAMAGE BY P53 CLASS MEDIATOR%GOBP%GO:1902165	16	0.686092	1.17281	0.281826	1	1	8380	tags=56%, list=15%, signal=66%
POSITIVE REGULATION OF PHAGOCYTOSIS%GOBP%GO:0050766	89	0.530513	1.17215	0.192562	1	1	8554	tags=44%, list=16%, signal=52%
RESPIRATORY TUBE DEVELOPMENT%GOBP%GO:0030323	236	0.480955	1.17157	0.165042	1	1	7703	tags=38%, list=14%, signal=44%
ISOPRENOID METABOLIC PROCESS%GOBP%GO:0006720	93	0.52754	1.17047	0.200769	1	1	5393	tags=26%, list=10%, signal=29%
POSITIVE REGULATION OF INTERLEUKIN-1 BETA PRODUCTION%GOBP%GO:0032731	62	0.553814	1.17034	0.203583	1	1	8363	tags=42%, list=15%, signal=49%
REGULATION OF PROTEIN TARGETING TO MEMBRANE%GOBP%GO:0090313	36	0.597277	1.16937	0.240034	1	1	9968	tags=56%, list=18%, signal=68%
POSITIVE REGULATION OF PHOSPHATASE ACTIVITY%GOBP%GO:0010922	36	0.589981	1.16936	0.245378	1	1	9387	tags=50%, list=17%, signal=60%
POSITIVE REGULATION OF BONE MINERALIZATION%GOBP%GO:0030501	46	0.581093	1.16914	0.228737	1	1	9217	tags=59%, list=17%, signal=71%
NIK/NF-KAPPAB SIGNALING%GOBP%GO:0038061	30	0.611421	1.1691	0.249787	1	1	2592	tags=27%, list=5%, signal=28%
REGULATION OF PHAGOCYTOSIS%GOBP%GO:0050764	121	0.513937	1.16856	0.199847	1	1	8554	tags=44%, list=16%, signal=52%
PRESYNAPTIC MODULATION OF CHEMICAL SYNAPTIC TRANSMISSION%GOBP%GO:0099171	17	0.66858	1.16816	0.275204	1	1	6828	tags=53%, list=13%, signal=61%
POSITIVE REGULATION OF PROTEIN PROCESSING%GOBP%GO:0010954	29	0.617717	1.16803	0.252369	1	1	6244	tags=48%, list=11%, signal=54%
GLUCOSAMINE-CONTAINING COMPOUND METABOLIC PROCESS%GOBP%GO:1901071	27	0.618905	1.16791	0.244367	1	1	3753	tags=22%, list=7%, signal=24%
MULTICELLULAR ORGANISMAL WATER HOMEOSTASIS%GOBP%GO:0050891	67	0.550381	1.16786	0.213584	1	1	8003	tags=40%, list=15%, signal=47%
LISTERIA MONOCYTOGENES ENTRY INTO HOST CELLS%REACTOME DATABASE ID RELEASE 80%8876384	16	0.679177	1.16645	0.276708	1	1	9669	tags=50%, list=18%, signal=61%
PID_IL12_2PATHWAY%MSIGDB_C2%PID_IL12_2PATHWAY	58	0.559356	1.16611	0.235918	1	1	5934	tags=40%, list=11%, signal=44%
SIGNALING BY NTRK1 (TRKA)%REACTOME DATABASE ID RELEASE 80%187037	111	0.518388	1.16557	0.203733	1	1	9309	tags=50%, list=17%, signal=60%
REGULATION OF DELAYED RECTIFIER POTASSIUM CHANNEL ACTIVITY%GOBP%GO:1902259	19	0.653919	1.16518	0.271366	1	1	5670	tags=53%, list=10%, signal=59%
EPITHELIAL STRUCTURE MAINTENANCE%GOBP%GO:0010669	28	0.620329	1.16514	0.261092	1	1	4692	tags=43%, list=9%, signal=47%
INTESTINAL ABSORPTION%GOBP%GO:0050892	30	0.605201	1.16508	0.254783	1	1	2956	tags=13%, list=5%, signal=14%
GLYCOLYTIC PROCESS THROUGH FRUCTOSE-6-PHOSPHATE%GOBP%GO:0061615	22	0.637133	1.16497	0.245133	1	1	9107	tags=59%, list=17%, signal=71%
BIOCARTA_EPO_PATHWAY%MSIGDB_C2%BIOCARTA_EPO_PATHWAY	17	0.664933	1.16399	0.264186	1	1	4753	tags=29%, list=9%, signal=32%
PROTEIN TRIMERIZATION%GOBP%GO:0070206	16	0.673861	1.16384	0.281365	1	1	7406	tags=50%, list=14%, signal=58%
NUCLEAR RECEPTORS IN LIPID METABOLISM AND TOXICITY%WIKIPATHWAYS_20220410%WP431%MUS MUSCULUS	30	0.608378	1.16367	0.251962	1	1	3526	tags=23%, list=6%, signal=25%
PIWI-INTERACTING RNA (PIRNA) BIOGENESIS%REACTOME DATABASE ID RELEASE 80%5601884	26	0.625603	1.16286	0.253345	1	1	7385	tags=31%, list=14%, signal=36%
REGULATION OF ANTIGEN RECEPTOR-MEDIATED SIGNALING PATHWAY%GOBP%GO:0050854	65	0.550639	1.16281	0.225466	1	1	7611	tags=38%, list=14%, signal=45%
PYROPTOSIS%GOBP%GO:0070269	39	0.586877	1.16274	0.247107	1	1	9283	tags=36%, list=17%, signal=43%
NEGATIVE REGULATION OF PRODUCTION OF MOLECULAR MEDIATOR OF IMMUNE RESPONSE%GOBP%GO:0002701	48	0.569471	1.16261	0.23719	1	1	8863	tags=50%, list=16%, signal=60%
BICELLULAR TIGHT JUNCTION ASSEMBLY%GOBP%GO:0070830	65	0.550422	1.16207	0.237608	1	1	7495	tags=32%, list=14%, signal=37%
NEGATIVE REGULATION OF CALCINEURIN-NFAT SIGNALING CASCADE%GOBP%GO:0070885	16	0.665082	1.16205	0.284956	1	1	7267	tags=44%, list=13%, signal=50%
POSITIVE REGULATION OF SMOOTH MUSCLE CELL PROLIFERATION%GOBP%GO:0048661	109	0.511085	1.1615	0.200153	1	1	9191	tags=50%, list=17%, signal=61%
LAYER FORMATION IN CEREBRAL CORTEX%GOBP%GO:0021819	16	0.671792	1.16122	0.280283	1	1	9764	tags=56%, list=18%, signal=69%
BIOCARTA_EICOSANOID_PATHWAY%MSIGDB_C2%BIOCARTA_EICOSANOID_PATHWAY	22	0.639399	1.16104	0.269031	1	1	8024	tags=64%, list=15%, signal=75%
BIOCARTA_GPCR_PATHWAY%MSIGDB_C2%BIOCARTA_GPCR_PATHWAY	26	0.61607	1.16049	0.265198	1	1	8931	tags=65%, list=16%, signal=78%
NCAM1 INTERACTIONS%REACTOME%R-HSA-419037.1	36	0.584035	1.1603	0.244987	1	1	4922	tags=44%, list=9%, signal=49%
INTRINSIC PATHWAY OF FIBRIN CLOT FORMATION%REACTOME DATABASE ID RELEASE 80%140837	23	0.633584	1.15951	0.261883	1	1	6327	tags=35%, list=12%, signal=39%
POSITIVE REGULATION OF NIK/NF-KAPPAB SIGNALING%GOBP%GO:1901224	69	0.54303	1.15892	0.225962	1	1	6615	tags=38%, list=12%, signal=43%
REGULATION OF RESPONSE TO OSMOTIC STRESS%GOBP%GO:0047484	16	0.672503	1.15796	0.280244	1	1	3022	tags=31%, list=6%, signal=33%
RESPIRATORY SYSTEM DEVELOPMENT%GOBP%GO:0060541	264	0.467739	1.15665	0.158042	1	1	7710	tags=38%, list=14%, signal=44%
BIOCARTA_BCR_PATHWAY%MSIGDB_C2%BIOCARTA_BCR_PATHWAY	30	0.616079	1.15664	0.25382	1	1	9026	tags=63%, list=17%, signal=76%
SALIVARY GLAND MORPHOGENESIS%GOBP%GO:0007435	31	0.606615	1.15609	0.255715	1	1	4798	tags=42%, list=9%, signal=46%
RESPONSE TO FUNGUS%GOBP%GO:0009620	64	0.546532	1.15602	0.223333	1	1	9785	tags=41%, list=18%, signal=49%
TSLP%NETPATH%TSLP	100	0.519042	1.15579	0.219953	1	1	8405	tags=43%, list=15%, signal=51%
OLEFINIC COMPOUND METABOLIC PROCESS%GOBP%GO:0120254	149	0.490828	1.15551	0.186415	1	1	5716	tags=23%, list=10%, signal=25%
POSITIVE REGULATION OF CELL-CELL ADHESION%GOBP%GO:0022409	324	0.461279	1.1555	0.144908	1	1	5964	tags=32%, list=11%, signal=35%
DOWNSTREAM SIGNALING IN NAIVE CD8+ T CELLS%PATHWAY INTERACTION DATABASE NCI-NATURE CURATED DATA%DOWNSTREAM SIGNALING IN NAIVE CD8+ T CELLS	49	0.569278	1.15526	0.240913	1	1	4790	tags=35%, list=9%, signal=38%
REGULATION OF NEUROTRANSMITTER RECEPTOR ACTIVITY%GOBP%GO:0099601	68	0.541831	1.1551	0.235628	1	1	6042	tags=43%, list=11%, signal=48%
REGULATION OF ACUTE INFLAMMATORY RESPONSE TO ANTIGENIC STIMULUS%GOBP%GO:0002864	20	0.645159	1.15497	0.280519	1	1	4543	tags=35%, list=8%, signal=38%
REGULATION OF SYNAPSE MATURATION%GOBP%GO:0090128	16	0.663133	1.15466	0.286467	1	1	10215	tags=69%, list=19%, signal=85%
BETA2 INTEGRIN CELL SURFACE INTERACTIONS%PATHWAY INTERACTION DATABASE NCI-NATURE CURATED DATA%BETA2 INTEGRIN CELL SURFACE INTERACTIONS	28	0.608764	1.15457	0.251113	1	1	4904	tags=36%, list=9%, signal=39%
BCR SIGNALING PATHWAY%PATHWAY INTERACTION DATABASE NCI-NATURE CURATED DATA%BCR SIGNALING PATHWAY	61	0.550613	1.15404	0.226974	1	1	9154	tags=44%, list=17%, signal=53%
POSITIVE REGULATION OF FIBROBLAST PROLIFERATION%GOBP%GO:0048146	78	0.530222	1.15383	0.221702	1	1	7442	tags=46%, list=14%, signal=53%
REGULATION OF HETEROTYPIC CELL-CELL ADHESION%GOBP%GO:0034114	25	0.623461	1.15369	0.277245	1	1	7349	tags=60%, list=13%, signal=69%
REGULATION OF T CELL MEDIATED IMMUNITY%GOBP%GO:0002709	106	0.518525	1.15369	0.213415	1	1	9264	tags=37%, list=17%, signal=44%
BLOOD CLOTTING CASCADE%WIKIPATHWAYS_20220410%WP460%MUS MUSCULUS	19	0.6447	1.15364	0.293429	1	1	6005	tags=47%, list=11%, signal=53%
REGULATION OF VIRAL LIFE CYCLE%GOBP%GO:1903900	148	0.495	1.15363	0.190618	1	1	8740	tags=37%, list=16%, signal=44%
SIGNALING BY NTRKS%REACTOME%R-HSA-166520.4	129	0.499552	1.15347	0.194992	1	1	9383	tags=48%, list=17%, signal=58%
HALLMARK_APICAL_JUNCTION%MSIGDB_C2%HALLMARK_APICAL_JUNCTION	194	0.477443	1.15343	0.188312	1	1	6963	tags=38%, list=13%, signal=44%
SKELETAL MUSCLE CONTRACTION%GOBP%GO:0003009	29	0.611779	1.15342	0.272648	1	1	6211	tags=45%, list=11%, signal=51%
VISUAL SIGNAL TRANSDUCTION: RODS%PATHWAY INTERACTION DATABASE NCI-NATURE CURATED DATA%VISUAL SIGNAL TRANSDUCTION: RODS	22	0.630797	1.15326	0.282363	1	1	8764	tags=50%, list=16%, signal=60%
REGULATION OF NIK/NF-KAPPAB SIGNALING%GOBP%GO:1901222	97	0.519744	1.15274	0.224329	1	1	6615	tags=33%, list=12%, signal=37%
POSITIVE REGULATION OF HORMONE METABOLIC PROCESS%GOBP%GO:0032352	24	0.627912	1.15271	0.282476	1	1	3972	tags=42%, list=7%, signal=45%
POSITIVE REGULATION OF EPITHELIAL CELL APOPTOTIC PROCESS%GOBP%GO:1904037	41	0.58296	1.15255	0.263291	1	1	6244	tags=29%, list=11%, signal=33%
HALLMARK_MYOGENESIS%MSIGDB_C2%HALLMARK_MYOGENESIS	195	0.480304	1.15236	0.170182	1	1	7985	tags=42%, list=15%, signal=49%
CCR9%IOB%CCR9	18	0.65421	1.15206	0.292185	1	1	6289	tags=50%, list=12%, signal=57%
TIGHT JUNCTION INTERACTIONS%REACTOME DATABASE ID RELEASE 80%420029	28	0.610487	1.15172	0.26383	1	1	5286	tags=39%, list=10%, signal=43%
AMYLOID FIBER FORMATION%REACTOME DATABASE ID RELEASE 80%977225	57	0.557682	1.15114	0.240323	1	1	7229	tags=33%, list=13%, signal=38%
TP53 REGULATES TRANSCRIPTION OF ADDITIONAL CELL CYCLE GENES WHOSE EXACT ROLE IN THE P53 PATHWAY REMAIN UNCERTAIN%REACTOME DATABASE ID RELEASE 80%6804115	19	0.644083	1.15088	0.277184	1	1	9458	tags=53%, list=17%, signal=64%
PID_INTEGRIN2_PATHWAY%MSIGDB_C2%PID_INTEGRIN2_PATHWAY	28	0.608764	1.15069	0.269036	1	1	4904	tags=36%, list=9%, signal=39%
BIOCARTA_NKCELLS_PATHWAY%MSIGDB_C2%BIOCARTA_NKCELLS_PATHWAY	16	0.666399	1.15067	0.29318	1	1	8654	tags=50%, list=16%, signal=59%
ALPHA9 BETA1 INTEGRIN SIGNALING EVENTS%PATHWAY INTERACTION DATABASE NCI-NATURE CURATED DATA%ALPHA9 BETA1 INTEGRIN SIGNALING EVENTS	25	0.621907	1.15015	0.283101	1	1	6949	tags=52%, list=13%, signal=60%
ADHERENS JUNCTIONS INTERACTIONS%REACTOME DATABASE ID RELEASE 80%418990	28	0.605132	1.15008	0.249789	1	1	6342	tags=54%, list=12%, signal=61%
ARTERY MORPHOGENESIS%GOBP%GO:0048844	75	0.525293	1.14978	0.231987	1	1	7051	tags=45%, list=13%, signal=52%
T-HELPER 1 TYPE IMMUNE RESPONSE%GOBP%GO:0042088	24	0.619313	1.14976	0.291005	1	1	3577	tags=42%, list=7%, signal=45%
NEGATIVE REGULATION OF INTERFERON-BETA PRODUCTION%GOBP%GO:0032688	16	0.669263	1.14928	0.296752	1	1	6422	tags=56%, list=12%, signal=64%
PID_FOXM1_PATHWAY%MSIGDB_C2%PID_FOXM1_PATHWAY	38	0.582989	1.14869	0.267888	1	1	9495	tags=58%, list=17%, signal=70%
MORPHOGENESIS OF A POLARIZED EPITHELIUM%GOBP%GO:0001738	55	0.554739	1.148	0.266884	1	1	8363	tags=44%, list=15%, signal=52%
REGULATION OF TYROSINE PHOSPHORYLATION OF STAT PROTEIN%GOBP%GO:0042509	70	0.537059	1.14786	0.232216	1	1	5420	tags=36%, list=10%, signal=40%
REGULATION OF INFLAMMATORY RESPONSE%GOBP%GO:0050727	358	0.450835	1.14747	0.150905	1	1	7365	tags=34%, list=14%, signal=39%
POSITIVE REGULATION OF LYMPHOCYTE APOPTOTIC PROCESS%GOBP%GO:0070230	22	0.626916	1.14717	0.290043	1	1	8363	tags=55%, list=15%, signal=64%
ARACHIDONIC ACID METABOLISM%REACTOME DATABASE ID RELEASE 80%2142753	54	0.548769	1.14707	0.238894	1	1	8326	tags=46%, list=15%, signal=55%
TRANSLATION INITIATION COMPLEX FORMATION%REACTOME DATABASE ID RELEASE 80%72649	42	0.569604	1.14687	0.262351	1	1	9967	tags=50%, list=18%, signal=61%
PYRUVATE METABOLIC PROCESS%GOBP%GO:0006090	69	0.537666	1.14681	0.235946	1	1	9107	tags=42%, list=17%, signal=50%
PID_RHODOPSIN_PATHWAY%MSIGDB_C2%PID_RHODOPSIN_PATHWAY	22	0.630797	1.14632	0.301695	1	1	8764	tags=50%, list=16%, signal=60%
SIGNALING BY RECEPTOR TYROSINE KINASES%REACTOME%R-HSA-9006934.5	463	0.444488	1.14612	0.137999	1	1	8247	tags=39%, list=15%, signal=46%
CORPUS CALLOSUM DEVELOPMENT%GOBP%GO:0022038	19	0.653768	1.14599	0.288496	1	1	4707	tags=42%, list=9%, signal=46%
POSITIVE REGULATION OF LEUKOCYTE APOPTOTIC PROCESS%GOBP%GO:2000108	35	0.587887	1.14579	0.27265	1	1	5640	tags=43%, list=10%, signal=48%
RETINOIC ACID METABOLIC PROCESS%GOBP%GO:0042573	27	0.60862	1.1456	0.276165	1	1	5393	tags=37%, list=10%, signal=41%
HALLMARK_COAGULATION%MSIGDB_C2%HALLMARK_COAGULATION	135	0.495465	1.14518	0.212718	1	1	7713	tags=41%, list=14%, signal=48%
SERTOLI CELL DIFFERENTIATION%GOBP%GO:0060008	26	0.603448	1.14454	0.277087	1	1	2961	tags=19%, list=5%, signal=20%
PID_INTEGRIN_A9B1_PATHWAY%MSIGDB_C2%PID_INTEGRIN_A9B1_PATHWAY	25	0.621907	1.14426	0.294783	1	1	6949	tags=52%, list=13%, signal=60%
NEGATIVE REGULATION OF SODIUM ION TRANSMEMBRANE TRANSPORTER ACTIVITY%GOBP%GO:2000650	15	0.664709	1.1441	0.311151	1	1	8514	tags=67%, list=16%, signal=79%
SIGNALING BY RETINOIC ACID%REACTOME DATABASE ID RELEASE 80%5362517	41	0.566618	1.14382	0.262532	1	1	2123	tags=27%, list=4%, signal=28%
CYTOKINE-MEDIATED SIGNALING PATHWAY%GOBP%GO:0019221	321	0.458231	1.14382	0.162853	1	1	8327	tags=34%, list=15%, signal=39%
POST-TRANSCRIPTIONAL GENE SILENCING BY RNA%GOBP%GO:0035194	109	0.503165	1.14382	0.224941	1	1	6117	tags=10%, list=11%, signal=11%
NEGATIVE REGULATION OF CALCINEURIN-MEDIATED SIGNALING%GOBP%GO:0106057	16	0.665082	1.14369	0.30804	1	1	7267	tags=44%, list=13%, signal=50%
POSITIVE REGULATION OF TYROSINE PHOSPHORYLATION OF STAT PROTEIN%GOBP%GO:0042531	55	0.55227	1.14346	0.248952	1	1	5420	tags=38%, list=10%, signal=42%
SALIVARY GLAND DEVELOPMENT%GOBP%GO:0007431	35	0.586658	1.14341	0.286535	1	1	4798	tags=43%, list=9%, signal=47%
NEGATIVE REGULATION OF HEMOSTASIS%GOBP%GO:1900047	42	0.573804	1.14254	0.247533	1	1	6282	tags=40%, list=12%, signal=46%
ANTIGEN PROCESSING AND PRESENTATION OF EXOGENOUS ANTIGEN%GOBP%GO:0019884	38	0.584746	1.14215	0.276327	1	1	7969	tags=47%, list=15%, signal=55%
IL12 SIGNALING MEDIATED BY STAT4%PATHWAY INTERACTION DATABASE NCI-NATURE CURATED DATA%IL12 SIGNALING MEDIATED BY STAT4	27	0.608506	1.142	0.28	1	1	3590	tags=44%, list=7%, signal=48%
GRANULOCYTE ACTIVATION%GOBP%GO:0036230	31	0.59351	1.14187	0.271552	1	1	6407	tags=48%, list=12%, signal=55%
OSSIFICATION%GOBP%GO:0001503	239	0.470165	1.14095	0.203013	1	1	4713	tags=30%, list=9%, signal=33%
MIDDLE EAR MORPHOGENESIS%GOBP%GO:0042474	26	0.614295	1.14076	0.297817	1	1	5515	tags=54%, list=10%, signal=60%
POST-TRANSLATIONAL PROTEIN PHOSPHORYLATION%REACTOME%R-HSA-8957275.1	102	0.514892	1.14061	0.240899	1	1	7096	tags=42%, list=13%, signal=48%
POSITIVE REGULATION OF POSITIVE CHEMOTAXIS%GOBP%GO:0050927	26	0.608354	1.14041	0.285226	1	1	7033	tags=50%, list=13%, signal=57%
POSITIVE REGULATION OF VIRAL GENOME REPLICATION%GOBP%GO:0045070	28	0.601251	1.14029	0.297108	1	1	6096	tags=32%, list=11%, signal=36%
DNA ALKYLATION%GOBP%GO:0006305	53	0.551345	1.14003	0.26236	1	1	7385	tags=34%, list=14%, signal=39%
POSITIVE REGULATION OF MYELOID LEUKOCYTE CYTOKINE PRODUCTION INVOLVED IN IMMUNE RESPONSE%GOBP%GO:0061081	41	0.56574	1.14002	0.279767	1	1	9283	tags=44%, list=17%, signal=53%
POSITIVE REGULATION OF PROTEIN DEPHOSPHORYLATION%GOBP%GO:0035307	49	0.556947	1.13976	0.259102	1	1	7262	tags=41%, list=13%, signal=47%
POSITIVE REGULATION OF EPITHELIAL TO MESENCHYMAL TRANSITION%GOBP%GO:0010718	50	0.55202	1.13954	0.258278	1	1	7054	tags=42%, list=13%, signal=48%
EMBRYONIC DIGESTIVE TRACT DEVELOPMENT%GOBP%GO:0048566	33	0.584389	1.13883	0.278117	1	1	4803	tags=33%, list=9%, signal=37%
REGULATION OF VIRAL PROCESS%GOBP%GO:0050792	172	0.482687	1.13875	0.222141	1	1	8740	tags=37%, list=16%, signal=44%
NEGATIVE REGULATION OF COMPLEMENT ACTIVATION%GOBP%GO:0045916	15	0.669508	1.13874	0.318305	1	1	2105	tags=33%, list=4%, signal=35%
HALLMARK_KRAS_SIGNALING_UP%MSIGDB_C2%HALLMARK_KRAS_SIGNALING_UP	195	0.47317	1.13851	0.217885	1	1	8571	tags=45%, list=16%, signal=53%
ATP METABOLIC PROCESS%GOBP%GO:0046034	198	0.472616	1.13805	0.203771	1	1	9668	tags=38%, list=18%, signal=46%
MAST CELL MEDIATED IMMUNITY%GOBP%GO:0002448	34	0.586638	1.13733	0.285223	1	1	6398	tags=32%, list=12%, signal=37%
MEIOTIC SPINDLE ORGANIZATION%GOBP%GO:0000212	19	0.639209	1.1369	0.304029	1	1	12128	tags=79%, list=22%, signal=102%
MONOCYTE DIFFERENTIATION%GOBP%GO:0030224	19	0.648506	1.13678	0.312169	1	1	9314	tags=53%, list=17%, signal=63%
POSITIVE REGULATION OF RHO PROTEIN SIGNAL TRANSDUCTION%GOBP%GO:0035025	35	0.583509	1.13633	0.289384	1	1	3533	tags=34%, list=6%, signal=37%
METABOLISM OF FAT-SOLUBLE VITAMINS%REACTOME%R-HSA-6806667.6	47	0.556237	1.1363	0.259599	1	1	5989	tags=38%, list=11%, signal=43%
FACE DEVELOPMENT%GOBP%GO:0060324	63	0.533182	1.13563	0.256058	1	1	5515	tags=40%, list=10%, signal=44%
POSITIVE REGULATION OF FIBROBLAST APOPTOTIC PROCESS%GOBP%GO:2000271	15	0.665519	1.13554	0.317489	1	1	8430	tags=53%, list=15%, signal=63%
BIOCARTA_ETS_PATHWAY%MSIGDB_C2%BIOCARTA_ETS_PATHWAY	17	0.648853	1.13512	0.313043	1	1	9057	tags=59%, list=17%, signal=71%
CELL SURFACE INTERACTIONS AT THE VASCULAR WALL%REACTOME%R-HSA-202733.5	107	0.50311	1.13481	0.252937	1	1	7052	tags=40%, list=13%, signal=46%
PRIMARY ALCOHOL METABOLIC PROCESS%GOBP%GO:0034308	80	0.52591	1.13417	0.276695	1	1	4409	tags=20%, list=8%, signal=22%
REGULATION OF PRODUCTION OF MOLECULAR MEDIATOR OF IMMUNE RESPONSE%GOBP%GO:0002700	208	0.472577	1.1337	0.21158	1	1	8863	tags=40%, list=16%, signal=48%
POSITIVE REGULATION OF RAS PROTEIN SIGNAL TRANSDUCTION%GOBP%GO:0046579	72	0.526777	1.1331	0.247604	1	1	3577	tags=29%, list=7%, signal=31%
DNA METHYLATION%GOBP%GO:0006306	53	0.551345	1.13285	0.273018	1	1	7385	tags=34%, list=14%, signal=39%
CELL-MATRIX ADHESION%GOBP%GO:0007160	126	0.488304	1.13264	0.222137	1	1	7349	tags=47%, list=13%, signal=54%
NEGATIVE REGULATION OF INTRINSIC APOPTOTIC SIGNALING PATHWAY IN RESPONSE TO DNA DAMAGE%GOBP%GO:1902230	26	0.609133	1.1321	0.300257	1	1	8380	tags=50%, list=15%, signal=59%
RESPONSE TO TRANSFORMING GROWTH FACTOR BETA%GOBP%GO:0071559	141	0.482855	1.13167	0.210848	1	1	5949	tags=30%, list=11%, signal=33%
DETECTION OF STIMULUS INVOLVED IN SENSORY PERCEPTION%GOBP%GO:0050906	446	0.440468	1.1315	0.169701	1	1	5449	tags=8%, list=10%, signal=9%
RHO GTPASES ACTIVATE NADPH OXIDASES%REACTOME%R-HSA-5668599.6	24	0.611253	1.1313	0.283276	1	1	6946	tags=54%, list=13%, signal=62%
RAF-INDEPENDENT MAPK1 3 ACTIVATION%REACTOME%R-HSA-112409.3	21	0.625272	1.13046	0.300433	1	1	7416	tags=52%, list=14%, signal=61%
HALLMARK_INTERFERON_GAMMA_RESPONSE%MSIGDB_C2%HALLMARK_INTERFERON_GAMMA_RESPONSE	193	0.474776	1.13032	0.221252	1	1	9283	tags=50%, list=17%, signal=60%
OSTEOBLAST DIFFERENTIATION%GOBP%GO:0001649	111	0.496872	1.12986	0.239812	1	1	4630	tags=32%, list=9%, signal=34%
POSITIVE REGULATION OF FIBROBLAST MIGRATION%GOBP%GO:0010763	25	0.612659	1.12975	0.305778	1	1	4760	tags=44%, list=9%, signal=48%
BIOCARTA_TGFB_PATHWAY%MSIGDB_C2%BIOCARTA_TGFB_PATHWAY	19	0.634081	1.12961	0.298646	1	1	5949	tags=42%, list=11%, signal=47%
POSITIVE REGULATION OF CYTOKINE PRODUCTION INVOLVED IN IMMUNE RESPONSE%GOBP%GO:0002720	84	0.516191	1.12882	0.256852	1	1	8450	tags=42%, list=16%, signal=49%
MYELOID CELL ACTIVATION INVOLVED IN IMMUNE RESPONSE%GOBP%GO:0002275	69	0.526629	1.12807	0.274689	1	1	6854	tags=36%, list=13%, signal=41%
RESPONSE TO ACID CHEMICAL%GOBP%GO:0001101	208	0.468045	1.12747	0.215154	1	1	6708	tags=18%, list=12%, signal=20%
BLOOD VESSEL DEVELOPMENT%GOBP%GO:0001568	478	0.438767	1.12747	0.158638	1	1	6322	tags=31%, list=12%, signal=34%
PRODUCTION OF MOLECULAR MEDIATOR INVOLVED IN INFLAMMATORY RESPONSE%GOBP%GO:0002532	33	0.588002	1.12733	0.290186	1	1	5956	tags=36%, list=11%, signal=41%
ATP BIOSYNTHETIC PROCESS%GOBP%GO:0006754	80	0.515333	1.12652	0.259113	1	1	9889	tags=46%, list=18%, signal=56%
REGULATION OF WATER LOSS VIA SKIN%GOBP%GO:0033561	42	0.562527	1.12595	0.290804	1	1	8926	tags=43%, list=16%, signal=51%
NUCLEOSIDE TRIPHOSPHATE BIOSYNTHETIC PROCESS%GOBP%GO:0009142	100	0.506757	1.12572	0.248834	1	1	8589	tags=38%, list=16%, signal=45%
PID_ANTHRAX_PATHWAY%MSIGDB_C2%PID_ANTHRAX_PATHWAY	17	0.638888	1.1255	0.323735	1	1	6949	tags=53%, list=13%, signal=61%
PID_BCR_5PATHWAY%MSIGDB_C2%PID_BCR_5PATHWAY	62	0.535134	1.1255	0.269521	1	1	9154	tags=45%, list=17%, signal=54%
TRANSFORMING GROWTH FACTOR BETA RECEPTOR SIGNALING PATHWAY%GOBP%GO:0007179	94	0.512338	1.12549	0.245385	1	1	6891	tags=35%, list=13%, signal=40%
POSITIVE REGULATION OF LIPID CATABOLIC PROCESS%GOBP%GO:0050996	33	0.582423	1.12506	0.303306	1	1	5989	tags=27%, list=11%, signal=31%
REGULATION OF MACROPHAGE CYTOKINE PRODUCTION%GOBP%GO:0010935	45	0.556833	1.12454	0.285835	1	1	9283	tags=49%, list=17%, signal=59%
PID_IL4_2PATHWAY%MSIGDB_C2%PID_IL4_2PATHWAY	58	0.537239	1.12453	0.263754	1	1	8654	tags=41%, list=16%, signal=49%
REGULATION OF INTRINSIC APOPTOTIC SIGNALING PATHWAY BY P53 CLASS MEDIATOR%GOBP%GO:1902253	33	0.582083	1.12396	0.294666	1	1	6760	tags=42%, list=12%, signal=48%
POSITIVE REGULATION OF T CELL ACTIVATION%GOBP%GO:0050870	247	0.455898	1.12323	0.202684	1	1	5964	tags=32%, list=11%, signal=35%
INTERLEUKIN-37 SIGNALING%REACTOME%R-HSA-9008059.2	20	0.628173	1.1231	0.314537	1	1	9930	tags=60%, list=18%, signal=73%
POSITIVE REGULATION OF MONOCYTE CHEMOTACTIC PROTEIN-1 PRODUCTION%GOBP%GO:0071639	20	0.62752	1.12276	0.304714	1	1	7450	tags=40%, list=14%, signal=46%
CELL ADHESION MEDIATED BY INTEGRIN%GOBP%GO:0033627	43	0.559094	1.12203	0.286072	1	1	4791	tags=42%, list=9%, signal=46%
RA BIOSYNTHESIS PATHWAY%REACTOME DATABASE ID RELEASE 80%5365859	21	0.632188	1.12182	0.305556	1	1	1943	tags=29%, list=4%, signal=30%
UNBLOCKING OF NMDA RECEPTORS, GLUTAMATE BINDING AND ACTIVATION%REACTOME DATABASE ID RELEASE 80%438066	19	0.635851	1.12161	0.327925	1	1	9383	tags=74%, list=17%, signal=89%
IL4-MEDIATED SIGNALING EVENTS%PATHWAY INTERACTION DATABASE NCI-NATURE CURATED DATA%IL4-MEDIATED SIGNALING EVENTS	60	0.533039	1.12099	0.274939	1	1	8654	tags=40%, list=16%, signal=48%
POSITIVE REGULATION OF ENDOTHELIAL CELL APOPTOTIC PROCESS%GOBP%GO:2000353	21	0.625376	1.12082	0.319363	1	1	3999	tags=29%, list=7%, signal=31%
HALLMARK_UV_RESPONSE_DN%MSIGDB_C2%HALLMARK_UV_RESPONSE_DN	139	0.488199	1.1208	0.251548	1	1	7582	tags=39%, list=14%, signal=45%
BIOCARTA_FCER1_PATHWAY%MSIGDB_C2%BIOCARTA_FCER1_PATHWAY	36	0.571352	1.12045	0.299746	1	1	9438	tags=53%, list=17%, signal=64%
REGULATION OF CALCINEURIN-MEDIATED SIGNALING%GOBP%GO:0106056	45	0.55104	1.12037	0.294509	1	1	9294	tags=49%, list=17%, signal=59%
ATP GENERATION FROM ADP%GOBP%GO:0006757	45	0.553615	1.12027	0.286661	1	1	9107	tags=49%, list=17%, signal=59%
REGULATION OF HISTONE DEACETYLATION%GOBP%GO:0031063	45	0.554605	1.11983	0.295987	1	1	3963	tags=18%, list=7%, signal=19%
POSITIVE REGULATION OF INTERLEUKIN-1 PRODUCTION%GOBP%GO:0032732	72	0.517569	1.11979	0.279107	1	1	8363	tags=40%, list=15%, signal=48%
LEUKOCYTE MEDIATED CYTOTOXICITY%GOBP%GO:0001909	66	0.522465	1.11957	0.275806	1	1	6475	tags=33%, list=12%, signal=38%
GPCRS, SMALL LIGAND%WIKIPATHWAYS_20220410%WP353%MUS MUSCULUS	18	0.638179	1.1195	0.322692	1	1	6821	tags=50%, list=13%, signal=57%
REGULATION OF INTERLEUKIN-1 PRODUCTION%GOBP%GO:0032652	115	0.493624	1.11933	0.25943	1	1	7799	tags=38%, list=14%, signal=45%
MOTOR NEURON AXON GUIDANCE%GOBP%GO:0008045	37	0.569736	1.11914	0.297629	1	1	5085	tags=43%, list=9%, signal=48%
ACTIVATION OF THE MRNA UPON BINDING OF THE CAP-BINDING COMPLEX AND EIFS, AND SUBSEQUENT BINDING TO 43S%REACTOME%R-HSA-72662.3	43	0.562171	1.11892	0.31058	1	1	9967	tags=49%, list=18%, signal=60%
CELLULAR RESPONSE TO TRANSFORMING GROWTH FACTOR BETA STIMULUS%GOBP%GO:0071560	135	0.485113	1.11855	0.262357	1	1	5949	tags=30%, list=11%, signal=33%
NEGATIVE REGULATION OF BLOOD COAGULATION%GOBP%GO:0030195	41	0.554442	1.11836	0.29192	1	1	6282	tags=39%, list=12%, signal=44%
DEFECTS OF FORMATION OF FIBRIN CLOT (CLOTTING CASCADE)%REACTOME%R-HSA-9651496.3	16	0.644733	1.11794	0.331261	1	1	6282	tags=38%, list=12%, signal=42%
NEGATIVE REGULATION OF CELL ADHESION%GOBP%GO:0007162	316	0.443286	1.11737	0.206044	1	1	6316	tags=33%, list=12%, signal=37%
GAS TRANSPORT%GOBP%GO:0015669	18	0.633763	1.11732	0.327103	1	1	4193	tags=28%, list=8%, signal=30%
MIRNA-MEDIATED GENE SILENCING%GOBP%GO:0035195	99	0.505905	1.11606	0.255598	1	1	7904	tags=10%, list=15%, signal=12%
PID_NECTIN_PATHWAY%MSIGDB_C2%PID_NECTIN_PATHWAY	28	0.58202	1.11598	0.307432	1	1	6342	tags=46%, list=12%, signal=53%
P130CAS LINKAGE TO MAPK SIGNALING FOR INTEGRINS%REACTOME DATABASE ID RELEASE 80%372708	15	0.651866	1.11593	0.344493	1	1	5362	tags=60%, list=10%, signal=67%
SYNAPSE MATURATION%GOBP%GO:0060074	19	0.62808	1.11586	0.341991	1	1	5809	tags=47%, list=11%, signal=53%
BIOMINERAL TISSUE DEVELOPMENT%GOBP%GO:0031214	89	0.506996	1.11582	0.264166	1	1	4752	tags=33%, list=9%, signal=36%
REGULATION OF INTERLEUKIN-10 PRODUCTION%GOBP%GO:0032653	64	0.530962	1.11568	0.293785	1	1	7317	tags=39%, list=13%, signal=45%
RUNX2 REGULATES OSTEOBLAST DIFFERENTIATION%REACTOME%R-HSA-8940973.1	21	0.61222	1.11555	0.325812	1	1	4753	tags=48%, list=9%, signal=52%
PROTEIN FOLDING%REACTOME DATABASE ID RELEASE 80%391251	91	0.504028	1.11544	0.286389	1	1	9406	tags=49%, list=17%, signal=60%
REGULATION OF SKELETAL MUSCLE CONTRACTION%GOBP%GO:0014819	15	0.659302	1.11505	0.340369	1	1	5592	tags=53%, list=10%, signal=59%
ANION HOMEOSTASIS%GOBP%GO:0055081	55	0.534074	1.11489	0.289344	1	1	3466	tags=27%, list=6%, signal=29%
BIOCARTA_NTHI_PATHWAY%MSIGDB_C2%BIOCARTA_NTHI_PATHWAY	22	0.612386	1.11485	0.332146	1	1	7116	tags=50%, list=13%, signal=57%
DNA METHYLATION OR DEMETHYLATION%GOBP%GO:0044728	66	0.524862	1.11465	0.301359	1	1	8283	tags=36%, list=15%, signal=43%
CA2+ PATHWAY%REACTOME%R-HSA-4086398.3	57	0.528897	1.11444	0.284559	1	1	8849	tags=56%, list=16%, signal=67%
GLYCEROPHOSPHOLIPID CATABOLIC PROCESS%GOBP%GO:0046475	32	0.581271	1.11432	0.303775	1	1	8699	tags=41%, list=16%, signal=48%
ALPHA6BETA4INTEGRIN%IOB%ALPHA6BETA4INTEGRIN	65	0.52836	1.11429	0.283794	1	1	9686	tags=43%, list=18%, signal=52%
WNT LIGAND BIOGENESIS AND TRAFFICKING%REACTOME DATABASE ID RELEASE 80%3238698	26	0.593669	1.11416	0.323556	1	1	6199	tags=42%, list=11%, signal=48%
FORMATION OF PRIMARY GERM LAYER%GOBP%GO:0001704	101	0.494596	1.11406	0.275272	1	1	5447	tags=29%, list=10%, signal=32%
POSITIVE REGULATION OF BIOMINERALIZATION%GOBP%GO:0110151	57	0.530129	1.11402	0.284734	1	1	5227	tags=39%, list=10%, signal=43%
REGULATION OF PLASMINOGEN ACTIVATION%GOBP%GO:0010755	18	0.624464	1.11395	0.330645	1	1	6005	tags=56%, list=11%, signal=62%
DISEASES OF HEMOSTASIS%REACTOME DATABASE ID RELEASE 80%9671793	16	0.644733	1.1138	0.336014	1	1	6282	tags=38%, list=12%, signal=42%
POSITIVE REGULATION OF LEUKOCYTE CELL-CELL ADHESION%GOBP%GO:1903039	273	0.455412	1.11377	0.227865	1	1	5964	tags=32%, list=11%, signal=36%
CELLULAR RESPONSE TO MECHANICAL STIMULUS%GOBP%GO:0071260	65	0.519733	1.11346	0.283157	1	1	6199	tags=20%, list=11%, signal=23%
SKIN DEVELOPMENT%GOBP%GO:0043588	282	0.450352	1.11319	0.224603	1	1	8003	tags=32%, list=15%, signal=37%
MUSCLE CELL MIGRATION%GOBP%GO:0014812	37	0.566963	1.11226	0.298203	1	1	4720	tags=41%, list=9%, signal=44%
EMBRYONIC DIGESTIVE TRACT MORPHOGENESIS%GOBP%GO:0048557	20	0.624203	1.11206	0.33758	1	1	4803	tags=35%, list=9%, signal=38%
MUSCULOSKELETAL MOVEMENT%GOBP%GO:0050881	46	0.546406	1.11183	0.2978	1	1	8541	tags=46%, list=16%, signal=54%
EPO RECEPTOR SIGNALING%WIKIPATHWAYS_20220410%WP1249%MUS MUSCULUS	26	0.584299	1.11176	0.324301	1	1	4753	tags=27%, list=9%, signal=29%
REGULATION OF BODY FLUID LEVELS%GOBP%GO:0050878	344	0.442237	1.11105	0.210021	1	1	6096	tags=29%, list=11%, signal=33%
NEGATIVE REGULATION OF RESPONSE TO DNA DAMAGE STIMULUS%GOBP%GO:2001021	77	0.521198	1.11088	0.281051	1	1	7710	tags=42%, list=14%, signal=48%
PID_IL12_STAT4_PATHWAY%MSIGDB_C2%PID_IL12_STAT4_PATHWAY	30	0.582063	1.11072	0.307884	1	1	3590	tags=40%, list=7%, signal=43%
MULTICELLULAR ORGANISMAL MOVEMENT%GOBP%GO:0050879	46	0.546406	1.11006	0.287603	1	1	8541	tags=46%, list=16%, signal=54%
REGULATION OF GENE EXPRESSION BY GENOMIC IMPRINTING%GOBP%GO:0006349	20	0.61654	1.10981	0.331565	1	1	9173	tags=50%, list=17%, signal=60%
PID_ERBB4_PATHWAY%MSIGDB_C2%PID_ERBB4_PATHWAY	36	0.563723	1.10975	0.311056	1	1	4753	tags=22%, list=9%, signal=24%
CENTRAL NERVOUS SYSTEM PROJECTION NEURON AXONOGENESIS%GOBP%GO:0021952	32	0.573957	1.10974	0.321124	1	1	6716	tags=44%, list=12%, signal=50%
EXCRETION%GOBP%GO:0007588	23	0.605039	1.10961	0.320624	1	1	4114	tags=26%, list=8%, signal=28%
BIOCARTA_TCR_PATHWAY%MSIGDB_C2%BIOCARTA_TCR_PATHWAY	41	0.557713	1.10952	0.2925	1	1	10185	tags=56%, list=19%, signal=69%
GLYCOSIDE METABOLIC PROCESS%GOBP%GO:0016137	18	0.623457	1.10876	0.333333	1	1	5837	tags=28%, list=11%, signal=31%
BIOCARTA_CALCINEURIN_PATHWAY%MSIGDB_C2%BIOCARTA_CALCINEURIN_PATHWAY	15	0.644418	1.1086	0.341902	1	1	8931	tags=73%, list=16%, signal=88%
POSITIVE REGULATION OF MIRNA TRANSCRIPTION%GOBP%GO:1902895	72	0.511007	1.10858	0.267628	1	1	7116	tags=26%, list=13%, signal=30%
NEGATIVE REGULATION OF SODIUM ION TRANSMEMBRANE TRANSPORT%GOBP%GO:1902306	17	0.634264	1.10836	0.342934	1	1	8514	tags=59%, list=16%, signal=70%
ENDOCYTOSIS%GOBP%GO:0006897	472	0.430201	1.1083	0.195042	1	1	7969	tags=27%, list=15%, signal=31%
NATURAL KILLER CELL MEDIATED IMMUNITY%GOBP%GO:0002228	40	0.558993	1.10791	0.305189	1	1	6475	tags=33%, list=12%, signal=37%
NCAM SIGNALING FOR NEURITE OUT-GROWTH%REACTOME DATABASE ID RELEASE 80%375165	52	0.539196	1.10758	0.290512	1	1	4922	tags=40%, list=9%, signal=44%
THYMIC T CELL SELECTION%GOBP%GO:0045061	25	0.601526	1.10718	0.332203	1	1	4191	tags=40%, list=8%, signal=43%
MAST CELL ACTIVATION INVOLVED IN IMMUNE RESPONSE%GOBP%GO:0002279	32	0.572924	1.10663	0.314721	1	1	6398	tags=31%, list=12%, signal=35%
GLYCOLYTIC PROCESS THROUGH GLUCOSE-6-PHOSPHATE%GOBP%GO:0061620	20	0.619775	1.10632	0.35161	1	1	9107	tags=60%, list=17%, signal=72%
POSITIVE REGULATION OF MUSCLE CELL DIFFERENTIATION%GOBP%GO:0051149	80	0.509488	1.10625	0.286392	1	1	7116	tags=40%, list=13%, signal=46%
BIOCARTA_HIF_PATHWAY%MSIGDB_C2%BIOCARTA_HIF_PATHWAY	15	0.653473	1.10619	0.359929	1	1	2183	tags=20%, list=4%, signal=21%
POSITIVE REGULATION OF MEIOTIC NUCLEAR DIVISION%GOBP%GO:0045836	19	0.622857	1.10612	0.344917	1	1	9957	tags=63%, list=18%, signal=77%
CELLULAR RESPONSE TO SALT STRESS%GOBP%GO:0071472	22	0.613576	1.10586	0.337423	1	1	4193	tags=23%, list=8%, signal=25%
POSITIVE REGULATION BY HOST OF VIRAL PROCESS%GOBP%GO:0044794	16	0.642636	1.1056	0.341896	1	1	10008	tags=69%, list=18%, signal=84%
CELLULAR RESPONSE TO REACTIVE OXYGEN SPECIES%GOBP%GO:0034614	111	0.487683	1.10477	0.277735	1	1	6418	tags=34%, list=12%, signal=39%
POSITIVE REGULATION OF BIOMINERAL TISSUE DEVELOPMENT%GOBP%GO:0070169	56	0.531046	1.10462	0.294453	1	1	5227	tags=39%, list=10%, signal=43%
COAGULATION%GOBP%GO:0050817	95	0.490114	1.10451	0.284469	1	1	6282	tags=35%, list=12%, signal=39%
CHAPERONIN-MEDIATED PROTEIN FOLDING%REACTOME DATABASE ID RELEASE 80%390466	85	0.506345	1.10444	0.288941	1	1	9406	tags=51%, list=17%, signal=61%
HEME SIGNALING%REACTOME DATABASE ID RELEASE 80%9707616	43	0.549127	1.10426	0.319734	1	1	4698	tags=28%, list=9%, signal=31%
REGULATION OF PRODUCTION OF SMALL RNA INVOLVED IN GENE SILENCING BY RNA%GOBP%GO:0070920	23	0.600616	1.10415	0.335398	1	1	3956	tags=35%, list=7%, signal=37%
CELLULAR ROLES OF ANTHRAX TOXIN%PATHWAY INTERACTION DATABASE NCI-NATURE CURATED DATA%CELLULAR ROLES OF ANTHRAX TOXIN	17	0.638888	1.10386	0.349608	1	1	6949	tags=53%, list=13%, signal=61%
ECTOPIC GERM CELL PROGRAMMED CELL DEATH%GOBP%GO:0035234	21	0.620702	1.10369	0.331267	1	1	9283	tags=52%, list=17%, signal=63%
REGULATION OF PRODUCTION OF MIRNAS INVOLVED IN GENE SILENCING BY MIRNA%GOBP%GO:1903798	21	0.616188	1.10365	0.331299	1	1	3156	tags=33%, list=6%, signal=35%
GLYCOLYTIC PROCESS%GOBP%GO:0006096	44	0.55634	1.1036	0.306557	1	1	9107	tags=50%, list=17%, signal=60%
BIOCARTA_ECM_PATHWAY%MSIGDB_C2%BIOCARTA_ECM_PATHWAY	19	0.624942	1.1036	0.352487	1	1	11107	tags=63%, list=20%, signal=79%
COSTIMULATION BY THE CD28 FAMILY%REACTOME%R-HSA-388841.4	54	0.532669	1.10282	0.305324	1	1	6826	tags=33%, list=13%, signal=38%
NEGATIVE REGULATION OF COAGULATION%GOBP%GO:0050819	45	0.545381	1.10268	0.306425	1	1	6282	tags=40%, list=12%, signal=45%
REGULATION OF AMPA RECEPTOR ACTIVITY%GOBP%GO:2000311	26	0.588419	1.10224	0.316901	1	1	6042	tags=58%, list=11%, signal=65%
PID_DNA_PK_PATHWAY%MSIGDB_C2%PID_DNA_PK_PATHWAY	15	0.645406	1.10157	0.366379	1	1	6062	tags=53%, list=11%, signal=60%
GLYCOLYSIS%PANTHER PATHWAY%P00024	16	0.64954	1.10145	0.351803	1	1	8467	tags=50%, list=16%, signal=59%
POSITIVE REGULATION OF ADAPTIVE IMMUNE RESPONSE%GOBP%GO:0002821	154	0.469189	1.10144	0.275307	1	1	5557	tags=24%, list=10%, signal=27%
RIBOSOMAL SCANNING AND START CODON RECOGNITION%REACTOME%R-HSA-72702.3	42	0.546218	1.1012	0.32636	1	1	9967	tags=48%, list=18%, signal=58%
POST-TRANSCRIPTIONAL GENE SILENCING%GOBP%GO:0016441	119	0.481978	1.10073	0.279817	1	1	6117	tags=11%, list=11%, signal=12%
RUNX2 REGULATES BONE DEVELOPMENT%REACTOME%R-HSA-8941326.1	28	0.577908	1.10007	0.32325	1	1	7496	tags=50%, list=14%, signal=58%
DEFECTIVE B3GAT3 CAUSES JDSSDHD%REACTOME%R-HSA-3560801.1	20	0.613769	1.09988	0.343008	1	1	2857	tags=40%, list=5%, signal=42%
BIOCARTA_BCELLSURVIVAL_PATHWAY%MSIGDB_C2%BIOCARTA_BCELLSURVIVAL_PATHWAY	15	0.646194	1.09964	0.344173	1	1	4858	tags=33%, list=9%, signal=37%
CYTOKINE PRODUCTION INVOLVED IN IMMUNE RESPONSE%GOBP%GO:0002367	65	0.518529	1.09957	0.319546	1	1	9952	tags=49%, list=18%, signal=60%
BIOMINERALIZATION%GOBP%GO:0110148	97	0.490116	1.09951	0.297045	1	1	4752	tags=31%, list=9%, signal=34%
CELL KILLING%GOBP%GO:0001906	136	0.475348	1.09924	0.277986	1	1	4690	tags=24%, list=9%, signal=26%
INTERFERON GAMMA SIGNALING%REACTOME DATABASE ID RELEASE 80%877300	68	0.515019	1.09918	0.301827	1	1	9763	tags=54%, list=18%, signal=66%
CELLULAR RESPONSE TO BIOTIC STIMULUS%GOBP%GO:0071216	302	0.440975	1.0991	0.22983	1	1	6693	tags=20%, list=12%, signal=22%
SYNAPTIC ADHESION-LIKE MOLECULES%REACTOME DATABASE ID RELEASE 80%8849932	19	0.607326	1.09885	0.344248	1	1	9383	tags=74%, list=17%, signal=89%
HEART TRABECULA MORPHOGENESIS%GOBP%GO:0061384	37	0.555426	1.09871	0.321093	1	1	7523	tags=38%, list=14%, signal=44%
REGULATION OF GRANULOCYTE CHEMOTAXIS%GOBP%GO:0071622	59	0.526905	1.09853	0.303226	1	1	6693	tags=41%, list=12%, signal=46%
MAST CELL DEGRANULATION%GOBP%GO:0043303	32	0.572924	1.09843	0.327094	1	1	6398	tags=31%, list=12%, signal=35%
TRANSMEMBRANE RECEPTOR PROTEIN SERINE/THREONINE KINASE SIGNALING PATHWAY%GOBP%GO:0007178	242	0.448548	1.09834	0.262059	1	1	6891	tags=30%, list=13%, signal=34%
TISSUE REMODELING%GOBP%GO:0048771	120	0.479004	1.09825	0.281465	1	1	5515	tags=28%, list=10%, signal=31%
NEGATIVE REGULATION OF INTRINSIC APOPTOTIC SIGNALING PATHWAY BY P53 CLASS MEDIATOR%GOBP%GO:1902254	22	0.608638	1.09792	0.353659	1	1	6760	tags=50%, list=12%, signal=57%
REGULATION OF COMPLEMENT ACTIVATION%GOBP%GO:0030449	26	0.582935	1.09744	0.324232	1	1	7027	tags=42%, list=13%, signal=49%
STRIATED MUSCLE CELL DEVELOPMENT%GOBP%GO:0055002	64	0.511114	1.0974	0.297942	1	1	8181	tags=41%, list=15%, signal=48%
POSITIVE REGULATION OF KERATINOCYTE PROLIFERATION%GOBP%GO:0010838	15	0.638613	1.09683	0.367383	1	1	3016	tags=33%, list=6%, signal=35%
GLAND DEVELOPMENT%GOBP%GO:0048732	454	0.424655	1.09652	0.215902	1	1	8061	tags=33%, list=15%, signal=38%
NEGATIVE REGULATION OF INTERLEUKIN-10 PRODUCTION%GOBP%GO:0032693	23	0.599651	1.09642	0.354132	1	1	5640	tags=39%, list=10%, signal=44%
TRIGLYCERIDE METABOLISM%REACTOME DATABASE ID RELEASE 80%8979227	33	0.566282	1.09611	0.332494	1	1	5776	tags=27%, list=11%, signal=30%
PID_FCER1_PATHWAY%MSIGDB_C2%PID_FCER1_PATHWAY	59	0.515897	1.09589	0.314721	1	1	9128	tags=46%, list=17%, signal=55%
HALLMARK_TGF_BETA_SIGNALING%MSIGDB_C2%HALLMARK_TGF_BETA_SIGNALING	53	0.527027	1.0956	0.321008	1	1	6542	tags=32%, list=12%, signal=36%
REGULATION OF MONONUCLEAR CELL PROLIFERATION%GOBP%GO:0032944	262	0.443629	1.09537	0.263418	1	1	6060	tags=31%, list=11%, signal=34%
BLOOD COAGULATION%GOBP%GO:0007596	95	0.490114	1.09528	0.278409	1	1	6282	tags=35%, list=12%, signal=39%
CELL-SUBSTRATE ADHESION%GOBP%GO:0031589	188	0.455526	1.09517	0.27146	1	1	7682	tags=41%, list=14%, signal=48%
POSITIVE T CELL SELECTION%GOBP%GO:0043368	36	0.560352	1.09513	0.317869	1	1	5700	tags=36%, list=10%, signal=40%
ERBB4 SIGNALING EVENTS%PATHWAY INTERACTION DATABASE NCI-NATURE CURATED DATA%ERBB4 SIGNALING EVENTS	35	0.561669	1.09467	0.333333	1	1	2997	tags=17%, list=6%, signal=18%
ACTIVATION OF MATRIX METALLOPROTEINASES%REACTOME DATABASE ID RELEASE 80%1592389	30	0.57761	1.09462	0.322154	1	1	7684	tags=43%, list=14%, signal=50%
REGULATION OF MAST CELL ACTIVATION%GOBP%GO:0033003	59	0.519437	1.09439	0.301902	1	1	8951	tags=49%, list=16%, signal=59%
CALCINEURIN-REGULATED NFAT-DEPENDENT TRANSCRIPTION IN LYMPHOCYTES%PATHWAY INTERACTION DATABASE NCI-NATURE CURATED DATA%CALCINEURIN-REGULATED NFAT-DEPENDENT TRANSCRIPTION IN LYMPHOCYTES	41	0.546746	1.09398	0.312657	1	1	1210	tags=27%, list=2%, signal=27%
RESPONSE TO LIPOPROTEIN PARTICLE%GOBP%GO:0055094	33	0.561374	1.09392	0.324733	1	1	8621	tags=45%, list=16%, signal=54%
REGULATION OF CELL-CELL ADHESION%GOBP%GO:0022407	497	0.423293	1.09285	0.220102	1	1	6060	tags=31%, list=11%, signal=34%
POSITIVE REGULATION OF STEROID BIOSYNTHETIC PROCESS%GOBP%GO:0010893	29	0.572596	1.09279	0.344945	1	1	1295	tags=21%, list=2%, signal=21%
HEMOSTASIS%GOBP%GO:0007599	97	0.4867	1.09257	0.297276	1	1	6282	tags=34%, list=12%, signal=38%
POSITIVE REGULATION OF T CELL MEDIATED IMMUNITY%GOBP%GO:0002711	77	0.499299	1.09232	0.313817	1	1	5557	tags=21%, list=10%, signal=23%
REGULATION OF LYMPHOCYTE PROLIFERATION%GOBP%GO:0050670	257	0.44838	1.09226	0.275909	1	1	6060	tags=31%, list=11%, signal=34%
NECTIN ADHESION PATHWAY%PATHWAY INTERACTION DATABASE NCI-NATURE CURATED DATA%NECTIN ADHESION PATHWAY	28	0.58202	1.09138	0.357517	1	1	6342	tags=46%, list=12%, signal=53%
REGULATION OF CALCINEURIN-NFAT SIGNALING CASCADE%GOBP%GO:0070884	44	0.539213	1.09092	0.320833	1	1	9294	tags=48%, list=17%, signal=58%
HORMONE METABOLIC PROCESS%GOBP%GO:0042445	192	0.456836	1.09092	0.276219	1	1	5393	tags=20%, list=10%, signal=22%
POSITIVE REGULATION OF T CELL PROLIFERATION%GOBP%GO:0042102	111	0.480258	1.0908	0.301961	1	1	5964	tags=32%, list=11%, signal=36%
HEART TRABECULA FORMATION%GOBP%GO:0060347	15	0.640192	1.0904	0.366667	1	1	8916	tags=53%, list=16%, signal=64%
POSITIVE REGULATION OF PATHWAY-RESTRICTED SMAD PROTEIN PHOSPHORYLATION%GOBP%GO:0010862	50	0.531225	1.08987	0.329177	1	1	7413	tags=42%, list=14%, signal=49%
HALLMARK_ANGIOGENESIS%MSIGDB_C2%HALLMARK_ANGIOGENESIS	35	0.550786	1.08946	0.328631	1	1	2184	tags=31%, list=4%, signal=33%
EYELID DEVELOPMENT IN CAMERA-TYPE EYE%GOBP%GO:0061029	15	0.641029	1.08939	0.368801	1	1	4586	tags=40%, list=8%, signal=44%
BIOSYNTHESIS OF DHA-DERIVED SPMS%REACTOME DATABASE ID RELEASE 80%9018677	15	0.646389	1.08927	0.372926	1	1	3936	tags=33%, list=7%, signal=36%
SECONDARY METABOLIC PROCESS%GOBP%GO:0019748	51	0.528359	1.08914	0.336371	1	1	933	tags=8%, list=2%, signal=8%
POSITIVE REGULATION OF T CELL MIGRATION%GOBP%GO:2000406	37	0.54341	1.08876	0.331075	1	1	4392	tags=38%, list=8%, signal=41%
DEFECTIVE B3GALT6 CAUSES EDSP2 AND SEMDJL1%REACTOME DATABASE ID RELEASE 80%4420332	20	0.609021	1.08866	0.337445	1	1	2857	tags=40%, list=5%, signal=42%
NEGATIVE REGULATION OF CHONDROCYTE DIFFERENTIATION%GOBP%GO:0032331	26	0.588099	1.08864	0.353333	1	1	4191	tags=38%, list=8%, signal=42%
REGULATION OF HEMOSTASIS%GOBP%GO:1900046	68	0.506242	1.08836	0.324303	1	1	6282	tags=40%, list=12%, signal=45%
CHONDROCYTE DIFFERENTIATION%GOBP%GO:0002062	90	0.489675	1.08829	0.3125	1	1	4713	tags=31%, list=9%, signal=34%
PID_NFAT_TFPATHWAY%MSIGDB_C2%PID_NFAT_TFPATHWAY	41	0.546746	1.08822	0.334739	1	1	1210	tags=27%, list=2%, signal=27%
FC-EPSILON RECEPTOR I SIGNALING IN MAST CELLS%PATHWAY INTERACTION DATABASE NCI-NATURE CURATED DATA%FC-EPSILON RECEPTOR I SIGNALING IN MAST CELLS	61	0.516451	1.08757	0.313022	1	1	9128	tags=46%, list=17%, signal=55%
REGULATION OF MUSCLE CELL DIFFERENTIATION%GOBP%GO:0051147	158	0.462107	1.08748	0.291823	1	1	7987	tags=37%, list=15%, signal=44%
REGULATION OF B CELL RECEPTOR SIGNALING PATHWAY%GOBP%GO:0050855	18	0.620583	1.08685	0.366579	1	1	5229	tags=50%, list=10%, signal=55%
PROTEIN LOCALIZATION TO SYNAPSE%GOBP%GO:0035418	69	0.507206	1.08679	0.309813	1	1	9119	tags=48%, list=17%, signal=57%
MYELOID DENDRITIC CELL DIFFERENTIATION%GOBP%GO:0043011	24	0.585215	1.08668	0.342014	1	1	2928	tags=29%, list=5%, signal=31%
UNTITLED%PANTHER PATHWAY%P06664	187	0.454352	1.08641	0.274945	1	1	8403	tags=42%, list=15%, signal=49%
SYNAPTIC MEMBRANE ADHESION%GOBP%GO:0099560	28	0.56609	1.08629	0.339211	1	1	6797	tags=57%, list=12%, signal=65%
REGULATION OF BIOMINERAL TISSUE DEVELOPMENT%GOBP%GO:0070167	100	0.48292	1.08522	0.322282	1	1	8887	tags=47%, list=16%, signal=56%
REGULATION OF HORMONE BIOSYNTHETIC PROCESS%GOBP%GO:0046885	30	0.573538	1.08519	0.346567	1	1	3635	tags=33%, list=7%, signal=36%
POSITIVE REGULATION OF EPITHELIAL CELL PROLIFERATION%GOBP%GO:0050679	230	0.444983	1.08504	0.282899	1	1	5054	tags=27%, list=9%, signal=30%
RETINOL METABOLISM%WIKIPATHWAYS_20220410%WP1259%MUS MUSCULUS	39	0.549355	1.08477	0.33222	1	1	5393	tags=41%, list=10%, signal=46%
MAPK SIGNALING PATHWAY%WIKIPATHWAYS_20220410%WP493%MUS MUSCULUS	155	0.464574	1.08456	0.289777	1	1	8225	tags=41%, list=15%, signal=48%
MYOFIBRIL ASSEMBLY%GOBP%GO:0030239	63	0.511264	1.08449	0.329094	1	1	8181	tags=41%, list=15%, signal=49%
PLASMA LIPOPROTEIN REMODELING%REACTOME%R-HSA-8963899.1	29	0.571635	1.084	0.357082	1	1	5989	tags=31%, list=11%, signal=35%
POSITIVE REGULATION OF CYCLIN-DEPENDENT PROTEIN KINASE ACTIVITY%GOBP%GO:1904031	26	0.578272	1.08374	0.351629	1	1	7410	tags=42%, list=14%, signal=49%
SMOOTH MUSCLE CELL DIFFERENTIATION%GOBP%GO:0051145	56	0.517683	1.08356	0.334437	1	1	5930	tags=46%, list=11%, signal=52%
REGULATION OF I-KAPPAB KINASE/NF-KAPPAB SIGNALING%GOBP%GO:0043122	191	0.450879	1.08305	0.286029	1	1	6615	tags=31%, list=12%, signal=36%
HALLMARK_APOPTOSIS%MSIGDB_C2%HALLMARK_APOPTOSIS	153	0.462721	1.08261	0.301432	1	1	8223	tags=42%, list=15%, signal=49%
POSITIVE REGULATION OF PHOSPHOPROTEIN PHOSPHATASE ACTIVITY%GOBP%GO:0032516	22	0.588076	1.08246	0.363153	1	1	7262	tags=45%, list=13%, signal=52%
CCR1%IOB%CCR1	22	0.591819	1.08211	0.365979	1	1	10080	tags=59%, list=19%, signal=72%
POSITIVE REGULATION OF STEROID METABOLIC PROCESS%GOBP%GO:0045940	41	0.537936	1.08205	0.339814	1	1	3252	tags=22%, list=6%, signal=23%
REGULATION OF INTERFERON-BETA PRODUCTION%GOBP%GO:0032648	68	0.503417	1.08168	0.323648	1	1	9239	tags=44%, list=17%, signal=53%
FOCAL ADHESION: PI3K-AKT-MTOR SIGNALING PATHWAY%WIKIPATHWAYS_20220410%WP2841%MUS MUSCULUS	306	0.435257	1.0814	0.266385	1	1	4825	tags=28%, list=9%, signal=31%
MESENCHYMAL CELL DIFFERENTIATION%GOBP%GO:0048762	177	0.453481	1.08117	0.293054	1	1	6354	tags=33%, list=12%, signal=38%
REGULATION OF INTESTINAL ABSORPTION%GOBP%GO:1904478	19	0.603233	1.08104	0.35248	1	1	7736	tags=37%, list=14%, signal=43%
REGULATION OF POSTSYNAPSE ORGANIZATION%GOBP%GO:0099175	112	0.476407	1.08066	0.313526	1	1	6574	tags=35%, list=12%, signal=40%
DEFECTIVE B4GALT7 CAUSES EDS, PROGEROID TYPE%REACTOME%R-HSA-3560783.1	20	0.610068	1.08055	0.391916	1	1	2857	tags=40%, list=5%, signal=42%
POSITIVE REGULATION OF SMALL GTPASE MEDIATED SIGNAL TRANSDUCTION%GOBP%GO:0051057	79	0.493627	1.0805	0.321027	1	1	3577	tags=28%, list=7%, signal=30%
LIPOPOLYSACCHARIDE-MEDIATED SIGNALING PATHWAY%GOBP%GO:0031663	38	0.547814	1.08029	0.341423	1	1	6693	tags=39%, list=12%, signal=45%
CYTOPROTECTION BY HMOX1%REACTOME%R-HSA-9707564.3	54	0.524915	1.08003	0.336617	1	1	3387	tags=17%, list=6%, signal=18%
KERATINOCYTE DEVELOPMENT%GOBP%GO:0003334	18	0.611519	1.08	0.372514	1	1	7812	tags=50%, list=14%, signal=58%
TRAFFICKING OF AMPA RECEPTORS%REACTOME DATABASE ID RELEASE 80%399719	26	0.577621	1.07993	0.364035	1	1	8857	tags=69%, list=16%, signal=83%
REGULATION OF SUBSTRATE ADHESION-DEPENDENT CELL SPREADING%GOBP%GO:1900024	60	0.510501	1.07977	0.336859	1	1	6475	tags=43%, list=12%, signal=49%
FOXM1 TRANSCRIPTION FACTOR NETWORK%PATHWAY INTERACTION DATABASE NCI-NATURE CURATED DATA%FOXM1 TRANSCRIPTION FACTOR NETWORK	39	0.546008	1.07944	0.358108	1	1	9495	tags=56%, list=17%, signal=68%
CELLULAR RESPONSE TO AMINO ACID STIMULUS%GOBP%GO:0071230	172	0.454197	1.07924	0.312684	1	1	3156	tags=9%, list=6%, signal=10%
PYROPTOSIS%REACTOME DATABASE ID RELEASE 80%5620971	22	0.598916	1.07911	0.368932	1	1	5557	tags=32%, list=10%, signal=35%
MORPHOGENESIS OF AN EPITHELIAL FOLD%GOBP%GO:0060571	24	0.58565	1.07862	0.365052	1	1	3449	tags=29%, list=6%, signal=31%
PIRNA METABOLIC PROCESS%GOBP%GO:0034587	24	0.58279	1.07835	0.354756	1	1	3737	tags=13%, list=7%, signal=13%
APICAL JUNCTION ASSEMBLY%GOBP%GO:0043297	75	0.501067	1.07814	0.336851	1	1	7713	tags=31%, list=14%, signal=36%
SARCOMERE ORGANIZATION%GOBP%GO:0045214	40	0.539379	1.07811	0.327258	1	1	8181	tags=50%, list=15%, signal=59%
POSITIVE REGULATION OF PROTEIN TARGETING TO MEMBRANE%GOBP%GO:0090314	30	0.560201	1.07787	0.367965	1	1	9968	tags=53%, list=18%, signal=65%
TP53 REGULATES TRANSCRIPTION OF CELL CYCLE GENES%REACTOME DATABASE ID RELEASE 80%6791312	46	0.531298	1.0777	0.364414	1	1	9458	tags=52%, list=17%, signal=63%
ANTIGEN ACTIVATES B CELL RECEPTOR (BCR) LEADING TO GENERATION OF SECOND MESSENGERS%REACTOME%R-HSA-983695.4	27	0.570478	1.07757	0.373905	1	1	9154	tags=44%, list=17%, signal=53%
CYTOPLASMIC TRANSLATION%GOBP%GO:0002181	109	0.477304	1.07698	0.325366	1	1	8312	tags=49%, list=15%, signal=57%
TGF-BETA SIGNALING PATHWAY%WIKIPATHWAYS_20220410%WP113%MUS MUSCULUS	51	0.518779	1.07695	0.341803	1	1	5949	tags=33%, list=11%, signal=37%
ZINC TRANSPORTERS%REACTOME DATABASE ID RELEASE 80%435354	17	0.624455	1.07685	0.390096	1	1	5571	tags=35%, list=10%, signal=39%
MYELOID CELL APOPTOTIC PROCESS%GOBP%GO:0033028	19	0.611911	1.0767	0.385297	1	1	2019	tags=11%, list=4%, signal=11%
GLUTAMATE BINDING, ACTIVATION OF AMPA RECEPTORS AND SYNAPTIC PLASTICITY%REACTOME%R-HSA-399721.3	26	0.577621	1.07612	0.380368	1	1	8857	tags=69%, list=16%, signal=83%
APOPTOTIC CLEAVAGE OF CELLULAR PROTEINS%REACTOME%R-HSA-111465.3	35	0.539054	1.07579	0.344221	1	1	8430	tags=46%, list=15%, signal=54%
POSITIVE REGULATION OF EXCITATORY POSTSYNAPTIC POTENTIAL%GOBP%GO:2000463	42	0.529013	1.07578	0.349449	1	1	7280	tags=52%, list=13%, signal=60%
POSITIVE REGULATION OF PROTEIN IMPORT INTO NUCLEUS%GOBP%GO:0042307	52	0.52426	1.07577	0.34	1	1	6464	tags=35%, list=12%, signal=39%
REGULATION OF LIPOPOLYSACCHARIDE-MEDIATED SIGNALING PATHWAY%GOBP%GO:0031664	29	0.571229	1.07566	0.361181	1	1	8691	tags=62%, list=16%, signal=74%
DNA MODIFICATION%GOBP%GO:0006304	79	0.494162	1.07563	0.321256	1	1	8283	tags=33%, list=15%, signal=39%
REGULATION OF STEROID BIOSYNTHETIC PROCESS%GOBP%GO:0050810	83	0.490183	1.07424	0.326863	1	1	7847	tags=33%, list=14%, signal=38%
PROSTATE GLAND MORPHOGENESIS%GOBP%GO:0060512	30	0.560592	1.07368	0.366255	1	1	3252	tags=30%, list=6%, signal=32%
REGULATION OF LEUKOCYTE PROLIFERATION%GOBP%GO:0070663	286	0.433682	1.07267	0.28402	1	1	6289	tags=31%, list=12%, signal=35%
MAP KINASE ACTIVATION%REACTOME%R-HSA-450294.3	59	0.504375	1.07264	0.342149	1	1	8627	tags=41%, list=16%, signal=48%
BIOCARTA_CSK_PATHWAY%MSIGDB_C2%BIOCARTA_CSK_PATHWAY	17	0.618022	1.07235	0.384259	1	1	3590	tags=29%, list=7%, signal=31%
TYPE I INTERFERON PRODUCTION%GOBP%GO:0032606	18	0.61402	1.07219	0.379613	1	1	9930	tags=56%, list=18%, signal=68%
POSITIVE REGULATION OF PEPTIDYL-TYROSINE PHOSPHORYLATION%GOBP%GO:0050731	189	0.452946	1.0712	0.310573	1	1	4870	tags=31%, list=9%, signal=34%
PROSTATE GLAND EPITHELIUM MORPHOGENESIS%GOBP%GO:0060740	29	0.562365	1.0712	0.354839	1	1	3252	tags=31%, list=6%, signal=33%
PLATELET DEGRANULATION%REACTOME DATABASE ID RELEASE 80%114608	117	0.471954	1.07099	0.324904	1	1	4904	tags=32%, list=9%, signal=35%
MRNA PROCESSING%WIKIPATHWAYS_20220410%WP310%MUS MUSCULUS	432	0.418613	1.07096	0.284385	1	1	9484	tags=41%, list=17%, signal=50%
PLATELET-DERIVED GROWTH FACTOR RECEPTOR SIGNALING PATHWAY%GOBP%GO:0048008	44	0.529604	1.07083	0.353238	1	1	6021	tags=41%, list=11%, signal=46%
ALPHA 6 BETA 4 INTEGRIN SIGNALING PATHWAY%WIKIPATHWAYS_20220410%WP488%MUS MUSCULUS	65	0.501219	1.07061	0.345324	1	1	9686	tags=42%, list=18%, signal=50%
T CELL ACTIVATION%PANTHER PATHWAY%P00053	64	0.504532	1.07039	0.352254	1	1	6826	tags=33%, list=13%, signal=37%
VESICLE-MEDIATED TRANSPORT BETWEEN ENDOSOMAL COMPARTMENTS%GOBP%GO:0098927	25	0.573905	1.0696	0.36833	1	1	6652	tags=44%, list=12%, signal=50%
OUTFLOW TRACT MORPHOGENESIS%GOBP%GO:0003151	87	0.486071	1.06934	0.324675	1	1	6322	tags=34%, list=12%, signal=39%
S1P2 PATHWAY%PATHWAY INTERACTION DATABASE NCI-NATURE CURATED DATA%S1P2 PATHWAY	24	0.587812	1.06916	0.376635	1	1	9167	tags=54%, list=17%, signal=65%
PURINE RIBONUCLEOSIDE TRIPHOSPHATE BIOSYNTHETIC PROCESS%GOBP%GO:0009206	84	0.48881	1.06856	0.329618	1	1	8589	tags=40%, list=16%, signal=48%
RIBONUCLEOSIDE TRIPHOSPHATE BIOSYNTHETIC PROCESS%GOBP%GO:0009201	89	0.485199	1.06729	0.328038	1	1	9889	tags=46%, list=18%, signal=56%
POSITIVE REGULATION OF MYOBLAST DIFFERENTIATION%GOBP%GO:0045663	50	0.525001	1.06687	0.36102	1	1	8229	tags=44%, list=15%, signal=52%
BURN WOUND HEALING%WIKIPATHWAYS_20220410%WP5056%MUS MUSCULUS	20	0.598878	1.06676	0.380307	1	1	5661	tags=35%, list=10%, signal=39%
MAJOR PATHWAY OF RRNA PROCESSING IN THE NUCLEOLUS AND CYTOSOL%REACTOME DATABASE ID RELEASE 80%6791226	127	0.464008	1.0667	0.33105	1	1	8595	tags=39%, list=16%, signal=46%
BIOCARTA_VIP_PATHWAY%MSIGDB_C2%BIOCARTA_VIP_PATHWAY	22	0.588648	1.06619	0.396583	1	1	4985	tags=41%, list=9%, signal=45%
CARTILAGE DEVELOPMENT%GOBP%GO:0051216	170	0.455303	1.06618	0.318312	1	1	4753	tags=31%, list=9%, signal=33%
REGULATION OF PROTEIN AUTOPHOSPHORYLATION%GOBP%GO:0031952	46	0.522195	1.06572	0.357025	1	1	6127	tags=35%, list=11%, signal=39%
CELL DIFFERENTIATION INVOLVED IN KIDNEY DEVELOPMENT%GOBP%GO:0061005	39	0.543336	1.06552	0.37037	1	1	4191	tags=38%, list=8%, signal=42%
POSITIVE REGULATION OF LYMPHOCYTE MIGRATION%GOBP%GO:2000403	42	0.531458	1.06551	0.357084	1	1	4392	tags=36%, list=8%, signal=39%
CELLULAR RESPONSE TO CHEMICAL STRESS%GOBP%GO:0062197	271	0.431749	1.06507	0.303735	1	1	6473	tags=28%, list=12%, signal=31%
REGULATION OF CALCIUM ION TRANSMEMBRANE TRANSPORT%GOBP%GO:1903169	199	0.442769	1.06495	0.320906	1	1	9438	tags=44%, list=17%, signal=53%
RESPONSE TO ELEVATED PLATELET CYTOSOLIC CA2+%REACTOME%R-HSA-76005.2	121	0.467503	1.06494	0.33281	1	1	4904	tags=32%, list=9%, signal=35%
INTERFERON SIGNALING%REACTOME%R-HSA-913531.2	147	0.457873	1.06451	0.340553	1	1	11140	tags=56%, list=20%, signal=71%
RESPONSE TO REACTIVE OXYGEN SPECIES%GOBP%GO:0000302	157	0.45577	1.06409	0.323202	1	1	6942	tags=32%, list=13%, signal=37%
POSITIVE REGULATION OF T-HELPER 1 TYPE IMMUNE RESPONSE%GOBP%GO:0002827	19	0.599271	1.06408	0.3875	1	1	5557	tags=42%, list=10%, signal=47%
MACROPHAGE CYTOKINE PRODUCTION%GOBP%GO:0010934	37	0.541638	1.06407	0.365975	1	1	9283	tags=46%, list=17%, signal=55%
BIOCARTA_CDMAC_PATHWAY%MSIGDB_C2%BIOCARTA_CDMAC_PATHWAY	16	0.619659	1.064	0.409173	1	1	8396	tags=63%, list=15%, signal=74%
REGULATION OF PROTEIN DEACETYLATION%GOBP%GO:0090311	66	0.493485	1.06398	0.345689	1	1	7618	tags=24%, list=14%, signal=28%
REGULATION OF PATHWAY-RESTRICTED SMAD PROTEIN PHOSPHORYLATION%GOBP%GO:0060393	64	0.49943	1.06388	0.334429	1	1	7413	tags=42%, list=14%, signal=49%
BIOCARTA_IL2RB_PATHWAY%MSIGDB_C2%BIOCARTA_IL2RB_PATHWAY	35	0.542647	1.06386	0.357204	1	1	9438	tags=51%, list=17%, signal=62%
LEUKOCYTE PROLIFERATION%GOBP%GO:0070661	190	0.44702	1.06373	0.333094	1	1	8910	tags=37%, list=16%, signal=45%
PEPTIDE CROSS-LINKING%GOBP%GO:0018149	40	0.538329	1.06338	0.367973	1	1	3620	tags=23%, list=7%, signal=24%
PROTEIN LOCALIZATION TO POSTSYNAPTIC MEMBRANE%GOBP%GO:1903539	40	0.530173	1.06274	0.359899	1	1	8886	tags=52%, list=16%, signal=63%
BIOCARTA_PPARA_PATHWAY%MSIGDB_C2%BIOCARTA_PPARA_PATHWAY	50	0.516606	1.06244	0.363487	1	1	7365	tags=36%, list=14%, signal=42%
NEGATIVE REGULATION OF SIGNAL TRANSDUCTION BY P53 CLASS MEDIATOR%GOBP%GO:1901797	34	0.547772	1.06217	0.358159	1	1	6760	tags=44%, list=12%, signal=50%
REGULATION OF OSTEOBLAST DIFFERENTIATION%GOBP%GO:0045667	159	0.448259	1.06115	0.325496	1	1	5475	tags=30%, list=10%, signal=33%
REGULATION OF GAMMA-DELTA T CELL DIFFERENTIATION%GOBP%GO:0045586	15	0.624881	1.06098	0.408182	1	1	1229	tags=27%, list=2%, signal=27%
NEGATIVE REGULATION OF INFLAMMATORY RESPONSE%GOBP%GO:0050728	147	0.45654	1.06096	0.328	1	1	6938	tags=32%, list=13%, signal=37%
DIGESTIVE SYSTEM DEVELOPMENT%GOBP%GO:0055123	141	0.458401	1.06061	0.338113	1	1	4803	tags=25%, list=9%, signal=27%
REGULATION OF LEUKOCYTE CELL-CELL ADHESION%GOBP%GO:1903037	373	0.416382	1.06035	0.304693	1	1	6229	tags=31%, list=11%, signal=35%
B CELL DIFFERENTIATION%GOBP%GO:0030183	152	0.450557	1.06031	0.355175	1	1	7987	tags=27%, list=15%, signal=32%
BIOSYNTHESIS OF SPECIALIZED PRORESOLVING MEDIATORS (SPMS)%REACTOME DATABASE ID RELEASE 80%9018678	17	0.614608	1.05991	0.387719	1	1	3936	tags=29%, list=7%, signal=32%
PID_S1P_S1P2_PATHWAY%MSIGDB_C2%PID_S1P_S1P2_PATHWAY	23	0.579112	1.0592	0.384817	1	1	9167	tags=52%, list=17%, signal=63%
CELL-CELL ADHESION%GOBP%GO:0098609	438	0.41308	1.05903	0.310212	1	1	6949	tags=37%, list=13%, signal=42%
LABYRINTHINE LAYER DEVELOPMENT%GOBP%GO:0060711	62	0.499337	1.05847	0.35634	1	1	6949	tags=32%, list=13%, signal=37%
REGULATION OF EPITHELIAL TO MESENCHYMAL TRANSITION%GOBP%GO:0010717	98	0.474456	1.05828	0.361502	1	1	8016	tags=41%, list=15%, signal=48%
SYNDECAN INTERACTIONS%REACTOME%R-HSA-3000170.2	20	0.593295	1.05827	0.393428	1	1	3924	tags=35%, list=7%, signal=38%
POSITIVE REGULATION OF TUMOR NECROSIS FACTOR SUPERFAMILY CYTOKINE PRODUCTION%GOBP%GO:1903557	112	0.466637	1.05827	0.346154	1	1	8363	tags=43%, list=15%, signal=51%
REGULATION OF GAMMA-DELTA T CELL ACTIVATION%GOBP%GO:0046643	15	0.624881	1.05814	0.393327	1	1	1229	tags=27%, list=2%, signal=27%
PURINE NUCLEOSIDE TRIPHOSPHATE BIOSYNTHETIC PROCESS%GOBP%GO:0009145	85	0.481692	1.05809	0.342857	1	1	8589	tags=40%, list=16%, signal=47%
POSITIVE REGULATION OF CELL-SUBSTRATE ADHESION%GOBP%GO:0010811	140	0.450481	1.05802	0.339059	1	1	6475	tags=36%, list=12%, signal=40%
REGULATION OF SYNAPTIC PLASTICITY%GOBP%GO:0048167	378	0.418463	1.05802	0.315612	1	1	7703	tags=28%, list=14%, signal=32%
BIOCARTA_ALK_PATHWAY%MSIGDB_C2%BIOCARTA_ALK_PATHWAY	35	0.541845	1.05772	0.374059	1	1	6281	tags=31%, list=12%, signal=36%
DEFECTIVE B3GALTL CAUSES PPS%REACTOME%R-HSA-5083635.2	34	0.542631	1.05581	0.382051	1	1	4574	tags=47%, list=8%, signal=51%
REGULATION OF DNA DAMAGE RESPONSE, SIGNAL TRANSDUCTION BY P53 CLASS MEDIATOR%GOBP%GO:0043516	37	0.530311	1.05572	0.371795	1	1	6337	tags=43%, list=12%, signal=49%
POSITIVE REGULATION OF WOUND HEALING%GOBP%GO:0090303	60	0.500406	1.05562	0.368464	1	1	6005	tags=33%, list=11%, signal=37%
NEGATIVE REGULATION OF ION TRANSMEMBRANE TRANSPORTER ACTIVITY%GOBP%GO:0032413	81	0.4782	1.05536	0.344584	1	1	9047	tags=44%, list=17%, signal=53%
EXTRACELLULAR MATRIX ASSEMBLY%GOBP%GO:0085029	33	0.546251	1.05531	0.377119	1	1	3820	tags=39%, list=7%, signal=42%
TONGUE DEVELOPMENT%GOBP%GO:0043586	24	0.576389	1.05511	0.39966	1	1	5734	tags=38%, list=11%, signal=42%
HEART FORMATION%GOBP%GO:0060914	17	0.601205	1.05483	0.417344	1	1	2189	tags=35%, list=4%, signal=37%
MYELOID LEUKOCYTE MEDIATED IMMUNITY%GOBP%GO:0002444	64	0.497859	1.05483	0.3592	1	1	6398	tags=31%, list=12%, signal=35%
REGULATION OF RELEASE OF SEQUESTERED CALCIUM ION INTO CYTOSOL%GOBP%GO:0051279	82	0.481162	1.05434	0.346426	1	1	9430	tags=44%, list=17%, signal=53%
O-GLYCOSYLATION OF TSR DOMAIN-CONTAINING PROTEINS%REACTOME%R-HSA-5173214.1	35	0.540626	1.0538	0.387924	1	1	4574	tags=46%, list=8%, signal=50%
REGULATION OF STRIATED MUSCLE TISSUE DEVELOPMENT%GOBP%GO:0016202	23	0.575261	1.05368	0.392889	1	1	2837	tags=39%, list=5%, signal=41%
POSITIVE REGULATION OF OSTEOBLAST DIFFERENTIATION%GOBP%GO:0045669	76	0.486578	1.05365	0.351779	1	1	5292	tags=34%, list=10%, signal=38%
AORTA MORPHOGENESIS%GOBP%GO:0035909	33	0.541225	1.05356	0.394148	1	1	5580	tags=33%, list=10%, signal=37%
ICOSANOID METABOLIC PROCESS%GOBP%GO:0006690	132	0.459755	1.05346	0.357032	1	1	8112	tags=23%, list=15%, signal=28%
PID_ERBB2_ERBB3_PATHWAY%MSIGDB_C2%PID_ERBB2_ERBB3_PATHWAY	42	0.526701	1.05344	0.388047	1	1	4753	tags=21%, list=9%, signal=23%
POSITIVE REGULATION OF I-KAPPAB KINASE/NF-KAPPAB SIGNALING%GOBP%GO:0043123	125	0.45678	1.05342	0.343846	1	1	6852	tags=33%, list=13%, signal=37%
RESPONSE TO GROWTH HORMONE%GOBP%GO:0060416	16	0.607448	1.05305	0.399823	1	1	7416	tags=44%, list=14%, signal=51%
ESTABLISHMENT OF TISSUE POLARITY%GOBP%GO:0007164	31	0.550409	1.05236	0.400348	1	1	8363	tags=48%, list=15%, signal=57%
INTERLEUKIN-4 AND INTERLEUKIN-13 SIGNALING%REACTOME DATABASE ID RELEASE 80%6785807	105	0.463902	1.05229	0.357986	1	1	7037	tags=39%, list=13%, signal=45%
UROGENITAL SYSTEM DEVELOPMENT%GOBP%GO:0001655	377	0.414369	1.05184	0.325472	1	1	6657	tags=36%, list=12%, signal=41%
MONONUCLEAR CELL DIFFERENTIATION%GOBP%GO:1903131	376	0.416484	1.05178	0.330464	1	1	5837	tags=25%, list=11%, signal=28%
RESPONSE TO PLATELET-DERIVED GROWTH FACTOR%GOBP%GO:0036119	23	0.566957	1.05171	0.396839	1	1	6746	tags=43%, list=12%, signal=50%
REGULATION OF CARTILAGE DEVELOPMENT%GOBP%GO:0061035	73	0.488297	1.05163	0.372436	1	1	7054	tags=42%, list=13%, signal=49%
TCR%NETPATH%TCR	170	0.445471	1.05158	0.355292	1	1	9308	tags=44%, list=17%, signal=52%
POSITIVE REGULATION OF TUMOR NECROSIS FACTOR PRODUCTION%GOBP%GO:0032760	110	0.462707	1.05093	0.361718	1	1	8363	tags=43%, list=15%, signal=50%
TIGHT JUNCTION ORGANIZATION%GOBP%GO:0120193	75	0.485766	1.05047	0.356698	1	1	7782	tags=31%, list=14%, signal=36%
NEGATIVE REGULATION OF MYOBLAST DIFFERENTIATION%GOBP%GO:0045662	32	0.549474	1.05017	0.401901	1	1	6542	tags=38%, list=12%, signal=43%
ASPIRIN ADME%REACTOME DATABASE ID RELEASE 80%9749641	30	0.555083	1.05004	0.395516	1	1	6879	tags=27%, list=13%, signal=31%
HEART MORPHOGENESIS%GOBP%GO:0003007	281	0.423329	1.04992	0.322917	1	1	6322	tags=29%, list=12%, signal=33%
HALLMARK_HYPOXIA%MSIGDB_C2%HALLMARK_HYPOXIA	194	0.439401	1.0492	0.36337	1	1	9564	tags=48%, list=18%, signal=58%
RECEPTOR SIGNALING PATHWAY VIA STAT%GOBP%GO:0097696	49	0.512816	1.04902	0.379645	1	1	5640	tags=41%, list=10%, signal=45%
MESENCHYMAL CELL PROLIFERATION%GOBP%GO:0010463	34	0.537139	1.04875	0.388458	1	1	4560	tags=47%, list=8%, signal=51%
AFLATOXIN ACTIVATION AND DETOXIFICATION%REACTOME%R-HSA-5423646.4	15	0.614406	1.04847	0.427807	1	1	3616	tags=27%, list=7%, signal=29%
NUCLEAR BODY ORGANIZATION%GOBP%GO:0030575	18	0.596475	1.04838	0.416961	1	1	4021	tags=28%, list=7%, signal=30%
ESTABLISHMENT OF PLANAR POLARITY%GOBP%GO:0001736	30	0.554263	1.04825	0.406302	1	1	8363	tags=50%, list=15%, signal=59%
MESENCHYME MORPHOGENESIS%GOBP%GO:0072132	53	0.504933	1.0482	0.393002	1	1	7046	tags=36%, list=13%, signal=41%
REGULATION OF INTRINSIC APOPTOTIC SIGNALING PATHWAY IN RESPONSE TO DNA DAMAGE%GOBP%GO:1902229	38	0.530339	1.04799	0.396907	1	1	7456	tags=37%, list=14%, signal=43%
REGULATION OF T CELL PROLIFERATION%GOBP%GO:0042129	195	0.438993	1.04774	0.344477	1	1	6060	tags=30%, list=11%, signal=34%
REGULATION OF POSTSYNAPTIC NEUROTRANSMITTER RECEPTOR INTERNALIZATION%GOBP%GO:0099149	23	0.5697	1.04702	0.392675	1	1	5665	tags=43%, list=10%, signal=49%
REGULATION OF MESENCHYMAL CELL PROLIFERATION%GOBP%GO:0010464	44	0.525385	1.04688	0.381265	1	1	6199	tags=50%, list=11%, signal=56%
SIGNALING BY INTERLEUKINS%REACTOME DATABASE ID RELEASE 80%449147	412	0.413102	1.04664	0.337927	1	1	8405	tags=37%, list=15%, signal=43%
NEGATIVE REGULATION OF RECEPTOR SIGNALING PATHWAY VIA JAK-STAT%GOBP%GO:0046426	23	0.568446	1.04654	0.403846	1	1	5551	tags=35%, list=10%, signal=39%
HIV-1 NEF: NEGATIVE EFFECTOR OF FAS AND TNF-ALPHA%PATHWAY INTERACTION DATABASE NCI-NATURE CURATED DATA%HIV-1 NEF: NEGATIVE EFFECTOR OF FAS AND TNF-ALPHA	30	0.55331	1.04645	0.407883	1	1	4923	tags=27%, list=9%, signal=29%
POSITIVE REGULATION OF ADAPTIVE IMMUNE RESPONSE BASED ON SOMATIC RECOMBINATION OF IMMUNE RECEPTORS BUILT FROM IMMUNOGLOBULIN SUPERFAMILY DOMAINS%GOBP%GO:0002824	146	0.44696	1.04619	0.353496	1	1	5557	tags=23%, list=10%, signal=25%
NONGENOTROPIC ANDROGEN SIGNALING%PATHWAY INTERACTION DATABASE NCI-NATURE CURATED DATA%NONGENOTROPIC ANDROGEN SIGNALING	30	0.544659	1.04617	0.396177	1	1	10335	tags=47%, list=19%, signal=58%
KILLING BY HOST OF SYMBIONT CELLS%GOBP%GO:0051873	29	0.548848	1.04581	0.387894	1	1	5693	tags=17%, list=10%, signal=19%
MYOTUBE DIFFERENTIATION%GOBP%GO:0014902	84	0.475487	1.04494	0.377463	1	1	8205	tags=43%, list=15%, signal=50%
NEGATIVE REGULATION OF NIK/NF-KAPPAB SIGNALING%GOBP%GO:1901223	27	0.558941	1.04481	0.407149	1	1	2431	tags=15%, list=4%, signal=15%
BLOOD VESSEL MORPHOGENESIS%GOBP%GO:0048514	371	0.414365	1.04468	0.341695	1	1	6322	tags=30%, list=12%, signal=34%
PARASITE INFECTION%REACTOME DATABASE ID RELEASE 80%9664407	55	0.501836	1.04464	0.38373	1	1	7724	tags=45%, list=14%, signal=53%
CRANIOFACIAL SUTURE MORPHOGENESIS%GOBP%GO:0097094	17	0.595655	1.04435	0.405382	1	1	4191	tags=29%, list=8%, signal=32%
B CELL ACTIVATION%PANTHER PATHWAY%P00010	59	0.491674	1.04405	0.394113	1	1	9438	tags=46%, list=17%, signal=55%
INSERTION OF TAIL-ANCHORED PROTEINS INTO THE ENDOPLASMIC RETICULUM MEMBRANE%REACTOME DATABASE ID RELEASE 80%9609523	15	0.611237	1.04392	0.421333	1	1	9255	tags=53%, list=17%, signal=64%
PID_AR_NONGENOMIC_PATHWAY%MSIGDB_C2%PID_AR_NONGENOMIC_PATHWAY	30	0.544659	1.04388	0.410825	1	1	10335	tags=47%, list=19%, signal=58%
PID_TCPTP_PATHWAY%MSIGDB_C2%PID_TCPTP_PATHWAY	38	0.529846	1.04378	0.393333	1	1	5640	tags=39%, list=10%, signal=44%
PROTEIN LOCALIZATION TO POSTSYNAPSE%GOBP%GO:0062237	41	0.5292	1.04369	0.398361	1	1	8886	tags=51%, list=16%, signal=61%
REGULATION OF DNA METHYLATION%GOBP%GO:0044030	32	0.541794	1.04367	0.389313	1	1	7735	tags=31%, list=14%, signal=36%
REGULATION OF MITOCHONDRIAL DEPOLARIZATION%GOBP%GO:0051900	21	0.584044	1.04342	0.421612	1	1	6427	tags=43%, list=12%, signal=49%
POSITIVE REGULATION OF ACTIN CYTOSKELETON REORGANIZATION%GOBP%GO:2000251	20	0.584271	1.0433	0.406661	1	1	8247	tags=55%, list=15%, signal=65%
APOPTOTIC PROCESS INVOLVED IN MORPHOGENESIS%GOBP%GO:0060561	26	0.556448	1.04317	0.407221	1	1	5472	tags=46%, list=10%, signal=51%
FACE MORPHOGENESIS%GOBP%GO:0060325	41	0.525639	1.04284	0.398643	1	1	5237	tags=41%, list=10%, signal=46%
REGULATION OF MUSCLE ADAPTATION%GOBP%GO:0043502	102	0.463294	1.04277	0.378292	1	1	9402	tags=39%, list=17%, signal=47%
PID_EPHRINB_REV_PATHWAY%MSIGDB_C2%PID_EPHRINB_REV_PATHWAY	30	0.547315	1.04244	0.409091	1	1	9157	tags=50%, list=17%, signal=60%
MYELOID CELL DIFFERENTIATION%GOBP%GO:0030099	292	0.420835	1.04211	0.348757	1	1	8396	tags=34%, list=15%, signal=40%
REGULATION OF LONG-TERM NEURONAL SYNAPTIC PLASTICITY%GOBP%GO:0048169	36	0.536105	1.04202	0.396687	1	1	5406	tags=42%, list=10%, signal=46%
REGULATION OF INTERLEUKIN-1 BETA PRODUCTION%GOBP%GO:0032651	96	0.464544	1.04169	0.364407	1	1	7327	tags=36%, list=13%, signal=42%
INTEGRIN-MEDIATED SIGNALING PATHWAY%GOBP%GO:0007229	84	0.477278	1.04148	0.386719	1	1	7663	tags=48%, list=14%, signal=55%
POSITIVE REGULATION OF CREB TRANSCRIPTION FACTOR ACTIVITY%GOBP%GO:0032793	18	0.601916	1.04146	0.428073	1	1	10619	tags=67%, list=20%, signal=83%
REGULATION OF CARDIAC MUSCLE TISSUE GROWTH%GOBP%GO:0055021	84	0.471866	1.04145	0.371272	1	1	7116	tags=33%, list=13%, signal=38%
CHONDROITIN SULFATE BIOSYNTHESIS%REACTOME DATABASE ID RELEASE 80%2022870	18	0.583921	1.04106	0.420315	1	1	5692	tags=33%, list=10%, signal=37%
APOPTOTIC FACTOR-MEDIATED RESPONSE%REACTOME%R-HSA-111471.4	17	0.598769	1.04105	0.40885	1	1	7204	tags=53%, list=13%, signal=61%
REGULATION OF PROTEIN MATURATION%GOBP%GO:1903317	75	0.483833	1.04079	0.386179	1	1	6244	tags=35%, list=11%, signal=39%
REGULATION OF RECEPTOR LOCALIZATION TO SYNAPSE%GOBP%GO:1902683	25	0.555858	1.04078	0.409449	1	1	7695	tags=48%, list=14%, signal=56%
DENDRITIC SPINE MORPHOGENESIS%GOBP%GO:0060997	21	0.579934	1.04055	0.421098	1	1	6827	tags=43%, list=13%, signal=49%
REGULATION OF CELL MORPHOGENESIS INVOLVED IN DIFFERENTIATION%GOBP%GO:0010769	121	0.456785	1.04038	0.369349	1	1	6572	tags=38%, list=12%, signal=43%
ERBB2 ERBB3 SIGNALING EVENTS%PATHWAY INTERACTION DATABASE NCI-NATURE CURATED DATA%ERBB2 ERBB3 SIGNALING EVENTS	40	0.516405	1.04022	0.389675	1	1	4753	tags=20%, list=9%, signal=22%
REGULATION OF SEQUESTERING OF CALCIUM ION%GOBP%GO:0051282	123	0.452864	1.04009	0.369515	1	1	8654	tags=42%, list=16%, signal=50%
REGULATION OF T CELL RECEPTOR SIGNALING PATHWAY%GOBP%GO:0050856	48	0.511854	1.03991	0.38629	1	1	10185	tags=44%, list=19%, signal=54%
RIBOSOMAL SMALL SUBUNIT BIOGENESIS%GOBP%GO:0042274	73	0.483401	1.03966	0.387439	1	1	8923	tags=47%, list=16%, signal=56%
NEGATIVE REGULATION OF CYTOKINE PRODUCTION INVOLVED IN IMMUNE RESPONSE%GOBP%GO:0002719	35	0.536626	1.03955	0.426065	1	1	8863	tags=54%, list=16%, signal=65%
REGULATION OF BIOMINERALIZATION%GOBP%GO:0110149	102	0.466144	1.0389	0.3838	1	1	8887	tags=46%, list=16%, signal=55%
POSITIVE REGULATION OF INTERLEUKIN-6 PRODUCTION%GOBP%GO:0032755	108	0.456799	1.03883	0.372519	1	1	9293	tags=45%, list=17%, signal=55%
TIGHT JUNCTION ASSEMBLY%GOBP%GO:0120192	72	0.484997	1.03875	0.391026	1	1	7782	tags=31%, list=14%, signal=36%
T CELL HOMEOSTASIS%GOBP%GO:0043029	45	0.511398	1.03824	0.405833	1	1	8849	tags=44%, list=16%, signal=53%
TOOTH MINERALIZATION%GOBP%GO:0034505	22	0.570021	1.0382	0.41533	1	1	4752	tags=27%, list=9%, signal=30%
OSTEOPONTIN-MEDIATED EVENTS%PATHWAY INTERACTION DATABASE NCI-NATURE CURATED DATA%OSTEOPONTIN-MEDIATED EVENTS	28	0.549568	1.03806	0.426966	1	1	6289	tags=39%, list=12%, signal=44%
ESTABLISHMENT OF SKIN BARRIER%GOBP%GO:0061436	36	0.530818	1.03779	0.402575	1	1	8926	tags=42%, list=16%, signal=50%
FATTY ACID TRANSPORT%GOBP%GO:0015908	60	0.488636	1.03728	0.394286	1	1	5378	tags=28%, list=10%, signal=31%
POSITIVE REGULATION OF RESPONSE TO WOUNDING%GOBP%GO:1903036	78	0.478666	1.03713	0.390445	1	1	6005	tags=32%, list=11%, signal=36%
NEGATIVE REGULATION OF TRANSPORTER ACTIVITY%GOBP%GO:0032410	90	0.471441	1.03669	0.377373	1	1	9047	tags=43%, list=17%, signal=52%
CARDIAC CHAMBER MORPHOGENESIS%GOBP%GO:0003206	153	0.440354	1.03665	0.383198	1	1	6640	tags=31%, list=12%, signal=36%
LEUKOCYTE DIFFERENTIATION%GOBP%GO:0002521	457	0.402156	1.0365	0.3622	1	1	5837	tags=25%, list=11%, signal=27%
KILLING OF CELLS OF ANOTHER ORGANISM%GOBP%GO:0031640	67	0.481727	1.03635	0.382401	1	1	4448	tags=21%, list=8%, signal=23%
DISEASES OF METABOLISM%REACTOME DATABASE ID RELEASE 80%5668914	223	0.426727	1.03619	0.364969	1	1	5875	tags=30%, list=11%, signal=34%
AEROBIC RESPIRATION%GOBP%GO:0009060	139	0.443021	1.03617	0.37366	1	1	10897	tags=37%, list=20%, signal=47%
RENAL SYSTEM DEVELOPMENT%GOBP%GO:0072001	335	0.412093	1.03604	0.363574	1	1	6657	tags=36%, list=12%, signal=41%
MYELOID LEUKOCYTE CYTOKINE PRODUCTION%GOBP%GO:0061082	43	0.516016	1.03592	0.39751	1	1	9283	tags=44%, list=17%, signal=53%
NEGATIVE REGULATION OF NITRIC OXIDE METABOLIC PROCESS%GOBP%GO:1904406	20	0.580114	1.03553	0.422511	1	1	3300	tags=25%, list=6%, signal=27%
LEISHMANIA PHAGOCYTOSIS%REACTOME%R-HSA-9664417.1	55	0.501836	1.03542	0.404542	1	1	7724	tags=45%, list=14%, signal=53%
REGULATION OF PLATELET ACTIVATION%GOBP%GO:0010543	49	0.502975	1.03466	0.395406	1	1	5036	tags=27%, list=9%, signal=29%
NEGATIVE REGULATION OF LEUKOCYTE CHEMOTAXIS%GOBP%GO:0002689	19	0.591085	1.03348	0.431579	1	1	6626	tags=47%, list=12%, signal=54%
LIPOPROTEIN METABOLISM%REACTOME DATABASE ID RELEASE 80%174824	64	0.486053	1.03308	0.39324	1	1	6321	tags=27%, list=12%, signal=30%
REGULATION OF ERK1 AND ERK2 CASCADE%GOBP%GO:0070372	329	0.409183	1.03295	0.356798	1	1	8070	tags=37%, list=15%, signal=43%
TNFSF8%IOB%TNFSF8	20	0.584133	1.03282	0.429319	1	1	6289	tags=45%, list=12%, signal=51%
POST-CHAPERONIN TUBULIN FOLDING PATHWAY%REACTOME%R-HSA-389977.2	20	0.586918	1.03273	0.429069	1	1	5442	tags=40%, list=10%, signal=44%
REGULATION OF OSSIFICATION%GOBP%GO:0030278	132	0.449226	1.03254	0.392777	1	1	6901	tags=39%, list=13%, signal=44%
POSITIVE REGULATION OF CELL MORPHOGENESIS INVOLVED IN DIFFERENTIATION%GOBP%GO:0010770	103	0.462087	1.0324	0.383308	1	1	6572	tags=38%, list=12%, signal=43%
NEGATIVE REGULATION OF TOLL-LIKE RECEPTOR SIGNALING PATHWAY%GOBP%GO:0034122	35	0.528847	1.03233	0.420034	1	1	7607	tags=51%, list=14%, signal=60%
GLYCOLIPID CATABOLIC PROCESS%GOBP%GO:0019377	15	0.605405	1.03227	0.446996	1	1	10959	tags=60%, list=20%, signal=75%
INTERFERON ALPHA BETA SIGNALING%REACTOME DATABASE ID RELEASE 80%909733	50	0.502164	1.03221	0.394958	1	1	11073	tags=66%, list=20%, signal=83%
FCGR3A-MEDIATED PHAGOCYTOSIS%REACTOME DATABASE ID RELEASE 80%9664422	55	0.501836	1.03219	0.408907	1	1	7724	tags=45%, list=14%, signal=53%
POSITIVE REGULATION OF ALPHA-BETA T CELL PROLIFERATION%GOBP%GO:0046641	31	0.533238	1.03217	0.407801	1	1	8566	tags=42%, list=16%, signal=50%
REGULATION OF PROTEIN DEPHOSPHORYLATION%GOBP%GO:0035304	96	0.464013	1.03208	0.39533	1	1	10054	tags=44%, list=18%, signal=54%
VIRAL TRANSLATION%GOBP%GO:0019081	16	0.59184	1.03193	0.423519	1	1	7558	tags=50%, list=14%, signal=58%
POSITIVE REGULATION OF LEUKOCYTE PROLIFERATION%GOBP%GO:0070665	171	0.433932	1.03191	0.377303	1	1	6289	tags=33%, list=12%, signal=37%
NEGATIVE REGULATION OF DNA BINDING%GOBP%GO:0043392	53	0.500748	1.03179	0.391482	1	1	4121	tags=26%, list=8%, signal=29%
REGULATION OF T-HELPER 1 TYPE IMMUNE RESPONSE%GOBP%GO:0002825	32	0.532346	1.03173	0.411765	1	1	5640	tags=38%, list=10%, signal=42%
POSITIVE REGULATION OF SUBSTRATE ADHESION-DEPENDENT CELL SPREADING%GOBP%GO:1900026	44	0.509747	1.03139	0.416595	1	1	6475	tags=43%, list=12%, signal=49%
RESPONSE TO AMINO ACID%GOBP%GO:0043200	187	0.431838	1.03136	0.38287	1	1	6708	tags=14%, list=12%, signal=16%
NEGATIVE REGULATION OF MEIOTIC CELL CYCLE%GOBP%GO:0051447	20	0.575775	1.03125	0.428571	1	1	778	tags=15%, list=1%, signal=15%
REGULATION OF TUMOR NECROSIS FACTOR PRODUCTION%GOBP%GO:0032680	186	0.428965	1.03118	0.39005	1	1	8363	tags=39%, list=15%, signal=46%
REGULATION OF SMOOTH MUSCLE CELL MIGRATION%GOBP%GO:0014910	100	0.462206	1.03103	0.393505	1	1	6826	tags=40%, list=13%, signal=46%
RRNA PROCESSING IN THE NUCLEUS AND CYTOSOL%REACTOME DATABASE ID RELEASE 80%8868773	137	0.444866	1.03093	0.389678	1	1	11561	tags=50%, list=21%, signal=63%
NEGATIVE REGULATION OF NITRIC OXIDE BIOSYNTHETIC PROCESS%GOBP%GO:0045019	20	0.580114	1.03068	0.435284	1	1	3300	tags=25%, list=6%, signal=27%
CAMERA-TYPE EYE PHOTORECEPTOR CELL DIFFERENTIATION%GOBP%GO:0060219	43	0.511351	1.03066	0.410509	1	1	9070	tags=47%, list=17%, signal=56%
CELLULAR RESPONSE TO LEPTIN STIMULUS%GOBP%GO:0044320	17	0.59011	1.03046	0.425909	1	1	3441	tags=18%, list=6%, signal=19%
RETINAL ROD CELL DIFFERENTIATION%GOBP%GO:0060221	21	0.57589	1.03033	0.429708	1	1	7320	tags=48%, list=13%, signal=55%
NEGATIVE REGULATION OF IMMUNOGLOBULIN PRODUCTION%GOBP%GO:0002638	15	0.619515	1.03028	0.445934	1	1	5834	tags=40%, list=11%, signal=45%
THYROID HORMONE METABOLIC PROCESS%GOBP%GO:0042403	27	0.548232	1.02971	0.422907	1	1	7379	tags=30%, list=14%, signal=34%
REGULATION OF THE FORCE OF HEART CONTRACTION%GOBP%GO:0002026	31	0.539851	1.02955	0.416667	1	1	6828	tags=42%, list=13%, signal=48%
POSITIVE REGULATION OF PROTEIN KINASE ACTIVITY%GOBP%GO:0045860	355	0.40498	1.02946	0.370395	1	1	7804	tags=34%, list=14%, signal=40%
REGULATION OF MICROGLIAL CELL ACTIVATION%GOBP%GO:1903978	16	0.613825	1.02936	0.456302	1	1	6854	tags=63%, list=13%, signal=71%
TRANSCRIPTIONAL REGULATION BY RUNX2%REACTOME DATABASE ID RELEASE 80%8878166	108	0.453527	1.02901	0.423077	1	1	8270	tags=38%, list=15%, signal=45%
WATER-SOLUBLE VITAMIN METABOLIC PROCESS%GOBP%GO:0006767	39	0.51991	1.02888	0.411277	1	1	5108	tags=33%, list=9%, signal=37%
POST NMDA RECEPTOR ACTIVATION EVENTS%REACTOME DATABASE ID RELEASE 80%438064	54	0.501723	1.02873	0.42132	1	1	9383	tags=57%, list=17%, signal=69%
XENOBIOTICS%REACTOME%R-HSA-211981.1	20	0.576062	1.0284	0.427201	1	1	1293	tags=10%, list=2%, signal=10%
G-PROTEIN BETA:GAMMA SIGNALLING%REACTOME DATABASE ID RELEASE 80%397795	30	0.539165	1.02837	0.429907	1	1	7640	tags=50%, list=14%, signal=58%
BETA-CATENIN INDEPENDENT WNT SIGNALING%REACTOME DATABASE ID RELEASE 80%3858494	136	0.442346	1.02783	0.404922	1	1	9635	tags=46%, list=18%, signal=55%
DENDRITIC CELL DIFFERENTIATION%GOBP%GO:0097028	40	0.515838	1.02756	0.405	1	1	5555	tags=30%, list=10%, signal=33%
MUSCLE CELL DIFFERENTIATION%GOBP%GO:0042692	315	0.412668	1.02752	0.388812	1	1	6750	tags=33%, list=12%, signal=38%
INTERLEUKIN-17 SIGNALING%REACTOME DATABASE ID RELEASE 80%448424	67	0.489389	1.02711	0.423168	1	1	8627	tags=39%, list=16%, signal=46%
CONNECTIVE TISSUE DEVELOPMENT%GOBP%GO:0061448	231	0.423541	1.02685	0.392758	1	1	4753	tags=28%, list=9%, signal=30%
NUCLEOSIDE TRIPHOSPHATE METABOLIC PROCESS%GOBP%GO:0009141	133	0.445337	1.02675	0.402778	1	1	9235	tags=38%, list=17%, signal=45%
UNSATURATED FATTY ACID METABOLIC PROCESS%GOBP%GO:0033559	121	0.450208	1.02596	0.398894	1	1	8393	tags=24%, list=15%, signal=28%
REGULATION OF CALCIUM ION TRANSPORT%GOBP%GO:0051924	294	0.408979	1.0257	0.388811	1	1	9806	tags=46%, list=18%, signal=56%
MYELOID LEUKOCYTE DIFFERENTIATION%GOBP%GO:0002573	148	0.436092	1.02542	0.398197	1	1	5934	tags=28%, list=11%, signal=32%
ROS AND RNS PRODUCTION IN PHAGOCYTES%REACTOME DATABASE ID RELEASE 80%1222556	34	0.530302	1.02537	0.422583	1	1	9488	tags=47%, list=17%, signal=57%
DIGESTIVE TRACT DEVELOPMENT%GOBP%GO:0048565	128	0.444747	1.02521	0.382642	1	1	4803	tags=23%, list=9%, signal=26%
PROTEIN LOCALIZATION TO CELL JUNCTION%GOBP%GO:1902414	100	0.465253	1.02499	0.41256	1	1	9119	tags=44%, list=17%, signal=53%
REGULATION OF TLR BY ENDOGENOUS LIGAND%REACTOME%R-HSA-5686938.3	17	0.591957	1.02466	0.45679	1	1	7776	tags=53%, list=14%, signal=62%
OXIDATIVE STRESS RESPONSE%PANTHER PATHWAY%P00046	49	0.493745	1.02452	0.404348	1	1	9908	tags=53%, list=18%, signal=65%
NEGATIVE REGULATION OF IMMUNE SYSTEM PROCESS%GOBP%GO:0002683	469	0.397523	1.02436	0.389253	1	1	6626	tags=32%, list=12%, signal=36%
RESPONSE TO WOUNDING%GOBP%GO:0009611	369	0.404308	1.02431	0.386729	1	1	8396	tags=37%, list=15%, signal=43%
ENDOCARDIAL CUSHION DEVELOPMENT%GOBP%GO:0003197	50	0.495812	1.02408	0.411102	1	1	5555	tags=34%, list=10%, signal=38%
NEGATIVE REGULATION OF CALCIUM ION TRANSPORT%GOBP%GO:0051926	72	0.475523	1.02407	0.406902	1	1	9430	tags=46%, list=17%, signal=55%
SELENOAMINO ACID METABOLISM%REACTOME%R-HSA-2408522.4	63	0.487038	1.02392	0.404568	1	1	6888	tags=38%, list=13%, signal=44%
NEGATIVE REGULATION OF CYSTEINE-TYPE ENDOPEPTIDASE ACTIVITY%GOBP%GO:2000117	96	0.454875	1.02391	0.401906	1	1	8565	tags=42%, list=16%, signal=49%
TNFR2 NON-CANONICAL NF-KB PATHWAY%REACTOME%R-HSA-5668541.3	93	0.460919	1.02382	0.403994	1	1	5800	tags=29%, list=11%, signal=32%
POSITIVE REGULATION OF IMMUNE EFFECTOR PROCESS%GOBP%GO:0002699	310	0.41128	1.02334	0.387891	1	1	8654	tags=39%, list=16%, signal=47%
PROTEIN HETEROOLIGOMERIZATION%GOBP%GO:0051291	27	0.54559	1.02268	0.432455	1	1	7759	tags=37%, list=14%, signal=43%
PATTERN RECOGNITION RECEPTOR SIGNALING PATHWAY%GOBP%GO:0002221	96	0.454875	1.02246	0.405887	1	1	7691	tags=32%, list=14%, signal=38%
BIOCARTA_PDGF_PATHWAY%MSIGDB_C2%BIOCARTA_PDGF_PATHWAY	26	0.551422	1.02215	0.434335	1	1	9438	tags=50%, list=17%, signal=60%
REACTIVE OXYGEN SPECIES METABOLIC PROCESS%GOBP%GO:0072593	102	0.458591	1.02211	0.403226	1	1	8248	tags=30%, list=15%, signal=36%
PROTEIN PROCESSING%GOBP%GO:0016485	220	0.421775	1.02189	0.392934	1	1	7561	tags=29%, list=14%, signal=33%
MESENCHYME DEVELOPMENT%GOBP%GO:0060485	239	0.420364	1.02179	0.414134	1	1	6354	tags=31%, list=12%, signal=34%
T CELL COSTIMULATION%GOBP%GO:0031295	27	0.543927	1.02173	0.446619	1	1	3590	tags=33%, list=7%, signal=36%
HOMOTYPIC CELL-CELL ADHESION%GOBP%GO:0034109	48	0.498994	1.02161	0.412952	1	1	7389	tags=44%, list=14%, signal=51%
CELL-CELL JUNCTION ORGANIZATION%GOBP%GO:0045216	188	0.427904	1.02149	0.41035	1	1	7937	tags=36%, list=15%, signal=42%
REGULATION OF LYMPHOCYTE MEDIATED IMMUNITY%GOBP%GO:0002706	223	0.420827	1.02148	0.400973	1	1	8849	tags=36%, list=16%, signal=43%
ARF6 TRAFFICKING EVENTS%PATHWAY INTERACTION DATABASE NCI-NATURE CURATED DATA%ARF6 TRAFFICKING EVENTS	47	0.495037	1.02136	0.416185	1	1	7920	tags=43%, list=15%, signal=50%
NEGATIVE REGULATION OF RESPONSE TO EXTERNAL STIMULUS%GOBP%GO:0032102	405	0.400643	1.02034	0.394824	1	1	7002	tags=32%, list=13%, signal=36%
NEGATIVE REGULATION OF TRANSCRIPTION REGULATORY REGION DNA BINDING%GOBP%GO:2000678	19	0.580962	1.02024	0.448905	1	1	2159	tags=26%, list=4%, signal=27%
PLATELET ACTIVATION, SIGNALING AND AGGREGATION%REACTOME DATABASE ID RELEASE 80%76002	243	0.417828	1.02012	0.405575	1	1	7221	tags=37%, list=13%, signal=42%
DIGESTIVE SYSTEM PROCESS%GOBP%GO:0022600	71	0.474512	1.01995	0.423205	1	1	6217	tags=25%, list=11%, signal=29%
MESODERM MORPHOGENESIS%GOBP%GO:0048332	70	0.47627	1.01985	0.427316	1	1	5447	tags=27%, list=10%, signal=30%
GASTRIN-CREB SIGNALLING PATHWAY VIA PKC AND MAPK%REACTOME%R-HSA-881907.1	16	0.584469	1.01969	0.453043	1	1	9150	tags=63%, list=17%, signal=75%
RECEPTOR SIGNALING PATHWAY VIA JAK-STAT%GOBP%GO:0007259	48	0.499633	1.01953	0.413403	1	1	5640	tags=40%, list=10%, signal=44%
REGULATION OF SIGNAL TRANSDUCTION BY P53 CLASS MEDIATOR%GOBP%GO:1901796	82	0.461484	1.01913	0.40169	1	1	6760	tags=35%, list=12%, signal=40%
CELLULAR RESPIRATION%GOBP%GO:0045333	173	0.426792	1.01906	0.420745	1	1	8589	tags=29%, list=16%, signal=34%
CELLULAR RESPONSE TO TYPE I INTERFERON%GOBP%GO:0071357	26	0.548611	1.01892	0.432743	1	1	12345	tags=54%, list=23%, signal=70%
REGULATION OF GONAD DEVELOPMENT%GOBP%GO:1905939	18	0.576927	1.01856	0.448399	1	1	2181	tags=28%, list=4%, signal=29%
SELENIUM METABOLISM / SELENOPROTEINS%WIKIPATHWAYS_20220410%WP108%MUS MUSCULUS	46	0.505652	1.01856	0.414676	1	1	8396	tags=35%, list=15%, signal=41%
ENDODERM DEVELOPMENT%GOBP%GO:0007492	74	0.470855	1.01856	0.425079	1	1	4491	tags=24%, list=8%, signal=26%
TGF_BETA_RECEPTOR%IOB%TGF_BETA_RECEPTOR	187	0.42455	1.01855	0.402332	1	1	9763	tags=40%, list=18%, signal=48%
CELLULAR RESPONSE TO ABIOTIC STIMULUS%GOBP%GO:0071214	327	0.406795	1.01828	0.407358	1	1	6211	tags=22%, list=11%, signal=25%
REGULATION OF FATTY ACID BETA-OXIDATION%GOBP%GO:0031998	23	0.557383	1.01818	0.446718	1	1	4543	tags=22%, list=8%, signal=24%
POSITIVE REGULATION OF DENDRITIC SPINE MORPHOGENESIS%GOBP%GO:0061003	29	0.539246	1.01808	0.450617	1	1	5106	tags=28%, list=9%, signal=30%
DAP12 SIGNALING%REACTOME DATABASE ID RELEASE 80%2424491	23	0.553616	1.01796	0.436441	1	1	3999	tags=39%, list=7%, signal=42%
NEGATIVE REGULATION OF VIRAL GENOME REPLICATION%GOBP%GO:0045071	59	0.488086	1.01778	0.441129	1	1	8740	tags=41%, list=16%, signal=48%
REGULATED EXOCYTOSIS%GOBP%GO:0045055	144	0.435283	1.01774	0.402861	1	1	6475	tags=30%, list=12%, signal=34%
TGF_BETA_RECEPTOR%NETPATH%TGF_BETA_RECEPTOR	152	0.433425	1.01772	0.412202	1	1	9932	tags=43%, list=18%, signal=52%
TYPE II INTERFERON SIGNALING (IFNG)%WIKIPATHWAYS_20220410%WP1253%MUS MUSCULUS	31	0.527262	1.01766	0.420553	1	1	9293	tags=52%, list=17%, signal=62%
REGULATION OF MUSCLE ORGAN DEVELOPMENT%GOBP%GO:0048634	28	0.533986	1.01746	0.44	1	1	2837	tags=32%, list=5%, signal=34%
SPLEEN DEVELOPMENT%GOBP%GO:0048536	46	0.498918	1.01713	0.422056	1	1	2817	tags=13%, list=5%, signal=14%
SIGNALING EVENTS MEDIATED BY TCPTP%PATHWAY INTERACTION DATABASE NCI-NATURE CURATED DATA%SIGNALING EVENTS MEDIATED BY TCPTP	38	0.511339	1.01698	0.427119	1	1	6260	tags=39%, list=11%, signal=45%
AURORA B SIGNALING%PATHWAY INTERACTION DATABASE NCI-NATURE CURATED DATA%AURORA B SIGNALING	36	0.513106	1.01671	0.443522	1	1	8003	tags=47%, list=15%, signal=55%
TYPE I INTERFERON SIGNALING PATHWAY%GOBP%GO:0060337	26	0.548611	1.01666	0.437131	1	1	12345	tags=54%, list=23%, signal=70%
RESPONSE TO HYDROGEN PEROXIDE%GOBP%GO:0042542	95	0.45616	1.01664	0.420233	1	1	6316	tags=32%, list=12%, signal=36%
REGULATION OF PEPTIDASE ACTIVITY%GOBP%GO:0052547	397	0.398557	1.01658	0.402632	1	1	7037	tags=28%, list=13%, signal=32%
REGULATION OF INTERLEUKIN-12 PRODUCTION%GOBP%GO:0032655	64	0.479648	1.01635	0.424366	1	1	6308	tags=28%, list=12%, signal=32%
PID_CMYB_PATHWAY%MSIGDB_C2%PID_CMYB_PATHWAY	77	0.464848	1.01617	0.411765	1	1	5475	tags=31%, list=10%, signal=35%
LYMPHOCYTE DIFFERENTIATION%GOBP%GO:0030098	331	0.40443	1.01583	0.417456	1	1	5837	tags=24%, list=11%, signal=27%
CELLULAR RESPONSE TO ENVIRONMENTAL STIMULUS%GOBP%GO:0104004	327	0.406795	1.01572	0.419199	1	1	6211	tags=22%, list=11%, signal=25%
POSITIVE REGULATION OF DEFENSE RESPONSE%GOBP%GO:0031349	296	0.407813	1.01566	0.410417	1	1	7331	tags=35%, list=13%, signal=41%
REGULATION OF TRANSMEMBRANE TRANSPORTER ACTIVITY%GOBP%GO:0022898	298	0.408488	1.01552	0.404778	1	1	7819	tags=37%, list=14%, signal=43%
WOUND HEALING%GOBP%GO:0042060	245	0.41513	1.01532	0.429793	1	1	5769	tags=28%, list=11%, signal=31%
REGULATION OF ODONTOGENESIS%GOBP%GO:0042481	23	0.552201	1.01531	0.4461	1	1	2683	tags=30%, list=5%, signal=32%
REGULATION OF STRIATED MUSCLE CELL DIFFERENTIATION%GOBP%GO:0051153	104	0.450954	1.01528	0.429572	1	1	7116	tags=35%, list=13%, signal=40%
REGULATION OF NUCLEAR DIVISION%GOBP%GO:0051783	143	0.433488	1.01523	0.422555	1	1	8822	tags=36%, list=16%, signal=42%
CELL JUNCTION ASSEMBLY%GOBP%GO:0034329	264	0.415375	1.015	0.415778	1	1	7782	tags=37%, list=14%, signal=43%
POSITIVE REGULATION OF ACUTE INFLAMMATORY RESPONSE%GOBP%GO:0002675	30	0.532076	1.0149	0.444822	1	1	6134	tags=43%, list=11%, signal=49%
BIOCARTA_EGF_PATHWAY%MSIGDB_C2%BIOCARTA_EGF_PATHWAY	25	0.544997	1.01479	0.447481	1	1	9026	tags=48%, list=17%, signal=58%
BRANCHING INVOLVED IN URETERIC BUD MORPHOGENESIS%GOBP%GO:0001658	51	0.490116	1.01469	0.431743	1	1	5831	tags=35%, list=11%, signal=39%
REGULATION OF IMMUNE EFFECTOR PROCESS%GOBP%GO:0002697	456	0.396296	1.01462	0.419626	1	1	8863	tags=38%, list=16%, signal=45%
REGULATION OF ACTIVATED T CELL PROLIFERATION%GOBP%GO:0046006	45	0.503422	1.01457	0.425849	1	1	4055	tags=29%, list=7%, signal=31%
POSITIVE REGULATION OF KINASE ACTIVITY%GOBP%GO:0033674	431	0.397532	1.01448	0.42649	1	1	7804	tags=34%, list=14%, signal=39%
EGR2 AND SOX10-MEDIATED INITIATION OF SCHWANN CELL MYELINATION%REACTOME DATABASE ID RELEASE 80%9619665	26	0.546425	1.01446	0.440034	1	1	7860	tags=46%, list=14%, signal=54%
CELL-SUBSTRATE JUNCTION ASSEMBLY%GOBP%GO:0007044	40	0.504923	1.01444	0.437865	1	1	7582	tags=48%, list=14%, signal=55%
NEGATIVE REGULATION OF B CELL PROLIFERATION%GOBP%GO:0030889	25	0.54487	1.01418	0.439252	1	1	5898	tags=48%, list=11%, signal=54%
SKELETAL MUSCLE FIBER DEVELOPMENT%GOBP%GO:0048741	36	0.519502	1.01397	0.445865	1	1	8112	tags=42%, list=15%, signal=49%
HALLMARK_INFLAMMATORY_RESPONSE%MSIGDB_C2%HALLMARK_INFLAMMATORY_RESPONSE	193	0.423212	1.01363	0.424508	1	1	8327	tags=39%, list=15%, signal=46%
NEGATIVE REGULATION OF CELL MORPHOGENESIS INVOLVED IN DIFFERENTIATION%GOBP%GO:0010771	15	0.593364	1.01337	0.463692	1	1	6294	tags=47%, list=12%, signal=53%
POSITIVE REGULATION OF G2/M TRANSITION OF MITOTIC CELL CYCLE%GOBP%GO:0010971	29	0.536828	1.01334	0.421847	1	1	9389	tags=52%, list=17%, signal=62%
PEPTIDYL-TYROSINE PHOSPHORYLATION%GOBP%GO:0018108	111	0.450729	1.01307	0.430863	1	1	7640	tags=44%, list=14%, signal=51%
COOPERATION OF PDCL (PHLP1) AND TRIC CCT IN G-PROTEIN BETA FOLDING%REACTOME%R-HSA-6814122.2	35	0.520693	1.01306	0.450427	1	1	9406	tags=51%, list=17%, signal=62%
POSITIVE REGULATION OF CELL CYCLE G2/M PHASE TRANSITION%GOBP%GO:1902751	32	0.517998	1.01281	0.441126	1	1	9389	tags=50%, list=17%, signal=60%
BIOLOGICAL PROCESS INVOLVED IN INTERACTION WITH SYMBIONT%GOBP%GO:0051702	104	0.454574	1.01279	0.449491	1	1	10957	tags=44%, list=20%, signal=55%
RAS ACTIVATION UPON CA2+ INFLUX THROUGH NMDA RECEPTOR%REACTOME%R-HSA-442982.3	17	0.578666	1.01274	0.455741	1	1	9383	tags=71%, list=17%, signal=85%
REGULATION OF CYSTEINE-TYPE ENDOPEPTIDASE ACTIVITY%GOBP%GO:2000116	243	0.408448	1.01254	0.426346	1	1	6942	tags=30%, list=13%, signal=34%
MESODERM FORMATION%GOBP%GO:0001707	66	0.475064	1.01233	0.428209	1	1	5447	tags=27%, list=10%, signal=30%
LUNG ALVEOLUS DEVELOPMENT%GOBP%GO:0048286	66	0.477454	1.0123	0.433706	1	1	4841	tags=27%, list=9%, signal=30%
REGULATION OF TUMOR NECROSIS FACTOR SUPERFAMILY CYTOKINE PRODUCTION%GOBP%GO:1903555	189	0.428969	1.01221	0.423983	1	1	8363	tags=39%, list=15%, signal=46%
REGULATION OF TRANSPORTER ACTIVITY%GOBP%GO:0032409	312	0.402597	1.01192	0.419422	1	1	7819	tags=36%, list=14%, signal=42%
ANTIVIRAL MECHANISM BY IFN-STIMULATED GENES%REACTOME%R-HSA-1169410.4	68	0.474054	1.01189	0.441899	1	1	11390	tags=60%, list=21%, signal=76%
PID_ARF6_TRAFFICKING_PATHWAY%MSIGDB_C2%PID_ARF6_TRAFFICKING_PATHWAY	49	0.49352	1.01179	0.441128	1	1	8199	tags=43%, list=15%, signal=50%
POSITIVE REGULATION OF CALCIUM-MEDIATED SIGNALING%GOBP%GO:0050850	44	0.503325	1.01129	0.446809	1	1	10289	tags=59%, list=19%, signal=73%
DEADENYLATION OF MRNA%REACTOME%R-HSA-429947.2	24	0.539799	1.01127	0.451439	1	1	9458	tags=46%, list=17%, signal=55%
NEGATIVE REGULATION OF CYTOKINE PRODUCTION%GOBP%GO:0001818	298	0.406932	1.01105	0.431849	1	1	7695	tags=34%, list=14%, signal=39%
G BETA:GAMMA SIGNALLING THROUGH PI3KGAMMA%REACTOME DATABASE ID RELEASE 80%392451	24	0.547751	1.01069	0.45376	1	1	7219	tags=46%, list=13%, signal=53%
SUBSTRATE ADHESION-DEPENDENT CELL SPREADING%GOBP%GO:0034446	58	0.482803	1.01063	0.442636	1	1	4791	tags=29%, list=9%, signal=32%
RESPONSE TO LITHIUM ION%GOBP%GO:0010226	16	0.591684	1.01062	0.484767	1	1	7842	tags=56%, list=14%, signal=66%
CELLULAR RESPONSE TO STARVATION%REACTOME DATABASE ID RELEASE 80%9711097	101	0.448808	1.00995	0.428125	1	1	9626	tags=45%, list=18%, signal=54%
A TETRASACCHARIDE LINKER SEQUENCE IS REQUIRED FOR GAG SYNTHESIS%REACTOME%R-HSA-1971475.2	26	0.539611	1.00969	0.435082	1	1	7002	tags=46%, list=13%, signal=53%
RESPONSE TO YEAST%GOBP%GO:0001878	17	0.58667	1.0096	0.455185	1	1	9450	tags=59%, list=17%, signal=71%
POSITIVE REGULATION OF CYCLIN-DEPENDENT PROTEIN SERINE/THREONINE KINASE ACTIVITY%GOBP%GO:0045737	23	0.556855	1.00949	0.445671	1	1	10306	tags=52%, list=19%, signal=64%
NEGATIVE REGULATION OF INTERLEUKIN-12 PRODUCTION%GOBP%GO:0032695	20	0.564902	1.00905	0.45	1	1	2050	tags=15%, list=4%, signal=16%
BIOCARTA_MCALPAIN_PATHWAY%MSIGDB_C2%BIOCARTA_MCALPAIN_PATHWAY	18	0.572727	1.00893	0.464476	1	1	3577	tags=28%, list=7%, signal=30%
POLARIZED EPITHELIAL CELL DIFFERENTIATION%GOBP%GO:0030859	23	0.547584	1.00883	0.455178	1	1	8363	tags=39%, list=15%, signal=46%
ERYTHROCYTE HOMEOSTASIS%GOBP%GO:0034101	119	0.437853	1.00867	0.421053	1	1	5640	tags=26%, list=10%, signal=29%
REGULATION OF PROTEIN PROCESSING%GOBP%GO:0070613	72	0.466098	1.00862	0.421353	1	1	6760	tags=35%, list=12%, signal=40%
NEGATIVE REGULATION OF HISTONE MODIFICATION%GOBP%GO:0031057	54	0.485106	1.00842	0.447481	1	1	8079	tags=39%, list=15%, signal=46%
ANTIGEN PROCESSING AND PRESENTATION%GOBP%GO:0019882	106	0.444939	1.0084	0.435858	1	1	8260	tags=37%, list=15%, signal=43%
NEGATIVE REGULATION OF T CELL MEDIATED IMMUNITY%GOBP%GO:0002710	23	0.54993	1.00809	0.443201	1	1	9915	tags=61%, list=18%, signal=74%
LYMPHOCYTE COSTIMULATION%GOBP%GO:0031294	29	0.534721	1.00783	0.448751	1	1	5314	tags=38%, list=10%, signal=42%
SYNAPSE ASSEMBLY%GOBP%GO:0007416	93	0.450376	1.00778	0.427155	1	1	7022	tags=39%, list=13%, signal=44%
KIDNEY DEVELOPMENT%GOBP%GO:0001822	320	0.403416	1.00766	0.438536	1	1	6657	tags=36%, list=12%, signal=40%
REGULATION OF FATTY ACID OXIDATION%GOBP%GO:0046320	44	0.501575	1.00763	0.448536	1	1	6846	tags=34%, list=13%, signal=39%
T CELL RECEPTOR SIGNALING PATHWAY%GOBP%GO:0050852	98	0.450827	1.00737	0.421983	1	1	9528	tags=42%, list=17%, signal=51%
REGULATION OF PROTEIN TARGETING%GOBP%GO:1903533	56	0.481471	1.00734	0.444535	1	1	9968	tags=52%, list=18%, signal=63%
AEROBIC ELECTRON TRANSPORT CHAIN%GOBP%GO:0019646	49	0.48982	1.0067	0.445293	1	1	11349	tags=49%, list=21%, signal=62%
CALCINEURIN-NFAT SIGNALING CASCADE%GOBP%GO:0033173	15	0.584808	1.00668	0.467815	1	1	5117	tags=53%, list=9%, signal=59%
REGULATION OF PROTEIN LOCALIZATION TO SYNAPSE%GOBP%GO:1902473	26	0.542585	1.00663	0.451502	1	1	3606	tags=31%, list=7%, signal=33%
GLAND MORPHOGENESIS%GOBP%GO:0022612	126	0.440255	1.00626	0.442673	1	1	7116	tags=35%, list=13%, signal=40%
BIOCARTA_CXCR4_PATHWAY%MSIGDB_C2%BIOCARTA_CXCR4_PATHWAY	19	0.564949	1.00603	0.456014	1	1	10080	tags=58%, list=19%, signal=71%
CELLULAR RESPONSE TO PLATELET-DERIVED GROWTH FACTOR STIMULUS%GOBP%GO:0036120	20	0.552981	1.0059	0.449468	1	1	6746	tags=45%, list=12%, signal=51%
MACROPHAGE MIGRATION%GOBP%GO:1905517	26	0.539147	1.00545	0.45611	1	1	4499	tags=23%, list=8%, signal=25%
PLASMA LIPOPROTEIN ASSEMBLY%REACTOME DATABASE ID RELEASE 80%8963898	17	0.56989	1.0052	0.463028	1	1	5989	tags=35%, list=11%, signal=40%
RESPONSE TO CHEMOKINE%GOBP%GO:1990868	70	0.460639	1.00443	0.43036	1	1	8553	tags=47%, list=16%, signal=56%
PROSTATE GLAND DEVELOPMENT%GOBP%GO:0030850	50	0.490718	1.00427	0.470143	1	1	4984	tags=30%, list=9%, signal=33%
CARDIAC CHAMBER DEVELOPMENT%GOBP%GO:0003205	201	0.418348	1.00397	0.44124	1	1	6640	tags=32%, list=12%, signal=36%
ERYTHROCYTE DIFFERENTIATION%GOBP%GO:0030218	107	0.445367	1.00376	0.437991	1	1	5640	tags=24%, list=10%, signal=27%
PROTEIN HOMOOLIGOMERIZATION%GOBP%GO:0051260	140	0.434146	1.00318	0.435472	1	1	8208	tags=38%, list=15%, signal=44%
VESICLE FUSION TO PLASMA MEMBRANE%GOBP%GO:0099500	15	0.588684	1.00316	0.475265	1	1	3520	tags=33%, list=6%, signal=36%
QUATERNARY AMMONIUM GROUP TRANSPORT%GOBP%GO:0015697	17	0.579813	1.00291	0.486796	1	1	7903	tags=53%, list=15%, signal=62%
POSTSYNAPSE TO NUCLEUS SIGNALING PATHWAY%GOBP%GO:0099527	16	0.588577	1.00288	0.491585	1	1	10080	tags=44%, list=19%, signal=54%
REGULATION OF ION TRANSMEMBRANE TRANSPORTER ACTIVITY%GOBP%GO:0032412	288	0.405768	1.00284	0.448895	1	1	7819	tags=36%, list=14%, signal=42%
POSITIVE REGULATION OF MACROPHAGE CYTOKINE PRODUCTION%GOBP%GO:0060907	30	0.527765	1.0023	0.460784	1	1	9283	tags=47%, list=17%, signal=56%
STABILIZATION AND EXPANSION OF THE E-CADHERIN ADHERENS JUNCTION%PATHWAY INTERACTION DATABASE NCI-NATURE CURATED DATA%STABILIZATION AND EXPANSION OF THE E-CADHERIN ADHERENS JUNCTION	40	0.506013	1.00189	0.451014	1	1	10289	tags=52%, list=19%, signal=65%
NEGATIVE REGULATION OF CARDIAC MUSCLE CELL PROLIFERATION%GOBP%GO:0060044	18	0.556409	1.00186	0.473684	1	1	6669	tags=39%, list=12%, signal=44%
SIGNALING BY WNT%REACTOME%R-HSA-195721.5	272	0.402636	1.00184	0.442019	1	1	9635	tags=40%, list=18%, signal=49%
SOMATIC DIVERSIFICATION OF IMMUNE RECEPTORS VIA SOMATIC MUTATION%GOBP%GO:0002566	17	0.581831	1.00178	0.473357	1	1	10710	tags=53%, list=20%, signal=66%
POSITIVE REGULATION OF LYMPHOCYTE PROLIFERATION%GOBP%GO:0050671	150	0.42848	1.00144	0.445936	1	1	6217	tags=31%, list=11%, signal=35%
REGULATION OF CELL MORPHOGENESIS%GOBP%GO:0022604	323	0.400396	1.00125	0.454669	1	1	6690	tags=33%, list=12%, signal=37%
BONE MINERALIZATION%GOBP%GO:0030282	63	0.471873	1.00122	0.438767	1	1	4007	tags=32%, list=7%, signal=34%
REGULATION OF SKELETAL MUSCLE CELL DIFFERENTIATION%GOBP%GO:2001014	34	0.524945	1.00109	0.45485	1	1	7496	tags=35%, list=14%, signal=41%
SYNTHESIS, SECRETION, AND INACTIVATION OF GLUCAGON-LIKE PEPTIDE-1 (GLP-1)%REACTOME DATABASE ID RELEASE 80%381771	21	0.556051	1.00105	0.487741	1	1	2519	tags=29%, list=5%, signal=30%
PROTON TRANSMEMBRANE TRANSPORT%GOBP%GO:1902600	53	0.482599	1.00102	0.443333	1	1	6607	tags=28%, list=12%, signal=32%
REGULATION OF DEPHOSPHORYLATION%GOBP%GO:0035303	131	0.433973	1.00102	0.439359	1	1	9644	tags=41%, list=18%, signal=50%
POSITIVE REGULATION OF ERK1 AND ERK2 CASCADE%GOBP%GO:0070374	231	0.411387	1.00053	0.455376	1	1	8553	tags=39%, list=16%, signal=47%
BCR%NETPATH%BCR	102	0.447873	1.0005	0.446677	1	1	8225	tags=42%, list=15%, signal=50%
MITOTIC G1/S TRANSITION CHECKPOINT SIGNALING%GOBP%GO:0044819	26	0.53977	1.00045	0.462597	1	1	6397	tags=38%, list=12%, signal=44%
PEPTIDYL-TYROSINE MODIFICATION%GOBP%GO:0018212	113	0.44582	1.00017	0.446082	1	1	7640	tags=43%, list=14%, signal=50%
REGULATION OF PLATELET AGGREGATION%GOBP%GO:0090330	30	0.527621	1.00009	0.465789	1	1	4815	tags=20%, list=9%, signal=22%
HALLMARK_IL6_JAK_STAT3_SIGNALING%MSIGDB_C2%HALLMARK_IL6_JAK_STAT3_SIGNALING	86	0.4563	0.999846	0.443656	1	1	5557	tags=34%, list=10%, signal=37%
MAINTENANCE OF GASTROINTESTINAL EPITHELIUM%GOBP%GO:0030277	19	0.558469	0.999705	0.469922	1	1	6217	tags=42%, list=11%, signal=48%
DEFECTIVE BINDING OF RB1 MUTANTS TO E2F1,(E2F2, E2F3)%REACTOME%R-HSA-9661069.1	17	0.577848	0.9997	0.494536	1	1	9377	tags=59%, list=17%, signal=71%
PID_AURORA_B_PATHWAY%MSIGDB_C2%PID_AURORA_B_PATHWAY	36	0.513106	0.99959	0.447952	1	1	8003	tags=47%, list=15%, signal=55%
P53 SIGNALING%WIKIPATHWAYS_20220410%WP2902%MUS MUSCULUS	67	0.464432	0.999369	0.449383	1	1	8095	tags=40%, list=15%, signal=47%
T-HELPER 1 CELL DIFFERENTIATION%GOBP%GO:0045063	15	0.583532	0.999177	0.477987	1	1	5171	tags=40%, list=9%, signal=44%
TISSUE HOMEOSTASIS%GOBP%GO:0001894	236	0.407049	0.999031	0.446609	1	1	7450	tags=33%, list=14%, signal=38%
REGULATION OF HUMORAL IMMUNE RESPONSE%GOBP%GO:0002920	53	0.485568	0.998896	0.465004	1	1	7027	tags=36%, list=13%, signal=41%
FAS SIGNALING PATHWAY%PANTHER PATHWAY%P00020	33	0.516503	0.998785	0.463291	1	1	9260	tags=33%, list=17%, signal=40%
GASTRULATION%GOBP%GO:0007369	150	0.424201	0.998501	0.446494	1	1	7304	tags=31%, list=13%, signal=35%
DISEASES ASSOCIATED WITH O-GLYCOSYLATION OF PROTEINS%REACTOME%R-HSA-3906995.3	55	0.482451	0.998089	0.458368	1	1	5875	tags=45%, list=11%, signal=51%
DETECTION OF CHEMICAL STIMULUS INVOLVED IN SENSORY PERCEPTION OF SMELL%GOBP%GO:0050911	303	0.402406	0.998	0.460839	1	1	5358	tags=2%, list=10%, signal=3%
ABERRANT REGULATION OF MITOTIC G1 S TRANSITION IN CANCER DUE TO RB1 DEFECTS%REACTOME%R-HSA-9659787.1	17	0.577848	0.997977	0.485041	1	1	9377	tags=59%, list=17%, signal=71%
POSITIVE REGULATION OF INFLAMMATORY RESPONSE%GOBP%GO:0050729	142	0.429048	0.997912	0.456376	1	1	9283	tags=44%, list=17%, signal=52%
REGULATION OF PEPTIDYL-TYROSINE PHOSPHORYLATION%GOBP%GO:0050730	262	0.406638	0.997839	0.454861	1	1	5728	tags=30%, list=11%, signal=33%
DNA DAMAGE BYPASS%REACTOME%R-HSA-73893.1	45	0.488137	0.997555	0.442485	1	1	8870	tags=38%, list=16%, signal=45%
TRANSPORT OF MATURE MRNA DERIVED FROM AN INTRON-CONTAINING TRANSCRIPT%REACTOME%R-HSA-159236.3	64	0.468233	0.997248	0.450406	1	1	11378	tags=52%, list=21%, signal=65%
G BETA:GAMMA SIGNALLING THROUGH PLC BETA%REACTOME%R-HSA-418217.3	19	0.562266	0.997239	0.480578	1	1	7219	tags=53%, list=13%, signal=61%
PROTEIN LOCALIZATION TO NUCLEUS%GOBP%GO:0034504	200	0.415872	0.997229	0.439798	1	1	10409	tags=44%, list=19%, signal=54%
MATRIX METALLOPROTEINASES%WIKIPATHWAYS_20220410%WP441%MUS MUSCULUS	29	0.522936	0.997152	0.475355	1	1	9047	tags=52%, list=17%, signal=62%
PURINE RIBONUCLEOSIDE TRIPHOSPHATE METABOLIC PROCESS%GOBP%GO:0009205	103	0.441808	0.997146	0.454617	1	1	9889	tags=44%, list=18%, signal=53%
PID_ECADHERIN_NASCENT_AJ_PATHWAY%MSIGDB_C2%PID_ECADHERIN_NASCENT_AJ_PATHWAY	34	0.513555	0.996602	0.471795	1	1	9391	tags=44%, list=17%, signal=53%
LYMPHOCYTE PROLIFERATION%GOBP%GO:0046651	172	0.420183	0.996469	0.448513	1	1	8910	tags=35%, list=16%, signal=42%
NCRNA TRANSCRIPTION%GOBP%GO:0098781	35	0.509173	0.996468	0.465695	1	1	8207	tags=37%, list=15%, signal=44%
NUCLEAR TRANSPORT%GOBP%GO:0051169	248	0.405239	0.99633	0.466573	1	1	7437	tags=28%, list=14%, signal=33%
CELLULAR RESPONSE TO INTERLEUKIN-1%GOBP%GO:0071347	76	0.461119	0.996326	0.457921	1	1	5557	tags=24%, list=10%, signal=26%
TCR SIGNALING IN NAIVE CD4+ T CELLS%PATHWAY INTERACTION DATABASE NCI-NATURE CURATED DATA%TCR SIGNALING IN NAIVE CD4+ T CELLS	63	0.472539	0.996274	0.458843	1	1	9153	tags=46%, list=17%, signal=55%
REGULATION OF COAGULATION%GOBP%GO:0050818	72	0.459984	0.99616	0.462569	1	1	6282	tags=38%, list=12%, signal=42%
REGULATION OF CELL GROWTH INVOLVED IN CARDIAC MUSCLE CELL DEVELOPMENT%GOBP%GO:0061050	32	0.508378	0.996059	0.459246	1	1	7116	tags=34%, list=13%, signal=40%
REGULATION OF BLOOD COAGULATION%GOBP%GO:0030193	66	0.464062	0.996031	0.450612	1	1	6282	tags=38%, list=12%, signal=43%
CASPASE CASCADE IN APOPTOSIS%PATHWAY INTERACTION DATABASE NCI-NATURE CURATED DATA%CASPASE CASCADE IN APOPTOSIS	49	0.48868	0.996029	0.465355	1	1	6942	tags=37%, list=13%, signal=42%
POSITIVE REGULATION OF ACTIVATED T CELL PROLIFERATION%GOBP%GO:0042104	28	0.526115	0.995979	0.472961	1	1	3252	tags=32%, list=6%, signal=34%
NEGATIVE REGULATION OF MAPK CASCADE%GOBP%GO:0043409	188	0.417752	0.99595	0.462172	1	1	8916	tags=43%, list=16%, signal=51%
REGULATION OF SMOOTH MUSCLE CELL PROLIFERATION%GOBP%GO:0048660	184	0.418022	0.995733	0.453751	1	1	6969	tags=32%, list=13%, signal=37%
VESICLE DOCKING%GOBP%GO:0048278	62	0.468675	0.995665	0.443485	1	1	5809	tags=32%, list=11%, signal=36%
POSITIVE REGULATION OF PRODUCTION OF MOLECULAR MEDIATOR OF IMMUNE RESPONSE%GOBP%GO:0002702	142	0.429542	0.99565	0.461596	1	1	8566	tags=39%, list=16%, signal=47%
POSITIVE REGULATION OF PROTEIN AUTOPHOSPHORYLATION%GOBP%GO:0031954	27	0.534297	0.995632	0.471162	1	1	5728	tags=44%, list=11%, signal=50%
DETERMINATION OF ADULT LIFESPAN%GOBP%GO:0008340	32	0.51525	0.995617	0.452007	1	1	10014	tags=47%, list=18%, signal=57%
T CELL SELECTION%GOBP%GO:0045058	52	0.483492	0.995614	0.453034	1	1	5700	tags=29%, list=10%, signal=32%
POSITIVE REGULATION OF CELL MIGRATION INVOLVED IN SPROUTING ANGIOGENESIS%GOBP%GO:0090050	21	0.551215	0.995405	0.473409	1	1	2431	tags=43%, list=4%, signal=45%
PID_AVB3_OPN_PATHWAY%MSIGDB_C2%PID_AVB3_OPN_PATHWAY	30	0.523028	0.995307	0.457527	1	1	6289	tags=40%, list=12%, signal=45%
REGULATION OF FIBROBLAST PROLIFERATION%GOBP%GO:0048145	125	0.43324	0.995145	0.448223	1	1	8396	tags=43%, list=15%, signal=51%
TRANSLATION%GOBP%GO:0006412	355	0.395591	0.99506	0.463333	1	1	10263	tags=44%, list=19%, signal=53%
PID_CASPASE_PATHWAY%MSIGDB_C2%PID_CASPASE_PATHWAY	48	0.48453	0.995027	0.457338	1	1	6942	tags=38%, list=13%, signal=43%
CARDIAC MUSCLE TISSUE MORPHOGENESIS%GOBP%GO:0055008	72	0.459844	0.994985	0.456265	1	1	6283	tags=31%, list=12%, signal=34%
MHC CLASS II ANTIGEN PRESENTATION%REACTOME DATABASE ID RELEASE 80%2132295	92	0.445052	0.994919	0.464286	1	1	10433	tags=45%, list=19%, signal=55%
NUCLEOCYTOPLASMIC TRANSPORT%GOBP%GO:0006913	248	0.405239	0.994866	0.456332	1	1	7437	tags=28%, list=14%, signal=33%
REGULATION OF ACUTE INFLAMMATORY RESPONSE%GOBP%GO:0002673	51	0.484475	0.993611	0.458401	1	1	6134	tags=33%, list=11%, signal=38%
C-MYB TRANSCRIPTION FACTOR NETWORK%PATHWAY INTERACTION DATABASE NCI-NATURE CURATED DATA%C-MYB TRANSCRIPTION FACTOR NETWORK	78	0.45891	0.99354	0.475658	1	1	5475	tags=31%, list=10%, signal=34%
POSITIVE REGULATION OF NEURON PROJECTION REGENERATION%GOBP%GO:0070572	16	0.582968	0.993389	0.486925	1	1	6854	tags=44%, list=13%, signal=50%
INTERLEUKIN-6 PRODUCTION%GOBP%GO:0032635	36	0.50213	0.993268	0.455342	1	1	7776	tags=42%, list=14%, signal=49%
REGULATED NECROSIS%REACTOME DATABASE ID RELEASE 80%5218859	46	0.489925	0.993244	0.455519	1	1	10193	tags=41%, list=19%, signal=51%
RIBONUCLEOSIDE TRIPHOSPHATE METABOLIC PROCESS%GOBP%GO:0009199	109	0.441676	0.993081	0.445141	1	1	9889	tags=44%, list=18%, signal=54%
SARS-COV-2-HOST INTERACTIONS%REACTOME%R-HSA-9705683.1	151	0.424392	0.993021	0.454613	1	1	11764	tags=48%, list=22%, signal=61%
VENTRICULAR CARDIAC MUSCLE TISSUE MORPHOGENESIS%GOBP%GO:0055010	55	0.469353	0.992961	0.475918	1	1	6047	tags=31%, list=11%, signal=35%
NATURAL KILLER CELL MEDIATED CYTOTOXICITY%GOBP%GO:0042267	34	0.508215	0.992579	0.486278	1	1	8654	tags=38%, list=16%, signal=45%
CELLULAR RESPONSE TO RETINOIC ACID%GOBP%GO:0071300	47	0.491318	0.992408	0.461404	1	1	4815	tags=38%, list=9%, signal=42%
FEMALE PREGNANCY%GOBP%GO:0007565	153	0.424696	0.991509	0.462216	1	1	5359	tags=18%, list=10%, signal=20%
REGULATION OF ENDOPEPTIDASE ACTIVITY%GOBP%GO:0052548	373	0.392176	0.991434	0.466445	1	1	7037	tags=28%, list=13%, signal=32%
T CELL ACTIVATION INVOLVED IN IMMUNE RESPONSE%GOBP%GO:0002286	87	0.450723	0.991379	0.459584	1	1	5439	tags=21%, list=10%, signal=23%
MONONUCLEAR CELL PROLIFERATION%GOBP%GO:0032943	172	0.420183	0.991111	0.475291	1	1	8910	tags=35%, list=16%, signal=42%
PHOSPHOLIPID HOMEOSTASIS%GOBP%GO:0055091	17	0.561356	0.99065	0.491859	1	1	3763	tags=29%, list=7%, signal=32%
EXOCYTIC PROCESS%GOBP%GO:0140029	79	0.452465	0.990378	0.465909	1	1	5809	tags=33%, list=11%, signal=37%
RNA POLYMERASE I TRANSCRIPTION TERMINATION%REACTOME%R-HSA-73863.4	28	0.524883	0.990238	0.464957	1	1	9146	tags=43%, list=17%, signal=51%
SPERM DNA CONDENSATION%GOBP%GO:0035092	19	0.558341	0.99007	0.486854	1	1	5488	tags=16%, list=10%, signal=18%
FIBRIN COMPLEMENT RECEPTOR 3 SIGNALING PATHWAY%WIKIPATHWAYS_20220410%WP5128%MUS MUSCULUS	44	0.488982	0.989917	0.460776	1	1	10080	tags=41%, list=19%, signal=50%
CELL-CELL RECOGNITION%GOBP%GO:0009988	75	0.459192	0.989838	0.452922	1	1	5014	tags=20%, list=9%, signal=22%
RESPONSE TO LEPTIN%GOBP%GO:0044321	20	0.556323	0.989386	0.489601	1	1	3441	tags=20%, list=6%, signal=21%
NEGATIVE REGULATION OF PROTEOLYSIS%GOBP%GO:0045861	312	0.395619	0.989124	0.47493	1	1	8667	tags=31%, list=16%, signal=37%
REGULATION OF INTERLEUKIN-6 PRODUCTION%GOBP%GO:0032675	168	0.418318	0.989051	0.467066	1	1	8719	tags=40%, list=16%, signal=47%
CELLULAR RESPONSE TO CHEMOKINE%GOBP%GO:1990869	70	0.460639	0.987822	0.462963	1	1	8553	tags=47%, list=16%, signal=56%
ANGIOGENESIS%GOBP%GO:0001525	243	0.402999	0.987688	0.478076	1	1	6283	tags=29%, list=12%, signal=32%
POSITIVE REGULATION OF STRIATED MUSCLE CELL DIFFERENTIATION%GOBP%GO:0051155	58	0.472439	0.987668	0.473641	1	1	7116	tags=36%, list=13%, signal=42%
DIGESTIVE TRACT MORPHOGENESIS%GOBP%GO:0048546	55	0.474917	0.987637	0.469194	1	1	4803	tags=24%, list=9%, signal=26%
NEGATIVE REGULATION OF HISTONE ACETYLATION%GOBP%GO:0035067	21	0.545403	0.987519	0.485861	1	1	7270	tags=43%, list=13%, signal=49%
REGULATION OF CELLULAR RESPONSE TO VASCULAR ENDOTHELIAL GROWTH FACTOR STIMULUS%GOBP%GO:1902547	24	0.534921	0.987432	0.494662	1	1	3318	tags=33%, list=6%, signal=35%
RETINA DEVELOPMENT IN CAMERA-TYPE EYE%GOBP%GO:0060041	182	0.411422	0.987353	0.480626	1	1	7389	tags=36%, list=14%, signal=42%
PREGANGLIONIC PARASYMPATHETIC FIBER DEVELOPMENT%GOBP%GO:0021783	19	0.558535	0.98715	0.499561	1	1	5824	tags=47%, list=11%, signal=53%
WNT5A-DEPENDENT INTERNALIZATION OF FZD4%REACTOME%R-HSA-5099900.1	15	0.574912	0.987126	0.502283	1	1	9635	tags=60%, list=18%, signal=73%
RRNA PROCESSING%REACTOME%R-HSA-72312.3	147	0.421204	0.987074	0.4705	1	1	11572	tags=48%, list=21%, signal=60%
REGULATION OF CYSTEINE-TYPE ENDOPEPTIDASE ACTIVITY INVOLVED IN APOPTOTIC PROCESS%GOBP%GO:0043281	212	0.410021	0.986948	0.487106	1	1	8879	tags=37%, list=16%, signal=44%
SARS-COV INFECTIONS%REACTOME%R-HSA-9679506.4	296	0.397017	0.986821	0.487285	1	1	10054	tags=40%, list=18%, signal=48%
T CELL PROLIFERATION%GOBP%GO:0042098	100	0.443023	0.986661	0.48908	1	1	9157	tags=45%, list=17%, signal=54%
NEGATIVE REGULATION OF CYSTEINE-TYPE ENDOPEPTIDASE ACTIVITY INVOLVED IN APOPTOTIC PROCESS%GOBP%GO:0043154	84	0.449708	0.986443	0.47082	1	1	8565	tags=42%, list=16%, signal=49%
REGULATION OF HEART GROWTH%GOBP%GO:0060420	92	0.446777	0.986297	0.476338	1	1	7116	tags=33%, list=13%, signal=37%
PEPTIDE BIOSYNTHETIC PROCESS%GOBP%GO:0043043	376	0.388805	0.986278	0.480026	1	1	10263	tags=43%, list=19%, signal=53%
PEPTIDE HORMONE METABOLISM%REACTOME%R-HSA-2980736.3	84	0.447874	0.986147	0.469586	1	1	3829	tags=25%, list=7%, signal=27%
PLATELET ACTIVATION%GOBP%GO:0030168	51	0.482911	0.986146	0.474874	1	1	6282	tags=43%, list=12%, signal=49%
NEGATIVE REGULATION OF INTRINSIC APOPTOTIC SIGNALING PATHWAY%GOBP%GO:2001243	101	0.438155	0.986105	0.46136	1	1	8473	tags=35%, list=16%, signal=41%
POSITIVE REGULATION OF CALCIUM ION TRANSPORT%GOBP%GO:0051928	152	0.419411	0.985932	0.47037	1	1	8515	tags=43%, list=16%, signal=51%
INFECTION WITH MYCOBACTERIUM TUBERCULOSIS%REACTOME DATABASE ID RELEASE 80%9635486	22	0.541572	0.985692	0.493902	1	1	10957	tags=64%, list=20%, signal=80%
REGULATION OF EXTRACELLULAR MATRIX ORGANIZATION%GOBP%GO:1903053	57	0.470061	0.985606	0.469487	1	1	4853	tags=28%, list=9%, signal=31%
CELLULAR RESPONSE TO AMYLOID-BETA%GOBP%GO:1904646	33	0.509542	0.985536	0.469302	1	1	9862	tags=55%, list=18%, signal=67%
REGULATION OF TOLL-LIKE RECEPTOR 4 SIGNALING PATHWAY%GOBP%GO:0034143	23	0.538558	0.985489	0.48291	1	1	7607	tags=48%, list=14%, signal=56%
PHOSPHOLIPID CATABOLIC PROCESS%GOBP%GO:0009395	47	0.486978	0.985396	0.481728	1	1	8711	tags=36%, list=16%, signal=43%
E-CADHERIN SIGNALING IN THE NASCENT ADHERENS JUNCTION%PATHWAY INTERACTION DATABASE NCI-NATURE CURATED DATA%E-CADHERIN SIGNALING IN THE NASCENT ADHERENS JUNCTION	33	0.508964	0.985161	0.483621	1	1	9391	tags=42%, list=17%, signal=51%
REGULATION OF SODIUM ION TRANSMEMBRANE TRANSPORTER ACTIVITY%GOBP%GO:2000649	57	0.476483	0.985031	0.474756	1	1	7109	tags=37%, list=13%, signal=42%
NEGATIVE REGULATION OF ATP-DEPENDENT ACTIVITY%GOBP%GO:0032780	23	0.53987	0.984875	0.494828	1	1	6217	tags=48%, list=11%, signal=54%
REGULATION OF B CELL PROLIFERATION%GOBP%GO:0030888	77	0.449434	0.98476	0.479066	1	1	6217	tags=34%, list=11%, signal=38%
RETINAL CONE CELL DEVELOPMENT%GOBP%GO:0046549	18	0.560853	0.98463	0.49639	1	1	9070	tags=39%, list=17%, signal=47%
BLOOD VESSEL ENDOTHELIAL CELL MIGRATION%GOBP%GO:0043534	39	0.497937	0.984567	0.48374	1	1	6580	tags=41%, list=12%, signal=47%
TELENCEPHALON REGIONALIZATION%GOBP%GO:0021978	16	0.577913	0.984553	0.513236	1	1	3587	tags=50%, list=7%, signal=54%
REGULATION OF HOMOTYPIC CELL-CELL ADHESION%GOBP%GO:0034110	41	0.492431	0.984283	0.470736	1	1	4815	tags=20%, list=9%, signal=21%
REGULATION OF PROTEIN IMPORT INTO NUCLEUS%GOBP%GO:0042306	79	0.45362	0.98302	0.468254	1	1	8027	tags=34%, list=15%, signal=40%
TRANSPORT OF MATURE TRANSCRIPT TO CYTOPLASM%REACTOME%R-HSA-72202.2	73	0.453327	0.982866	0.470588	1	1	11379	tags=51%, list=21%, signal=64%
FOCAL ADHESION ASSEMBLY%GOBP%GO:0048041	30	0.513816	0.982829	0.4837	1	1	7349	tags=47%, list=13%, signal=54%
STEROID CATABOLIC PROCESS%GOBP%GO:0006706	26	0.520114	0.982645	0.478778	1	1	1285	tags=12%, list=2%, signal=12%
OSTEOCLAST DIFFERENTIATION%GOBP%GO:0030316	60	0.464067	0.98245	0.471074	1	1	4923	tags=30%, list=9%, signal=33%
PHAGOLYSOSOME ASSEMBLY%GOBP%GO:0001845	17	0.567079	0.982212	0.503903	1	1	9028	tags=47%, list=17%, signal=56%
TRANSLATION%REACTOME DATABASE ID RELEASE 80%72766	224	0.404942	0.982126	0.484957	1	1	10334	tags=42%, list=19%, signal=52%
NEGATIVE REGULATION OF ENDOPEPTIDASE ACTIVITY%GOBP%GO:0010951	200	0.408538	0.981998	0.486745	1	1	8565	tags=33%, list=16%, signal=39%
CHONDROITIN SULFATE DERMATAN SULFATE METABOLISM%REACTOME%R-HSA-1793185.1	48	0.475016	0.981836	0.461857	1	1	7079	tags=38%, list=13%, signal=43%
PID_ENDOTHELIN_PATHWAY%MSIGDB_C2%PID_ENDOTHELIN_PATHWAY	62	0.463109	0.981776	0.486442	1	1	8403	tags=39%, list=15%, signal=46%
SULFUR COMPOUND TRANSPORT%GOBP%GO:0072348	43	0.4907	0.981732	0.494068	1	1	5469	tags=33%, list=10%, signal=36%
METANEPHRIC NEPHRON DEVELOPMENT%GOBP%GO:0072210	30	0.51267	0.98172	0.472985	1	1	4586	tags=50%, list=8%, signal=55%
PID_MAPK_TRK_PATHWAY%MSIGDB_C2%PID_MAPK_TRK_PATHWAY	33	0.504793	0.981555	0.495238	1	1	9309	tags=55%, list=17%, signal=66%
POSITIVE REGULATION OF PROTEIN LOCALIZATION TO CELL SURFACE%GOBP%GO:2000010	24	0.53721	0.981091	0.497858	1	1	3270	tags=17%, list=6%, signal=18%
DIGESTION%GOBP%GO:0007586	80	0.450362	0.980909	0.473984	1	1	6575	tags=26%, list=12%, signal=30%
NOTCH1 INTRACELLULAR DOMAIN REGULATES TRANSCRIPTION%REACTOME%R-HSA-2122947.3	41	0.489053	0.980675	0.484875	1	1	9214	tags=46%, list=17%, signal=56%
HALLMARK_IL2_STAT5_SIGNALING%MSIGDB_C2%HALLMARK_IL2_STAT5_SIGNALING	196	0.40733	0.980135	0.483468	1	1	8225	tags=39%, list=15%, signal=46%
GLUCONEOGENESIS I%HUMANCYC%GLUCONEO-PWY	19	0.547614	0.979728	0.502218	1	1	8522	tags=42%, list=16%, signal=50%
TOLL-LIKE RECEPTOR 3 SIGNALING PATHWAY%GOBP%GO:0034138	15	0.573427	0.979034	0.499553	1	1	7450	tags=40%, list=14%, signal=46%
BIOCARTA_CASPASE_PATHWAY%MSIGDB_C2%BIOCARTA_CASPASE_PATHWAY	20	0.550821	0.978802	0.5031	1	1	9283	tags=45%, list=17%, signal=54%
PID_ECADHERIN_STABILIZATION_PATHWAY%MSIGDB_C2%PID_ECADHERIN_STABILIZATION_PATHWAY	39	0.494589	0.978642	0.486622	1	1	10289	tags=51%, list=19%, signal=63%
NEGATIVE REGULATION OF IMMUNE EFFECTOR PROCESS%GOBP%GO:0002698	139	0.420972	0.978439	0.491815	1	1	6422	tags=34%, list=12%, signal=38%
REGULATION OF GLIAL CELL MIGRATION%GOBP%GO:1903975	25	0.522627	0.978404	0.490146	1	1	6615	tags=44%, list=12%, signal=50%
NEGATIVE REGULATION OF DEFENSE RESPONSE%GOBP%GO:0031348	245	0.401873	0.978105	0.506993	1	1	6938	tags=30%, list=13%, signal=34%
PLACENTA BLOOD VESSEL DEVELOPMENT%GOBP%GO:0060674	39	0.492802	0.978098	0.480753	1	1	7627	tags=36%, list=14%, signal=42%
TRK RECEPTOR SIGNALING MEDIATED BY THE MAPK PATHWAY%PATHWAY INTERACTION DATABASE NCI-NATURE CURATED DATA%TRK RECEPTOR SIGNALING MEDIATED BY THE MAPK PATHWAY	33	0.504793	0.97775	0.481417	1	1	9309	tags=55%, list=17%, signal=66%
NEGATIVE REGULATION OF PEPTIDASE ACTIVITY%GOBP%GO:0010466	211	0.406386	0.977671	0.493305	1	1	7037	tags=27%, list=13%, signal=31%
T CELL ACTIVATION%GOBP%GO:0042110	353	0.386439	0.977546	0.52737	1	1	9435	tags=39%, list=17%, signal=47%
POSITIVE REGULATION OF MONONUCLEAR CELL PROLIFERATION%GOBP%GO:0032946	153	0.416379	0.977257	0.504458	1	1	5964	tags=29%, list=11%, signal=33%
CARDIAC VENTRICLE MORPHOGENESIS%GOBP%GO:0003208	83	0.448558	0.976653	0.492549	1	1	6047	tags=29%, list=11%, signal=32%
INSULIN IGF PATHWAY-MITOGEN ACTIVATED PROTEIN KINASE KINASE MAP KINASE CASCADE%PANTHER PATHWAY%P00032	35	0.495082	0.976638	0.489678	1	1	6289	tags=40%, list=12%, signal=45%
PHOSPHATE ION TRANSPORT%GOBP%GO:0006817	16	0.565842	0.976575	0.501338	1	1	4363	tags=25%, list=8%, signal=27%
POSITIVE REGULATION OF RESPONSE TO EXTERNAL STIMULUS%GOBP%GO:0032103	452	0.379101	0.976422	0.525079	1	1	7050	tags=34%, list=13%, signal=38%
ANTIGEN PROCESSING-CROSS PRESENTATION%REACTOME%R-HSA-1236975.1	94	0.442107	0.976237	0.479909	1	1	9592	tags=43%, list=18%, signal=52%
CELL-SUBSTRATE JUNCTION ORGANIZATION%GOBP%GO:0150115	41	0.48468	0.975952	0.489362	1	1	7582	tags=46%, list=14%, signal=54%
CELLULAR RESPONSE TO EXTERNAL STIMULUS%GOBP%GO:0071496	301	0.394194	0.975464	0.512027	1	1	6949	tags=28%, list=13%, signal=32%
REGULATION OF ALTERNATIVE MRNA SPLICING, VIA SPLICEOSOME%GOBP%GO:0000381	60	0.457951	0.975334	0.492803	1	1	7081	tags=30%, list=13%, signal=34%
EXTRACELLULAR MATRIX DISASSEMBLY%GOBP%GO:0022617	22	0.535137	0.975168	0.50346	1	1	7684	tags=41%, list=14%, signal=48%
POSITIVE REGULATION OF LYMPHOCYTE DIFFERENTIATION%GOBP%GO:0045621	141	0.422967	0.97502	0.506444	1	1	5834	tags=33%, list=11%, signal=37%
BIOCARTA_MET_PATHWAY%MSIGDB_C2%BIOCARTA_MET_PATHWAY	32	0.503468	0.974323	0.502555	1	1	8396	tags=41%, list=15%, signal=48%
CARDIAC MYOFIBRIL ASSEMBLY%GOBP%GO:0055003	18	0.557808	0.973524	0.509734	1	1	6498	tags=28%, list=12%, signal=32%
REGULATION OF VIRAL ENTRY INTO HOST CELL%GOBP%GO:0046596	53	0.464688	0.973466	0.484108	1	1	6537	tags=30%, list=12%, signal=34%
PROGRAMMED CELL DEATH INVOLVED IN CELL DEVELOPMENT%GOBP%GO:0010623	27	0.5198	0.973206	0.509044	1	1	9283	tags=48%, list=17%, signal=58%
REGULATION OF GENE EXPRESSION, EPIGENETIC%GOBP%GO:0040029	140	0.418502	0.972878	0.498534	1	1	8759	tags=37%, list=16%, signal=44%
EARLY ENDOSOME TO LATE ENDOSOME TRANSPORT%GOBP%GO:0045022	24	0.52895	0.972868	0.511149	1	1	9042	tags=50%, list=17%, signal=60%
MAMMARY GLAND ALVEOLUS DEVELOPMENT%GOBP%GO:0060749	22	0.53326	0.972528	0.493127	1	1	4923	tags=50%, list=9%, signal=55%
NEGATIVE REGULATION OF CELL-CELL ADHESION%GOBP%GO:0022408	211	0.400345	0.972518	0.50318	1	1	6316	tags=32%, list=12%, signal=36%
BRANCHING MORPHOGENESIS OF AN EPITHELIAL TUBE%GOBP%GO:0048754	172	0.408421	0.972512	0.49963	1	1	7081	tags=37%, list=13%, signal=42%
REGULATION OF CHOLESTEROL STORAGE%GOBP%GO:0010885	22	0.536651	0.9725	0.496587	1	1	7791	tags=45%, list=14%, signal=53%
B CELL PROLIFERATION%GOBP%GO:0042100	72	0.45869	0.972472	0.511111	1	1	4381	tags=19%, list=8%, signal=21%
PID_ERBB1_DOWNSTREAM_PATHWAY%MSIGDB_C2%PID_ERBB1_DOWNSTREAM_PATHWAY	99	0.42974	0.972411	0.484022	1	1	8734	tags=38%, list=16%, signal=46%
MAMMARY GLAND LOBULE DEVELOPMENT%GOBP%GO:0061377	22	0.53326	0.972375	0.501698	1	1	4923	tags=50%, list=9%, signal=55%
REGULATION OF CELL-SUBSTRATE ADHESION%GOBP%GO:0010810	227	0.402834	0.972245	0.508173	1	1	6475	tags=31%, list=12%, signal=35%
REGULATION OF ACTIN CYTOSKELETON REORGANIZATION%GOBP%GO:2000249	41	0.485178	0.972226	0.495359	1	1	7065	tags=44%, list=13%, signal=50%
POSITIVE REGULATION OF MESENCHYMAL CELL PROLIFERATION%GOBP%GO:0002053	36	0.498306	0.9718	0.51	1	1	5555	tags=47%, list=10%, signal=53%
REGULATION OF RAS PROTEIN SIGNAL TRANSDUCTION%GOBP%GO:0046578	179	0.406218	0.971518	0.506879	1	1	7309	tags=31%, list=13%, signal=36%
REGULATION OF SODIUM ION TRANSMEMBRANE TRANSPORT%GOBP%GO:1902305	69	0.452604	0.971411	0.510056	1	1	7109	tags=33%, list=13%, signal=38%
NEGATIVE REGULATION OF EPIDERMAL CELL DIFFERENTIATION%GOBP%GO:0045605	16	0.562258	0.971132	0.505367	1	1	3013	tags=25%, list=6%, signal=26%
NEGATIVE REGULATION OF VIRAL PROCESS%GOBP%GO:0048525	102	0.435743	0.970771	0.4961	1	1	8740	tags=39%, list=16%, signal=47%
NEGATIVE REGULATION OF GLUCONEOGENESIS%GOBP%GO:0045721	17	0.562279	0.970592	0.528634	1	1	4861	tags=35%, list=9%, signal=39%
REGULATION OF LEUKOCYTE MEDIATED IMMUNITY%GOBP%GO:0002703	294	0.389736	0.970542	0.528223	1	1	8849	tags=36%, list=16%, signal=43%
POSITIVE REGULATION OF T-HELPER CELL DIFFERENTIATION%GOBP%GO:0045624	22	0.534458	0.970259	0.501317	1	1	4392	tags=32%, list=8%, signal=35%
REGULATION OF CARDIAC MUSCLE CELL PROLIFERATION%GOBP%GO:0060043	53	0.467291	0.970109	0.489292	1	1	7102	tags=34%, list=13%, signal=39%
POSITIVE REGULATION OF CD4-POSITIVE, ALPHA-BETA T CELL ACTIVATION%GOBP%GO:2000516	43	0.475153	0.970019	0.497492	1	1	8566	tags=42%, list=16%, signal=50%
PID_INTEGRIN_A4B1_PATHWAY%MSIGDB_C2%PID_INTEGRIN_A4B1_PATHWAY	33	0.503353	0.969682	0.488927	1	1	4710	tags=30%, list=9%, signal=33%
RETINAL ROD CELL DEVELOPMENT%GOBP%GO:0046548	15	0.570121	0.969477	0.519563	1	1	8510	tags=53%, list=16%, signal=63%
REGULATION OF T CELL CYTOKINE PRODUCTION%GOBP%GO:0002724	38	0.491359	0.969327	0.509275	1	1	8820	tags=42%, list=16%, signal=50%
REGULATION OF CELLULAR KETONE METABOLIC PROCESS%GOBP%GO:0010565	155	0.417588	0.969296	0.514477	1	1	5882	tags=25%, list=11%, signal=28%
SIGNALING BY ERYTHROPOIETIN%REACTOME DATABASE ID RELEASE 80%9006335	23	0.535793	0.968745	0.507666	1	1	9438	tags=48%, list=17%, signal=58%
VOCALIZATION BEHAVIOR%GOBP%GO:0071625	21	0.537531	0.968517	0.511404	1	1	6791	tags=52%, list=12%, signal=60%
MUSCLE TISSUE MORPHOGENESIS%GOBP%GO:0060415	87	0.438188	0.968453	0.501595	1	1	6283	tags=30%, list=12%, signal=34%
CELLULAR RESPONSE TO OXIDATIVE STRESS%GOBP%GO:0034599	210	0.397616	0.968369	0.512545	1	1	9450	tags=40%, list=17%, signal=48%
REGULATION OF CARDIOCYTE DIFFERENTIATION%GOBP%GO:1905207	30	0.50941	0.968232	0.504889	1	1	5686	tags=33%, list=10%, signal=37%
REGULATION OF CELL KILLING%GOBP%GO:0031341	141	0.416782	0.968001	0.503754	1	1	8849	tags=34%, list=16%, signal=41%
POTENTIAL THERAPEUTICS FOR SARS%REACTOME%R-HSA-9679191.3	78	0.44407	0.967725	0.487654	1	1	10054	tags=46%, list=18%, signal=57%
REGULATION OF INNATE IMMUNE RESPONSE%GOBP%GO:0045088	236	0.397205	0.967573	0.524045	1	1	9308	tags=43%, list=17%, signal=51%
NS1 MEDIATED EFFECTS ON HOST PATHWAYS%REACTOME DATABASE ID RELEASE 80%168276	35	0.500402	0.967539	0.49444	1	1	11133	tags=63%, list=20%, signal=79%
POSITIVE REGULATION OF SMAD PROTEIN SIGNAL TRANSDUCTION%GOBP%GO:0060391	18	0.5466	0.967482	0.513089	1	1	6746	tags=39%, list=12%, signal=44%
POSITIVE REGULATION OF LYMPHOCYTE MEDIATED IMMUNITY%GOBP%GO:0002708	150	0.417067	0.967458	0.50845	1	1	5557	tags=23%, list=10%, signal=26%
NEGATIVE REGULATION OF CELL-SUBSTRATE ADHESION%GOBP%GO:0010812	61	0.453454	0.967416	0.495888	1	1	6294	tags=30%, list=12%, signal=33%
CHROMOSOME CONDENSATION%GOBP%GO:0030261	35	0.490599	0.967383	0.499568	1	1	9260	tags=37%, list=17%, signal=45%
TGF-BETA SIGNALING PATHWAY%PANTHER PATHWAY%P00052	96	0.437491	0.96726	0.509062	1	1	6297	tags=34%, list=12%, signal=39%
PID_LKB1_PATHWAY%MSIGDB_C2%PID_LKB1_PATHWAY	44	0.483301	0.96696	0.501678	1	1	8734	tags=41%, list=16%, signal=49%
NEGATIVE REGULATION OF HUMORAL IMMUNE RESPONSE%GOBP%GO:0002921	19	0.546306	0.966959	0.50431	1	1	2501	tags=32%, list=5%, signal=33%
ODONTOGENESIS%GOBP%GO:0042476	113	0.427876	0.966715	0.506625	1	1	5940	tags=27%, list=11%, signal=31%
REGULATION OF EPITHELIAL CELL PROLIFERATION%GOBP%GO:0050678	440	0.377609	0.966485	0.548708	1	1	5515	tags=25%, list=10%, signal=27%
REGULATION OF SMAD PROTEIN SIGNAL TRANSDUCTION%GOBP%GO:0060390	32	0.503013	0.966049	0.500427	1	1	6746	tags=38%, list=12%, signal=43%
POSITIVE REGULATION OF CELL GROWTH INVOLVED IN CARDIAC MUSCLE CELL DEVELOPMENT%GOBP%GO:0061051	17	0.556759	0.965905	0.536543	1	1	7116	tags=35%, list=13%, signal=41%
ONCOGENIC MAPK SIGNALING%REACTOME DATABASE ID RELEASE 80%6802957	74	0.45058	0.965874	0.494523	1	1	6720	tags=39%, list=12%, signal=45%
POSITIVE REGULATION OF INNATE IMMUNE RESPONSE%GOBP%GO:0045089	138	0.416202	0.965539	0.501119	1	1	7331	tags=38%, list=13%, signal=44%
EDA SIGNALING IN HAIR FOLLICLE DEVELOPMENT%WIKIPATHWAYS_20220410%WP3652%MUS MUSCULUS	18	0.554811	0.964822	0.523119	1	1	4905	tags=44%, list=9%, signal=49%
REGULATION OF LEUKOCYTE MEDIATED CYTOTOXICITY%GOBP%GO:0001910	120	0.422096	0.964713	0.520995	1	1	6342	tags=26%, list=12%, signal=29%
REGULATION OF MUSCLE HYPERTROPHY%GOBP%GO:0014743	78	0.441898	0.964308	0.500393	1	1	9402	tags=36%, list=17%, signal=43%
GLYCEROL METABOLIC PROCESS%GOBP%GO:0006071	17	0.561763	0.963965	0.515315	1	1	10027	tags=35%, list=18%, signal=43%
CHONDROCYTE DIFFERENTIATION INVOLVED IN ENDOCHONDRAL BONE MORPHOGENESIS%GOBP%GO:0003413	17	0.557424	0.963795	0.538007	1	1	5555	tags=41%, list=10%, signal=46%
REGULATION OF CATION TRANSMEMBRANE TRANSPORT%GOBP%GO:1904062	413	0.377756	0.963411	0.555118	1	1	7680	tags=35%, list=14%, signal=40%
SNRNA METABOLIC PROCESS%GOBP%GO:0016073	47	0.474808	0.9634	0.498777	1	1	9619	tags=45%, list=18%, signal=54%
RHO GTPASES ACTIVATE WASPS AND WAVES%REACTOME DATABASE ID RELEASE 80%5663213	34	0.49987	0.963263	0.514793	1	1	7640	tags=47%, list=14%, signal=55%
ALPHA6BETA4INTEGRIN%NETPATH%ALPHA6BETA4INTEGRIN	46	0.474033	0.962872	0.506678	1	1	9686	tags=43%, list=18%, signal=53%
FUSION OF SPERM TO EGG PLASMA MEMBRANE INVOLVED IN SINGLE FERTILIZATION%GOBP%GO:0007342	19	0.540861	0.962849	0.515071	1	1	3063	tags=21%, list=6%, signal=22%
NEGATIVE REGULATION OF CARDIAC MUSCLE TISSUE GROWTH%GOBP%GO:0055022	32	0.498877	0.962744	0.523849	1	1	6826	tags=34%, list=13%, signal=39%
RESPONSE TO CALCIUM ION%GOBP%GO:0051592	131	0.41967	0.962596	0.524175	1	1	7888	tags=40%, list=14%, signal=47%
REGULATION OF MONOCYTE CHEMOTAXIS%GOBP%GO:0090025	30	0.508599	0.962048	0.518518	1	1	9968	tags=57%, list=18%, signal=69%
URETERIC BUD DEVELOPMENT%GOBP%GO:0001657	96	0.431836	0.961996	0.529915	1	1	5949	tags=35%, list=11%, signal=40%
MITOCHONDRIAL RESPIRATORY CHAIN COMPLEX I ASSEMBLY%GOBP%GO:0032981	56	0.459365	0.961594	0.496672	1	1	8589	tags=38%, list=16%, signal=44%
CELLULAR RESPONSE TO TUMOR NECROSIS FACTOR%GOBP%GO:0071356	143	0.411719	0.961507	0.515106	1	1	8016	tags=27%, list=15%, signal=32%
RESPONSE TO UV%GOBP%GO:0009411	151	0.408172	0.961211	0.533181	1	1	9763	tags=36%, list=18%, signal=44%
ADIPOGENESIS GENES%WIKIPATHWAYS_20220410%WP447%MUS MUSCULUS	133	0.414136	0.960959	0.535075	1	1	7116	tags=36%, list=13%, signal=41%
REGULATION OF POSTSYNAPTIC NEUROTRANSMITTER RECEPTOR ACTIVITY%GOBP%GO:0098962	21	0.537374	0.960935	0.519492	1	1	5350	tags=52%, list=10%, signal=58%
REGULATION OF MACROPHAGE ACTIVATION%GOBP%GO:0043030	56	0.466558	0.960134	0.515559	1	1	6854	tags=39%, list=13%, signal=45%
REGULATION OF KERATINOCYTE PROLIFERATION%GOBP%GO:0010837	49	0.472066	0.960024	0.511844	1	1	5734	tags=29%, list=11%, signal=32%
VEGFR2 MEDIATED CELL PROLIFERATION%REACTOME%R-HSA-5218921.3	15	0.560207	0.959906	0.540754	1	1	10004	tags=67%, list=18%, signal=82%
PID_CXCR3_PATHWAY%MSIGDB_C2%PID_CXCR3_PATHWAY	42	0.478664	0.959875	0.515481	1	1	9167	tags=43%, list=17%, signal=51%
NADH DEHYDROGENASE COMPLEX ASSEMBLY%GOBP%GO:0010257	56	0.459365	0.959827	0.512235	1	1	8589	tags=38%, list=16%, signal=44%
HEAD MORPHOGENESIS%GOBP%GO:0060323	47	0.476602	0.95978	0.520211	1	1	5237	tags=36%, list=10%, signal=40%
NEGATIVE REGULATION OF BONE MINERALIZATION%GOBP%GO:0030502	20	0.534921	0.959687	0.531588	1	1	6074	tags=40%, list=11%, signal=45%
RESPONSE TO FLUID SHEAR STRESS%GOBP%GO:0034405	24	0.519306	0.959425	0.517391	1	1	5117	tags=42%, list=9%, signal=46%
SYNAPSE ORGANIZATION%GOBP%GO:0050808	317	0.382696	0.959358	0.557837	1	1	6874	tags=35%, list=13%, signal=40%
MESONEPHRIC TUBULE MORPHOGENESIS%GOBP%GO:0072171	66	0.447943	0.959268	0.515587	1	1	5831	tags=35%, list=11%, signal=39%
NEGATIVE REGULATION OF EPIDERMIS DEVELOPMENT%GOBP%GO:0045683	16	0.562258	0.959235	0.534636	1	1	3013	tags=25%, list=6%, signal=26%
HOMEOSTASIS OF NUMBER OF CELLS%GOBP%GO:0048872	319	0.384267	0.959152	0.562928	1	1	8344	tags=34%, list=15%, signal=39%
EXTRA-NUCLEAR ESTROGEN SIGNALING%REACTOME%R-HSA-9009391.3	69	0.450772	0.958938	0.533225	1	1	7538	tags=38%, list=14%, signal=44%
PID_NEPHRIN_NEPH1_PATHWAY%MSIGDB_C2%PID_NEPHRIN_NEPH1_PATHWAY	29	0.50333	0.958221	0.528205	1	1	8914	tags=38%, list=16%, signal=45%
RANKL%NETPATH%RANKL	55	0.461345	0.957606	0.51157	1	1	10080	tags=47%, list=19%, signal=58%
POSTSYNAPSE ASSEMBLY%GOBP%GO:0099068	15	0.567128	0.956645	0.546522	1	1	10779	tags=73%, list=20%, signal=91%
DOSAGE COMPENSATION BY INACTIVATION OF X CHROMOSOME%GOBP%GO:0009048	21	0.525215	0.956635	0.520778	1	1	8163	tags=38%, list=15%, signal=45%
SUMOYLATION OF DNA REPLICATION PROTEINS%REACTOME%R-HSA-4615885.3	39	0.480089	0.956634	0.508921	1	1	11133	tags=59%, list=20%, signal=74%
NUCLEAR-TRANSCRIBED MRNA CATABOLIC PROCESS, EXONUCLEOLYTIC%GOBP%GO:0000291	16	0.552868	0.956429	0.532456	1	1	11695	tags=69%, list=21%, signal=88%
SIGNALING BY ACTIVIN%REACTOME DATABASE ID RELEASE 80%1502540	15	0.561408	0.956405	0.536628	1	1	6289	tags=40%, list=12%, signal=45%
MAINTENANCE OF PROTEIN LOCALIZATION IN ORGANELLE%GOBP%GO:0072595	42	0.47687	0.95635	0.527613	1	1	10234	tags=52%, list=19%, signal=64%
HIF-2-ALPHA TRANSCRIPTION FACTOR NETWORK%PATHWAY INTERACTION DATABASE NCI-NATURE CURATED DATA%HIF-2-ALPHA TRANSCRIPTION FACTOR NETWORK	32	0.494612	0.956311	0.525126	1	1	8875	tags=50%, list=16%, signal=60%
DOSAGE COMPENSATION%GOBP%GO:0007549	23	0.523818	0.955712	0.520833	1	1	8163	tags=39%, list=15%, signal=46%
DENDRITIC SPINE DEVELOPMENT%GOBP%GO:0060996	38	0.475901	0.955582	0.50745	1	1	7467	tags=34%, list=14%, signal=40%
NEGATIVE REGULATION OF HEART GROWTH%GOBP%GO:0061117	32	0.498877	0.955552	0.512257	1	1	6826	tags=34%, list=13%, signal=39%
POSITIVE REGULATION OF CELL KILLING%GOBP%GO:0031343	95	0.428069	0.955532	0.52044	1	1	5516	tags=22%, list=10%, signal=25%
CD4-POSITIVE, ALPHA-BETA T CELL DIFFERENTIATION INVOLVED IN IMMUNE RESPONSE%GOBP%GO:0002294	39	0.480356	0.955512	0.528678	1	1	3375	tags=26%, list=6%, signal=27%
MUSCLE ORGAN MORPHOGENESIS%GOBP%GO:0048644	95	0.426866	0.955477	0.530159	1	1	6283	tags=28%, list=12%, signal=32%
PID_HIF2PATHWAY%MSIGDB_C2%PID_HIF2PATHWAY	32	0.494612	0.955432	0.525022	1	1	8875	tags=50%, list=16%, signal=60%
POSITIVE REGULATION OF INTERLEUKIN-10 PRODUCTION%GOBP%GO:0032733	42	0.478502	0.955176	0.510602	1	1	9154	tags=43%, list=17%, signal=51%
ERBB1 DOWNSTREAM SIGNALING%PATHWAY INTERACTION DATABASE NCI-NATURE CURATED DATA%ERBB1 DOWNSTREAM SIGNALING	96	0.428144	0.955171	0.513449	1	1	8734	tags=39%, list=16%, signal=46%
COOPERATION OF PREFOLDIN AND TRIC CCT IN ACTIN AND TUBULIN FOLDING%REACTOME%R-HSA-389958.2	29	0.502687	0.954971	0.506573	1	1	5477	tags=31%, list=10%, signal=34%
CARDIAC VENTRICLE DEVELOPMENT%GOBP%GO:0003231	152	0.406643	0.954764	0.537313	1	1	7991	tags=35%, list=15%, signal=41%
POSITIVE REGULATION OF COLLAGEN METABOLIC PROCESS%GOBP%GO:0010714	34	0.490036	0.954485	0.531059	1	1	6612	tags=44%, list=12%, signal=50%
RECEPTOR CLUSTERING%GOBP%GO:0043113	63	0.447655	0.954278	0.520131	1	1	7767	tags=49%, list=14%, signal=57%
FILOPODIUM ASSEMBLY%GOBP%GO:0046847	26	0.508305	0.954111	0.543002	1	1	9142	tags=46%, list=17%, signal=55%
REGULATION OF CARDIAC MUSCLE HYPERTROPHY%GOBP%GO:0010611	75	0.437755	0.95392	0.523959	1	1	7116	tags=27%, list=13%, signal=31%
SKELETAL SYSTEM MORPHOGENESIS%GOBP%GO:0048705	257	0.387826	0.953582	0.555866	1	1	4713	tags=26%, list=9%, signal=29%
REGULATION OF DENDRITIC SPINE DEVELOPMENT%GOBP%GO:0060998	85	0.431443	0.953395	0.523659	1	1	5406	tags=31%, list=10%, signal=34%
SIGNALING BY RAF1 MUTANTS%REACTOME DATABASE ID RELEASE 80%9656223	36	0.487057	0.953218	0.505843	1	1	6289	tags=42%, list=12%, signal=47%
REGULATION OF VASCULAR PERMEABILITY%GOBP%GO:0043114	46	0.464353	0.953195	0.533278	1	1	7799	tags=50%, list=14%, signal=58%
NEGATIVE REGULATION OF PHAGOCYTOSIS%GOBP%GO:0050765	25	0.515738	0.953194	0.520206	1	1	7899	tags=40%, list=15%, signal=47%
POSITIVE REGULATION OF DENDRITE MORPHOGENESIS%GOBP%GO:0050775	58	0.455422	0.953185	0.521775	1	1	5106	tags=33%, list=9%, signal=36%
CELLULAR RESPONSE TO LIPOPROTEIN PARTICLE STIMULUS%GOBP%GO:0071402	37	0.487724	0.953133	0.535166	1	1	8621	tags=41%, list=16%, signal=48%
RESPONSE TO RADIATION%GOBP%GO:0009314	430	0.370687	0.952912	0.596929	1	1	6058	tags=25%, list=11%, signal=28%
ALZHEIMER DISEASE-PRESENILIN PATHWAY%PANTHER PATHWAY%P00004	115	0.416588	0.952903	0.531797	1	1	7648	tags=35%, list=14%, signal=40%
PID_RB_1PATHWAY%MSIGDB_C2%PID_RB_1PATHWAY	63	0.447248	0.952736	0.527214	1	1	8396	tags=38%, list=15%, signal=45%
MATURE B CELL DIFFERENTIATION%GOBP%GO:0002335	37	0.481895	0.952433	0.52196	1	1	3601	tags=30%, list=7%, signal=32%
PROTEIN MATURATION%GOBP%GO:0051604	284	0.38472	0.952174	0.568325	1	1	8608	tags=30%, list=16%, signal=35%
REGULATION OF FEAR RESPONSE%GOBP%GO:1903365	15	0.564669	0.951811	0.52993	1	1	2316	tags=33%, list=4%, signal=35%
RESPONSE TO METAL ION%GOBP%GO:0010038	295	0.381572	0.951739	0.572816	1	1	7054	tags=34%, list=13%, signal=38%
POSITIVE REGULATION OF T CELL CYTOKINE PRODUCTION%GOBP%GO:0002726	26	0.510515	0.951723	0.522414	1	1	2812	tags=27%, list=5%, signal=28%
BIOCARTA_FMLP_PATHWAY%MSIGDB_C2%BIOCARTA_FMLP_PATHWAY	30	0.49169	0.951619	0.536021	1	1	7721	tags=47%, list=14%, signal=54%
REGULATION OF POSTSYNAPTIC SPECIALIZATION ASSEMBLY%GOBP%GO:0099150	18	0.536284	0.951407	0.534091	1	1	5809	tags=50%, list=11%, signal=56%
POSITIVE REGULATION OF PEPTIDYL-THREONINE PHOSPHORYLATION%GOBP%GO:0010800	30	0.498356	0.951274	0.535021	1	1	8363	tags=50%, list=15%, signal=59%
RETINOIC ACID RECEPTORS-MEDIATED SIGNALING%PATHWAY INTERACTION DATABASE NCI-NATURE CURATED DATA%RETINOIC ACID RECEPTORS-MEDIATED SIGNALING	30	0.498989	0.951226	0.536412	1	1	6828	tags=40%, list=13%, signal=46%
HETEROTRIMERIC G-PROTEIN SIGNALING PATHWAY-ROD OUTER SEGMENT PHOTOTRANSDUCTION%PANTHER PATHWAY%P00028	32	0.491816	0.951154	0.517637	1	1	8764	tags=50%, list=16%, signal=60%
REGULATION OF COLLAGEN METABOLIC PROCESS%GOBP%GO:0010712	55	0.457557	0.950967	0.519152	1	1	4249	tags=29%, list=8%, signal=32%
POSITIVE REGULATION OF BEHAVIOR%GOBP%GO:0048520	42	0.475802	0.950937	0.537808	1	1	2316	tags=29%, list=4%, signal=30%
ALANINE TRANSPORT%GOBP%GO:0032328	15	0.563002	0.950917	0.550312	1	1	5401	tags=27%, list=10%, signal=30%
ENDOTHELINS%PATHWAY INTERACTION DATABASE NCI-NATURE CURATED DATA%ENDOTHELINS	61	0.452273	0.950899	0.5352	1	1	8403	tags=38%, list=15%, signal=45%
RESPONSE TO LIGHT STIMULUS%GOBP%GO:0009416	323	0.378434	0.950416	0.578136	1	1	5825	tags=25%, list=11%, signal=28%
SNRNA PROCESSING%GOBP%GO:0016180	25	0.506632	0.950396	0.522002	1	1	11674	tags=60%, list=21%, signal=76%
PID_HNF3A_PATHWAY%MSIGDB_C2%PID_HNF3A_PATHWAY	37	0.484322	0.950291	0.526718	1	1	6782	tags=35%, list=12%, signal=40%
REGULATION OF PROTEIN LOCALIZATION TO MEMBRANE%GOBP%GO:1905475	202	0.394633	0.950286	0.569715	1	1	7024	tags=31%, list=13%, signal=35%
MORPHOGENESIS OF A BRANCHING EPITHELIUM%GOBP%GO:0061138	204	0.395726	0.950078	0.561664	1	1	7081	tags=34%, list=13%, signal=39%
PROTEIN KINASE B SIGNALING%GOBP%GO:0043491	60	0.449756	0.949966	0.52798	1	1	6021	tags=37%, list=11%, signal=41%
POSITIVE REGULATION OF INFLAMMATORY RESPONSE TO ANTIGENIC STIMULUS%GOBP%GO:0002863	17	0.539283	0.949838	0.536842	1	1	2019	tags=18%, list=4%, signal=18%
TYPE B PANCREATIC CELL DEVELOPMENT%GOBP%GO:0003323	19	0.538201	0.949629	0.532866	1	1	8363	tags=53%, list=15%, signal=62%
CHEMOKINE-MEDIATED SIGNALING PATHWAY%GOBP%GO:0070098	60	0.450861	0.949614	0.519121	1	1	8553	tags=45%, list=16%, signal=53%
STATIN PATHWAY%WIKIPATHWAYS_20220410%WP1%MUS MUSCULUS	19	0.532237	0.94916	0.538813	1	1	5726	tags=26%, list=11%, signal=29%
POSITIVE REGULATION OF CD4-POSITIVE, ALPHA-BETA T CELL DIFFERENTIATION%GOBP%GO:0043372	32	0.496413	0.949139	0.524214	1	1	5514	tags=34%, list=10%, signal=38%
RESPIRATORY ELECTRON TRANSPORT, ATP SYNTHESIS BY CHEMIOSMOTIC COUPLING, AND HEAT PRODUCTION BY UNCOUPLING PROTEINS.%REACTOME%R-HSA-163200.1	101	0.419738	0.949007	0.527027	1	1	11012	tags=45%, list=20%, signal=56%
STRIATED MUSCLE CELL DIFFERENTIATION%GOBP%GO:0051146	236	0.387152	0.948992	0.569425	1	1	8205	tags=37%, list=15%, signal=43%
NEGATIVE REGULATION OF DOUBLE-STRAND BREAK REPAIR%GOBP%GO:2000780	31	0.493549	0.948983	0.521323	1	1	7710	tags=42%, list=14%, signal=49%
REGULATION OF RESPONSE TO BIOTIC STIMULUS%GOBP%GO:0002831	366	0.375056	0.94884	0.589059	1	1	9023	tags=38%, list=17%, signal=46%
RESPONSE TO UV-A%GOBP%GO:0070141	15	0.552235	0.948478	0.547765	1	1	10324	tags=60%, list=19%, signal=74%
REGULATION OF NEURONAL SYNAPTIC PLASTICITY%GOBP%GO:0048168	74	0.444618	0.948436	0.547525	1	1	6574	tags=45%, list=12%, signal=51%
PROSTACYCLIN SIGNALLING THROUGH PROSTACYCLIN RECEPTOR%REACTOME%R-HSA-392851.3	17	0.544472	0.948302	0.545372	1	1	7219	tags=53%, list=13%, signal=61%
T CELL MEDIATED IMMUNITY%GOBP%GO:0002456	54	0.455328	0.948269	0.53112	1	1	7301	tags=50%, list=13%, signal=58%
ALDITOL METABOLIC PROCESS%GOBP%GO:0019400	20	0.532566	0.947869	0.549002	1	1	10027	tags=40%, list=18%, signal=49%
PID_ATF2_PATHWAY%MSIGDB_C2%PID_ATF2_PATHWAY	56	0.458359	0.94779	0.5375	1	1	8525	tags=52%, list=16%, signal=61%
T-HELPER CELL DIFFERENTIATION%GOBP%GO:0042093	39	0.480356	0.947708	0.544484	1	1	3375	tags=26%, list=6%, signal=27%
XENOBIOTIC CATABOLIC PROCESS%GOBP%GO:0042178	36	0.48038	0.947616	0.524979	1	1	2202	tags=11%, list=4%, signal=12%
PAR4-MEDIATED THROMBIN SIGNALING EVENTS%PATHWAY INTERACTION DATABASE NCI-NATURE CURATED DATA%PAR4-MEDIATED THROMBIN SIGNALING EVENTS	15	0.557495	0.947251	0.554066	1	1	10916	tags=73%, list=20%, signal=92%
POSITIVE REGULATION OF AXON REGENERATION%GOBP%GO:0048680	15	0.552798	0.947184	0.542705	1	1	6854	tags=40%, list=13%, signal=46%
EPITHELIAL CELL PROLIFERATION%GOBP%GO:0050673	212	0.391498	0.947069	0.565497	1	1	7365	tags=36%, list=14%, signal=42%
PID_RETINOIC_ACID_PATHWAY%MSIGDB_C2%PID_RETINOIC_ACID_PATHWAY	30	0.498989	0.946987	0.537415	1	1	6828	tags=40%, list=13%, signal=46%
OVARIAN INFERTILITY%WIKIPATHWAYS_20220410%WP273%MUS MUSCULUS	31	0.489892	0.946967	0.531915	1	1	5227	tags=26%, list=10%, signal=29%
POSITIVE REGULATION OF BLOOD VESSEL ENDOTHELIAL CELL MIGRATION%GOBP%GO:0043536	57	0.449977	0.946904	0.54465	1	1	3999	tags=30%, list=7%, signal=32%
PID_THROMBIN_PAR4_PATHWAY%MSIGDB_C2%PID_THROMBIN_PAR4_PATHWAY	15	0.557495	0.9463	0.553832	1	1	10916	tags=73%, list=20%, signal=92%
CENTRAL NERVOUS SYSTEM NEURON AXONOGENESIS%GOBP%GO:0021955	45	0.471428	0.946285	0.543664	1	1	6828	tags=38%, list=13%, signal=43%
REGULATION OF TOLL-LIKE RECEPTOR SIGNALING PATHWAY%GOBP%GO:0034121	71	0.442244	0.94627	0.53066	1	1	7776	tags=39%, list=14%, signal=46%
REGULATION OF PHOSPHATIDYLINOSITOL 3-KINASE SIGNALING%GOBP%GO:0014066	101	0.421176	0.946027	0.545383	1	1	7979	tags=43%, list=15%, signal=50%
ENDOCHONDRAL OSSIFICATION%WIKIPATHWAYS_20220410%WP1270%MUS MUSCULUS	59	0.454513	0.945918	0.543046	1	1	5083	tags=36%, list=9%, signal=39%
TRANSMEMBRANE RECEPTOR PROTEIN TYROSINE KINASE SIGNALING PATHWAY%GOBP%GO:0007169	394	0.372972	0.945886	0.593604	1	1	7467	tags=32%, list=14%, signal=37%
REGULATION OF RHO PROTEIN SIGNAL TRANSDUCTION%GOBP%GO:0035023	85	0.433509	0.945692	0.549219	1	1	4303	tags=26%, list=8%, signal=28%
LKB1 SIGNALING EVENTS%PATHWAY INTERACTION DATABASE NCI-NATURE CURATED DATA%LKB1 SIGNALING EVENTS	39	0.473108	0.945531	0.523851	1	1	8734	tags=38%, list=16%, signal=46%
REGULATION OF STEROID METABOLIC PROCESS%GOBP%GO:0019218	113	0.415498	0.945515	0.547656	1	1	8315	tags=30%, list=15%, signal=35%
ANATOMICAL STRUCTURE HOMEOSTASIS%GOBP%GO:0060249	299	0.380792	0.94541	0.578411	1	1	7650	tags=33%, list=14%, signal=38%
TOLL LIKE RECEPTOR TLR1:TLR2 CASCADE%REACTOME DATABASE ID RELEASE 80%168179	94	0.420813	0.945375	0.546547	1	1	8627	tags=35%, list=16%, signal=42%
REGULATION OF NMDA RECEPTOR ACTIVITY%GOBP%GO:2000310	28	0.501912	0.94516	0.540816	1	1	10008	tags=61%, list=18%, signal=74%
GLYCOSAMINOGLYCAN METABOLISM%REACTOME DATABASE ID RELEASE 80%1630316	115	0.41471	0.945121	0.562009	1	1	7141	tags=35%, list=13%, signal=40%
PID_TCR_PATHWAY%MSIGDB_C2%PID_TCR_PATHWAY	61	0.447945	0.945108	0.537022	1	1	9153	tags=44%, list=17%, signal=53%
BIOCARTA_NFAT_PATHWAY%MSIGDB_C2%BIOCARTA_NFAT_PATHWAY	45	0.460018	0.94484	0.526448	1	1	6361	tags=36%, list=12%, signal=40%
NERVOUS SYSTEM DEVELOPMENT%REACTOME DATABASE ID RELEASE 80%9675108	476	0.368491	0.94465	0.627463	1	1	9387	tags=40%, list=17%, signal=48%
ATP SYNTHESIS COUPLED ELECTRON TRANSPORT%GOBP%GO:0042773	62	0.445641	0.94447	0.535921	1	1	11349	tags=47%, list=21%, signal=59%
REGULATION OF CELLULAR SENESCENCE%GOBP%GO:2000772	48	0.457795	0.944355	0.54538	1	1	9057	tags=42%, list=17%, signal=50%
INSULIN PROCESSING%REACTOME%R-HSA-264876.3	26	0.510004	0.944315	0.535533	1	1	3829	tags=23%, list=7%, signal=25%
SIGNALING DOWNSTREAM OF RAS MUTANTS%REACTOME DATABASE ID RELEASE 80%9649948	40	0.473048	0.944296	0.544081	1	1	8514	tags=48%, list=16%, signal=56%
DNA BIOSYNTHETIC PROCESS%GOBP%GO:0071897	62	0.44437	0.944116	0.544153	1	1	5893	tags=24%, list=11%, signal=27%
REGULATION OF LIPID METABOLISM BY PPARALPHA%REACTOME DATABASE ID RELEASE 80%400206	111	0.412947	0.943998	0.547287	1	1	10638	tags=38%, list=20%, signal=47%
ACTIN CYTOSKELETON REORGANIZATION%GOBP%GO:0031532	73	0.435856	0.943873	0.545455	1	1	6851	tags=38%, list=13%, signal=44%
NEGATIVE REGULATION OF LEUKOCYTE ACTIVATION%GOBP%GO:0002695	208	0.390502	0.943744	0.568279	1	1	6398	tags=34%, list=12%, signal=38%
POSITIVE REGULATION OF CALCIUM ION IMPORT ACROSS PLASMA MEMBRANE%GOBP%GO:1905665	16	0.550692	0.943732	0.55831	1	1	7024	tags=63%, list=13%, signal=72%
POSTSYNAPSE ORGANIZATION%GOBP%GO:0099173	100	0.422657	0.943324	0.551566	1	1	6827	tags=37%, list=13%, signal=42%
PARADOXICAL ACTIVATION OF RAF SIGNALING BY KINASE INACTIVE BRAF%REACTOME%R-HSA-6802955.2	40	0.473048	0.943216	0.546129	1	1	8514	tags=48%, list=16%, signal=56%
CARDIAC MUSCLE TISSUE DEVELOPMENT%GOBP%GO:0048738	210	0.390768	0.943013	0.576978	1	1	6498	tags=29%, list=12%, signal=33%
NEGATIVE REGULATION OF POTASSIUM ION TRANSMEMBRANE TRANSPORTER ACTIVITY%GOBP%GO:1901017	24	0.504574	0.942905	0.538789	1	1	7819	tags=42%, list=14%, signal=49%
ARF6 SIGNALING EVENTS%PATHWAY INTERACTION DATABASE NCI-NATURE CURATED DATA%ARF6 SIGNALING EVENTS	34	0.484703	0.94286	0.542259	1	1	8931	tags=56%, list=16%, signal=67%
MYELOID CELL HOMEOSTASIS%GOBP%GO:0002262	155	0.405488	0.94282	0.563556	1	1	8344	tags=34%, list=15%, signal=40%
NEGATIVE REGULATION OF DNA REPAIR%GOBP%GO:0045738	32	0.4912	0.942751	0.554514	1	1	7710	tags=41%, list=14%, signal=47%
MACROMOLECULE METHYLATION%GOBP%GO:0043414	249	0.383976	0.942737	0.577886	1	1	10637	tags=37%, list=20%, signal=46%
REGULATION OF ENDOTHELIAL CELL DEVELOPMENT%GOBP%GO:1901550	19	0.526161	0.942732	0.548617	1	1	10054	tags=53%, list=18%, signal=65%
POSITIVE REGULATION OF LIPID METABOLIC PROCESS%GOBP%GO:0045834	186	0.392175	0.942632	0.589781	1	1	7776	tags=33%, list=14%, signal=38%
REGULATION OF ACTIN FILAMENT-BASED MOVEMENT%GOBP%GO:1903115	46	0.464971	0.942373	0.543169	1	1	6750	tags=37%, list=12%, signal=42%
ORGAN GROWTH%GOBP%GO:0035265	132	0.406324	0.942282	0.555637	1	1	3414	tags=21%, list=6%, signal=23%
MORPHOGENESIS OF A BRANCHING STRUCTURE%GOBP%GO:0001763	214	0.386289	0.942264	0.575801	1	1	5892	tags=30%, list=11%, signal=33%
MESONEPHRIC EPITHELIUM DEVELOPMENT%GOBP%GO:0072163	100	0.418891	0.941896	0.549577	1	1	5949	tags=34%, list=11%, signal=38%
CARDIAC VASCULAR SMOOTH MUSCLE CELL DIFFERENTIATION%GOBP%GO:0060947	15	0.546811	0.941855	0.559545	1	1	4116	tags=33%, list=8%, signal=36%
REGULATION OF RETINOBLASTOMA PROTEIN%PATHWAY INTERACTION DATABASE NCI-NATURE CURATED DATA%REGULATION OF RETINOBLASTOMA PROTEIN	63	0.447248	0.941842	0.542276	1	1	8396	tags=38%, list=15%, signal=45%
RESPONSE TO INTERLEUKIN-1%GOBP%GO:0070555	93	0.425418	0.941696	0.540348	1	1	5557	tags=26%, list=10%, signal=29%
POSITIVE REGULATION OF MAST CELL ACTIVATION%GOBP%GO:0033005	35	0.489344	0.941654	0.531732	1	1	7483	tags=34%, list=14%, signal=40%
REGULATION OF TYPE B PANCREATIC CELL PROLIFERATION%GOBP%GO:0061469	19	0.531076	0.941392	0.551385	1	1	4928	tags=42%, list=9%, signal=46%
REGULATION OF ION TRANSMEMBRANE TRANSPORT%GOBP%GO:0034765	457	0.368469	0.941319	0.632229	1	1	7680	tags=34%, list=14%, signal=39%
NEGATIVE REGULATION OF CARBOHYDRATE METABOLIC PROCESS%GOBP%GO:0045912	52	0.453998	0.941272	0.561835	1	1	4863	tags=29%, list=9%, signal=32%
POSITIVE REGULATION OF PROTEIN LOCALIZATION TO NUCLEUS%GOBP%GO:1900182	92	0.426176	0.941254	0.547428	1	1	6464	tags=30%, list=12%, signal=34%
ENDODERM FORMATION%GOBP%GO:0001706	38	0.477861	0.941052	0.539496	1	1	4491	tags=29%, list=8%, signal=32%
ATF-2 TRANSCRIPTION FACTOR NETWORK%PATHWAY INTERACTION DATABASE NCI-NATURE CURATED DATA%ATF-2 TRANSCRIPTION FACTOR NETWORK	57	0.451335	0.940491	0.533554	1	1	8525	tags=51%, list=16%, signal=60%
POSITIVE REGULATION OF CALCIUM ION TRANSMEMBRANE TRANSPORT%GOBP%GO:1904427	109	0.41926	0.940272	0.56128	1	1	7577	tags=36%, list=14%, signal=41%
EMBRYO IMPLANTATION%GOBP%GO:0007566	59	0.447811	0.940198	0.545455	1	1	5359	tags=19%, list=10%, signal=21%
BIOCARTA_NOS1_PATHWAY%MSIGDB_C2%BIOCARTA_NOS1_PATHWAY	17	0.532079	0.940018	0.551451	1	1	9383	tags=65%, list=17%, signal=78%
NEGATIVE REGULATION OF EPITHELIAL CELL DIFFERENTIATION%GOBP%GO:0030857	57	0.453774	0.939869	0.558847	1	1	4047	tags=26%, list=7%, signal=28%
STRIATED MUSCLE TISSUE DEVELOPMENT%GOBP%GO:0014706	216	0.38975	0.939681	0.587819	1	1	6498	tags=29%, list=12%, signal=33%
APOPTOSIS%WIKIPATHWAYS_20220410%WP1254%MUS MUSCULUS	79	0.433879	0.939437	0.558588	1	1	5305	tags=25%, list=10%, signal=28%
CYTOKINE PRODUCTION%GOBP%GO:0001816	204	0.39125	0.939429	0.594245	1	1	9308	tags=39%, list=17%, signal=47%
CELLULAR RESPONSE TO CALCIUM ION%GOBP%GO:0071277	79	0.429649	0.93933	0.559968	1	1	9216	tags=52%, list=17%, signal=62%
TRANSFERRIN ENDOCYTOSIS AND RECYCLING%REACTOME%R-HSA-917977.1	26	0.50614	0.939225	0.558419	1	1	9915	tags=58%, list=18%, signal=71%
FOXA1 TRANSCRIPTION FACTOR NETWORK%PATHWAY INTERACTION DATABASE NCI-NATURE CURATED DATA%FOXA1 TRANSCRIPTION FACTOR NETWORK	37	0.484322	0.93916	0.538329	1	1	6782	tags=35%, list=12%, signal=40%
HEART VALVE MORPHOGENESIS%GOBP%GO:0003179	48	0.4584	0.939155	0.563238	1	1	7365	tags=42%, list=14%, signal=48%
IL-6-TYPE CYTOKINE RECEPTOR LIGAND INTERACTIONS%REACTOME DATABASE ID RELEASE 80%6788467	16	0.54467	0.939055	0.55386	1	1	4127	tags=31%, list=8%, signal=34%
RESPONSE TO ESTROGEN%GOBP%GO:0043627	78	0.429711	0.938918	0.552419	1	1	8016	tags=24%, list=15%, signal=29%
NEGATIVE REGULATION OF CELL ACTIVATION%GOBP%GO:0050866	231	0.38797	0.93873	0.588944	1	1	6962	tags=35%, list=13%, signal=41%
REGULATION OF HORMONE METABOLIC PROCESS%GOBP%GO:0032350	51	0.455723	0.938698	0.539763	1	1	3972	tags=27%, list=7%, signal=30%
REGULATION OF DENDRITIC CELL CYTOKINE PRODUCTION%GOBP%GO:0002730	15	0.555702	0.93869	0.56051	1	1	6217	tags=40%, list=11%, signal=45%
PROGRAMMED CELL DEATH%REACTOME DATABASE ID RELEASE 80%5357801	184	0.391048	0.938612	0.588064	1	1	9592	tags=39%, list=18%, signal=47%
RESPONSE TO TUMOR NECROSIS FACTOR%GOBP%GO:0034612	165	0.395655	0.938607	0.583898	1	1	6289	tags=23%, list=12%, signal=26%
NEGATIVE REGULATION OF NEUROINFLAMMATORY RESPONSE%GOBP%GO:0150079	15	0.548408	0.938299	0.562387	1	1	6854	tags=47%, list=13%, signal=53%
DEVELOPMENT OF PRIMARY MALE SEXUAL CHARACTERISTICS%GOBP%GO:0046546	136	0.402694	0.938131	0.566182	1	1	3314	tags=15%, list=6%, signal=16%
IL-7 SIGNALING PATHWAY%WIKIPATHWAYS_20220410%WP297%MUS MUSCULUS	44	0.466207	0.937807	0.535166	1	1	9489	tags=43%, list=17%, signal=52%
REGULATION OF EXPRESSION OF SLITS AND ROBOS%REACTOME%R-HSA-9010553.1	117	0.41728	0.937404	0.556317	1	1	7234	tags=34%, list=13%, signal=39%
SIGNALING BY MODERATE KINASE ACTIVITY BRAF MUTANTS%REACTOME DATABASE ID RELEASE 80%6802946	40	0.473048	0.937367	0.54717	1	1	8514	tags=48%, list=16%, signal=56%
SIGNALING BY RAS MUTANTS%REACTOME DATABASE ID RELEASE 80%6802949	40	0.473048	0.937197	0.554812	1	1	8514	tags=48%, list=16%, signal=56%
INACTIVATION, RECOVERY AND REGULATION OF THE PHOTOTRANSDUCTION CASCADE%REACTOME DATABASE ID RELEASE 80%2514859	26	0.505341	0.937177	0.562553	1	1	8634	tags=42%, list=16%, signal=50%
MITOCHONDRIAL ATP SYNTHESIS COUPLED ELECTRON TRANSPORT%GOBP%GO:0042775	61	0.445755	0.936997	0.557485	1	1	11349	tags=48%, list=21%, signal=60%
TUMOR NECROSIS FACTOR PRODUCTION%GOBP%GO:0032640	31	0.478155	0.93682	0.549872	1	1	8225	tags=45%, list=15%, signal=53%
MEIOTIC SYNAPSIS%REACTOME%R-HSA-1221632.1	44	0.466509	0.936819	0.558319	1	1	6424	tags=16%, list=12%, signal=18%
POSITIVE REGULATION OF PHOSPHATIDYLINOSITOL 3-KINASE SIGNALING%GOBP%GO:0014068	75	0.432835	0.936812	0.572115	1	1	7336	tags=43%, list=13%, signal=49%
NICOTINAMIDE SALVAGING%REACTOME DATABASE ID RELEASE 80%197264	17	0.536287	0.936685	0.560805	1	1	7038	tags=35%, list=13%, signal=41%
NEGATIVE REGULATION OF CELLULAR CARBOHYDRATE METABOLIC PROCESS%GOBP%GO:0010677	47	0.459007	0.93664	0.535889	1	1	4863	tags=30%, list=9%, signal=33%
PPARA ACTIVATES GENE EXPRESSION%REACTOME%R-HSA-1989781.4	110	0.413757	0.936622	0.56834	1	1	10638	tags=38%, list=20%, signal=47%
FCGAMMA RECEPTOR (FCGR) DEPENDENT PHAGOCYTOSIS%REACTOME%R-HSA-2029480.1	82	0.424043	0.936612	0.557132	1	1	9391	tags=45%, list=17%, signal=54%
REGULATION OF CALCIUM ION IMPORT ACROSS PLASMA MEMBRANE%GOBP%GO:1905664	19	0.530465	0.936579	0.546438	1	1	7024	tags=53%, list=13%, signal=60%
REGULATION OF MYOBLAST FUSION%GOBP%GO:1901739	25	0.51044	0.936555	0.565595	1	1	7842	tags=60%, list=14%, signal=70%
NEGATIVE REGULATION OF LYMPHOCYTE ACTIVATION%GOBP%GO:0051250	177	0.392931	0.936481	0.591685	1	1	6316	tags=34%, list=12%, signal=38%
NEGATIVE REGULATION OF CALCIUM ION TRANSMEMBRANE TRANSPORT%GOBP%GO:1903170	53	0.450772	0.936382	0.549717	1	1	9430	tags=45%, list=17%, signal=55%
CARBOHYDRATE CATABOLIC PROCESS%GOBP%GO:0016052	93	0.419186	0.936262	0.558268	1	1	9107	tags=38%, list=17%, signal=45%
NEGATIVE REGULATION OF TRANSMEMBRANE TRANSPORT%GOBP%GO:0034763	147	0.399123	0.936228	0.593703	1	1	9430	tags=41%, list=17%, signal=50%
RESPONSE TO TYPE I INTERFERON%GOBP%GO:0034340	35	0.475417	0.936222	0.550085	1	1	12527	tags=60%, list=23%, signal=78%
PURINE NUCLEOSIDE TRIPHOSPHATE METABOLIC PROCESS%GOBP%GO:0009144	111	0.412274	0.936179	0.565934	1	1	9889	tags=41%, list=18%, signal=49%
MEIOTIC CELL CYCLE%GOBP%GO:0051321	274	0.379002	0.935949	0.609859	1	1	10839	tags=32%, list=20%, signal=40%
FORMATION OF TUBULIN FOLDING INTERMEDIATES BY CCT TRIC%REACTOME%R-HSA-389960.2	22	0.510261	0.935927	0.555844	1	1	7414	tags=32%, list=14%, signal=37%
POSITIVE REGULATION OF T CELL DIFFERENTIATION%GOBP%GO:0045582	125	0.405877	0.935924	0.586072	1	1	5826	tags=33%, list=11%, signal=37%
BIOCARTA_TH1TH2_PATHWAY%MSIGDB_C2%BIOCARTA_TH1TH2_PATHWAY	18	0.529794	0.935842	0.554498	1	1	3041	tags=39%, list=6%, signal=41%
SARS-COV-2 INFECTION%REACTOME DATABASE ID RELEASE 80%9694516	228	0.38707	0.935746	0.604816	1	1	10693	tags=41%, list=20%, signal=51%
CELL CYCLE G2/M PHASE TRANSITION%GOBP%GO:0044839	51	0.456958	0.935645	0.558388	1	1	10862	tags=53%, list=20%, signal=66%
CELLULAR RESPONSE TO DECREASED OXYGEN LEVELS%GOBP%GO:0036294	120	0.412063	0.935352	0.577761	1	1	7138	tags=24%, list=13%, signal=28%
MESONEPHRIC TUBULE DEVELOPMENT%GOBP%GO:0072164	100	0.418891	0.935134	0.550794	1	1	5949	tags=34%, list=11%, signal=38%
RESPONSE TO EXTRACELLULAR STIMULUS%GOBP%GO:0009991	403	0.367764	0.935057	0.635526	1	1	7106	tags=28%, list=13%, signal=32%
ADP METABOLIC PROCESS%GOBP%GO:0046031	53	0.451657	0.935028	0.550042	1	1	9107	tags=42%, list=17%, signal=50%
PID_CXCR4_PATHWAY%MSIGDB_C2%PID_CXCR4_PATHWAY	95	0.418131	0.934995	0.557494	1	1	9438	tags=41%, list=17%, signal=50%
MYD88:MAL(TIRAP) CASCADE INITIATED ON PLASMA MEMBRANE%REACTOME DATABASE ID RELEASE 80%166058	94	0.420813	0.934987	0.576773	1	1	8627	tags=35%, list=16%, signal=42%
TRANSCRIPTIONAL REGULATION OF WHITE ADIPOCYTE DIFFERENTIATION%REACTOME%R-HSA-381340.3	80	0.428434	0.93495	0.568038	1	1	10352	tags=41%, list=19%, signal=51%
RESPONSE TO TUMOR CELL%GOBP%GO:0002347	17	0.535791	0.934911	0.568559	1	1	5193	tags=35%, list=10%, signal=39%
BIOCARTA_TPO_PATHWAY%MSIGDB_C2%BIOCARTA_TPO_PATHWAY	22	0.516298	0.934638	0.554577	1	1	9438	tags=45%, list=17%, signal=55%
MITOCHONDRIAL RNA PROCESSING%GOBP%GO:0000963	18	0.535785	0.934535	0.563115	1	1	10246	tags=44%, list=19%, signal=55%
MALE GONAD DEVELOPMENT%GOBP%GO:0008584	135	0.404551	0.934446	0.56574	1	1	3314	tags=15%, list=6%, signal=16%
FGFR2 ALTERNATIVE SPLICING%REACTOME DATABASE ID RELEASE 80%6803529	24	0.506115	0.934349	0.568511	1	1	9176	tags=42%, list=17%, signal=50%
POSITIVE REGULATION OF NUCLEAR DIVISION%GOBP%GO:0051785	62	0.442536	0.934315	0.551943	1	1	8822	tags=40%, list=16%, signal=48%
POSITIVE REGULATION OF FATTY ACID METABOLIC PROCESS%GOBP%GO:0045923	48	0.45565	0.934215	0.551293	1	1	5726	tags=29%, list=11%, signal=33%
NEGATIVE REGULATION OF T CELL PROLIFERATION%GOBP%GO:0042130	78	0.428079	0.933951	0.573576	1	1	6060	tags=32%, list=11%, signal=36%
AXON GUIDANCE MEDIATED BY SEMAPHORINS%PANTHER PATHWAY%P00007	20	0.525652	0.933801	0.557692	1	1	8247	tags=50%, list=15%, signal=59%
HALLMARK_XENOBIOTIC_METABOLISM%MSIGDB_C2%HALLMARK_XENOBIOTIC_METABOLISM	194	0.389455	0.933649	0.600581	1	1	4811	tags=18%, list=9%, signal=19%
NEGATIVE REGULATION OF INTERLEUKIN-1 PRODUCTION%GOBP%GO:0032692	38	0.471259	0.933363	0.543979	1	1	4055	tags=24%, list=7%, signal=26%
RESPONSE TO RETINOIC ACID%GOBP%GO:0032526	86	0.426207	0.933029	0.554313	1	1	6981	tags=38%, list=13%, signal=44%
REGULATION OF MONOCYTE DIFFERENTIATION%GOBP%GO:0045655	17	0.535741	0.932846	0.564017	1	1	5475	tags=35%, list=10%, signal=39%
ADP SIGNALLING THROUGH P2Y PURINOCEPTOR 12%REACTOME%R-HSA-392170.3	21	0.522095	0.932753	0.566812	1	1	7219	tags=43%, list=13%, signal=49%
SIGNALING BY NUCLEAR RECEPTORS%REACTOME DATABASE ID RELEASE 80%9006931	233	0.384415	0.932534	0.618468	1	1	6337	tags=27%, list=12%, signal=30%
REGULATION OF CALCIUM ION TRANSPORT INTO CYTOSOL%GOBP%GO:0010522	22	0.514969	0.932363	0.556537	1	1	6574	tags=32%, list=12%, signal=36%
NEF-MEDIATES DOWN MODULATION OF CELL SURFACE RECEPTORS BY RECRUITING THEM TO CLATHRIN ADAPTERS%REACTOME DATABASE ID RELEASE 80%164938	20	0.522071	0.932331	0.567663	1	1	10541	tags=60%, list=19%, signal=74%
PLATELET AGGREGATION (PLUG FORMATION)%REACTOME%R-HSA-76009.2	36	0.470763	0.932202	0.54932	1	1	6282	tags=39%, list=12%, signal=44%
CYTOCHROME P450 - ARRANGED BY SUBSTRATE TYPE%REACTOME DATABASE ID RELEASE 80%211897	59	0.44216	0.932071	0.553382	1	1	6575	tags=22%, list=12%, signal=25%
NEGATIVE REGULATION OF CATION TRANSMEMBRANE TRANSPORT%GOBP%GO:1904063	105	0.411817	0.93202	0.569315	1	1	9430	tags=44%, list=17%, signal=53%
CELLULAR RESPONSE TO VIRUS%GOBP%GO:0098586	56	0.437992	0.931807	0.564463	1	1	7691	tags=34%, list=14%, signal=39%
LYMPHOCYTE HOMEOSTASIS%GOBP%GO:0002260	79	0.427239	0.931598	0.566747	1	1	6738	tags=34%, list=12%, signal=39%
CXCR4%IOB%CXCR4	90	0.421489	0.931482	0.586763	1	1	9157	tags=47%, list=17%, signal=56%
REGULATION OF SYNCYTIUM FORMATION BY PLASMA MEMBRANE FUSION%GOBP%GO:0060142	35	0.480201	0.931426	0.556485	1	1	7842	tags=51%, list=14%, signal=60%
RESPONSE TO GROWTH FACTOR%GOBP%GO:0070848	469	0.360088	0.931305	0.674613	1	1	7607	tags=30%, list=14%, signal=34%
CORONARY VASCULATURE DEVELOPMENT%GOBP%GO:0060976	75	0.429658	0.931144	0.574675	1	1	7493	tags=33%, list=14%, signal=39%
INCRETIN SYNTHESIS, SECRETION, AND INACTIVATION%REACTOME DATABASE ID RELEASE 80%400508	24	0.5067	0.931112	0.563158	1	1	2519	tags=25%, list=5%, signal=26%
TRANS-SYNAPTIC SIGNALING, MODULATING SYNAPTIC TRANSMISSION%GOBP%GO:0099550	15	0.551772	0.930822	0.577365	1	1	8457	tags=73%, list=16%, signal=87%
CELLULAR RESPONSE TO CARBOHYDRATE STIMULUS%GOBP%GO:0071322	82	0.427722	0.930696	0.562249	1	1	9216	tags=37%, list=17%, signal=44%
POSITIVE REGULATION OF VOLTAGE-GATED CALCIUM CHANNEL ACTIVITY%GOBP%GO:1901387	21	0.512177	0.930612	0.565858	1	1	7022	tags=52%, list=13%, signal=60%
NUCLEOSIDE DIPHOSPHATE METABOLIC PROCESS%GOBP%GO:0009132	81	0.429702	0.930562	0.582812	1	1	9107	tags=33%, list=17%, signal=40%
CELL CYCLE%PANTHER PATHWAY%P00013	17	0.539561	0.930346	0.575023	1	1	5966	tags=41%, list=11%, signal=46%
PID_ARF6_PATHWAY%MSIGDB_C2%PID_ARF6_PATHWAY	34	0.484704	0.929994	0.557391	1	1	8931	tags=56%, list=16%, signal=67%
REGULATION OF INFLAMMATORY RESPONSE TO ANTIGENIC STIMULUS%GOBP%GO:0002861	37	0.47151	0.929939	0.563977	1	1	8566	tags=32%, list=16%, signal=38%
CELLULAR RESPONSE TO FLUID SHEAR STRESS%GOBP%GO:0071498	17	0.533572	0.929731	0.566922	1	1	5117	tags=53%, list=9%, signal=58%
REGULATION OF HUMORAL IMMUNE RESPONSE MEDIATED BY CIRCULATING IMMUNOGLOBULIN%GOBP%GO:0002923	21	0.517753	0.929653	0.561373	1	1	8654	tags=52%, list=16%, signal=62%
REGULATION OF LEUKOCYTE APOPTOTIC PROCESS%GOBP%GO:2000106	121	0.405566	0.929496	0.592006	1	1	6248	tags=31%, list=11%, signal=34%
PDGF SIGNALING PATHWAY%PANTHER PATHWAY%P00047	140	0.398093	0.929475	0.590114	1	1	8498	tags=39%, list=16%, signal=46%
G BETA:GAMMA SIGNALLING THROUGH BTK%REACTOME%R-HSA-8964315.1	17	0.531962	0.929207	0.578388	1	1	7640	tags=53%, list=14%, signal=62%
REGULATION OF ACTIN DYNAMICS FOR PHAGOCYTIC CUP FORMATION%REACTOME%R-HSA-2029482.2	58	0.441022	0.929139	0.554439	1	1	7724	tags=40%, list=14%, signal=46%
THE PHOTOTRANSDUCTION CASCADE%REACTOME%R-HSA-2514856.1	27	0.497267	0.929087	0.555172	1	1	8634	tags=41%, list=16%, signal=48%
REGULATION OF LIPOPROTEIN PARTICLE CLEARANCE%GOBP%GO:0010984	23	0.51028	0.929065	0.563717	1	1	6615	tags=30%, list=12%, signal=35%
REGULATION OF PODOSOME ASSEMBLY%GOBP%GO:0071801	17	0.544042	0.92905	0.573859	1	1	9296	tags=53%, list=17%, signal=64%
POSITIVE REGULATION OF LEUKOCYTE DIFFERENTIATION%GOBP%GO:1902107	211	0.383662	0.92897	0.617668	1	1	5834	tags=30%, list=11%, signal=33%
POSITIVE REGULATION OF COLLAGEN BIOSYNTHETIC PROCESS%GOBP%GO:0032967	31	0.489283	0.928784	0.561448	1	1	6612	tags=45%, list=12%, signal=51%
TOLL LIKE RECEPTOR TLR6:TLR2 CASCADE%REACTOME DATABASE ID RELEASE 80%168188	94	0.420813	0.928546	0.57154	1	1	8627	tags=35%, list=16%, signal=42%
RNA POLYMERASE I TRANSCRIPTION INITIATION%REACTOME%R-HSA-73762.3	43	0.458388	0.928544	0.556465	1	1	9146	tags=40%, list=17%, signal=47%
NEGATIVE REGULATION OF ION TRANSMEMBRANE TRANSPORT%GOBP%GO:0034766	114	0.410435	0.928401	0.588372	1	1	9430	tags=43%, list=17%, signal=52%
REGULATION OF TRANSMEMBRANE RECEPTOR PROTEIN SERINE/THREONINE KINASE SIGNALING PATHWAY%GOBP%GO:0090092	273	0.375242	0.92824	0.623359	1	1	3649	tags=22%, list=7%, signal=23%
POSITIVE REGULATION OF MITOTIC CELL CYCLE PHASE TRANSITION%GOBP%GO:1901992	98	0.414354	0.928236	0.567141	1	1	9037	tags=40%, list=17%, signal=48%
FIBROBLAST MIGRATION%GOBP%GO:0010761	31	0.485558	0.928061	0.560976	1	1	5429	tags=35%, list=10%, signal=39%
POSITIVE REGULATION OF HEMOPOIESIS%GOBP%GO:1903708	211	0.383662	0.928047	0.608696	1	1	5834	tags=30%, list=11%, signal=33%
NEGATIVE REGULATION OF MAPK PATHWAY%REACTOME%R-HSA-5675221.4	38	0.468649	0.928045	0.566214	1	1	8236	tags=45%, list=15%, signal=53%
CELLULAR RESPONSE TO LOW-DENSITY LIPOPROTEIN PARTICLE STIMULUS%GOBP%GO:0071404	22	0.507487	0.927586	0.566349	1	1	8621	tags=45%, list=16%, signal=54%
MATURATION OF LSU-RRNA%GOBP%GO:0000470	29	0.488541	0.927455	0.561585	1	1	6513	tags=31%, list=12%, signal=35%
REGULATION OF PEPTIDYL-THREONINE PHOSPHORYLATION%GOBP%GO:0010799	49	0.450832	0.927364	0.569901	1	1	7804	tags=39%, list=14%, signal=45%
UNSATURATED FATTY ACID BIOSYNTHETIC PROCESS%GOBP%GO:0006636	28	0.493388	0.927363	0.573129	1	1	7296	tags=39%, list=13%, signal=45%
NEGATIVE REGULATION OF LEUKOCYTE CELL-CELL ADHESION%GOBP%GO:1903038	150	0.396385	0.927251	0.592879	1	1	6229	tags=33%, list=11%, signal=38%
REGULATION OF STORE-OPERATED CALCIUM ENTRY%GOBP%GO:2001256	18	0.531848	0.927119	0.572559	1	1	7386	tags=39%, list=14%, signal=45%
MUSCLE CELL DEVELOPMENT%GOBP%GO:0055001	187	0.386412	0.926818	0.602842	1	1	8181	tags=34%, list=15%, signal=40%
NUCLEAR EXPORT%GOBP%GO:0051168	130	0.404951	0.926711	0.582822	1	1	7437	tags=23%, list=14%, signal=27%
TOLL LIKE RECEPTOR 2 (TLR2) CASCADE%REACTOME%R-HSA-181438.1	94	0.420813	0.926705	0.58498	1	1	8627	tags=35%, list=16%, signal=42%
REGULATION OF RNA SPLICING%GOBP%GO:0043484	187	0.384859	0.926671	0.611029	1	1	9325	tags=34%, list=17%, signal=41%
INFLAMMATION MEDIATED BY CHEMOKINE AND CYTOKINE SIGNALING PATHWAY%PANTHER PATHWAY%P00031	229	0.380855	0.926646	0.628592	1	1	6306	tags=36%, list=12%, signal=40%
PRIMARY FOCAL SEGMENTAL GLOMERULOSCLEROSIS (FSGS)%WIKIPATHWAYS_20220410%WP2573%MUS MUSCULUS	72	0.431186	0.926581	0.576737	1	1	5106	tags=40%, list=9%, signal=44%
REGULATION OF ESTABLISHMENT OF ENDOTHELIAL BARRIER%GOBP%GO:1903140	19	0.526161	0.926469	0.564356	1	1	10054	tags=53%, list=18%, signal=65%
CD4-POSITIVE, ALPHA-BETA T CELL ACTIVATION%GOBP%GO:0035710	76	0.425418	0.926353	0.576389	1	1	4055	tags=21%, list=7%, signal=23%
RAC1 SIGNALING PATHWAY%PATHWAY INTERACTION DATABASE NCI-NATURE CURATED DATA%RAC1 SIGNALING PATHWAY	53	0.447264	0.926171	0.563813	1	1	7616	tags=38%, list=14%, signal=44%
GPVI-MEDIATED ACTIVATION CASCADE%REACTOME%R-HSA-114604.5	31	0.487135	0.926054	0.55658	1	1	6946	tags=39%, list=13%, signal=44%
POSITIVE REGULATION OF CALCINEURIN-MEDIATED SIGNALING%GOBP%GO:0106058	22	0.505659	0.925833	0.554019	1	1	9294	tags=55%, list=17%, signal=66%
NEGATIVE REGULATION OF ACTIVATED T CELL PROLIFERATION%GOBP%GO:0046007	16	0.537714	0.925798	0.576407	1	1	5193	tags=31%, list=10%, signal=35%
REGULATION OF T CELL ACTIVATION%GOBP%GO:0050863	382	0.364423	0.925207	0.66332	1	1	6229	tags=29%, list=11%, signal=32%
REGULATION OF METAL ION TRANSPORT%GOBP%GO:0010959	457	0.360931	0.924901	0.676913	1	1	7680	tags=35%, list=14%, signal=40%
EPHB FORWARD SIGNALING%PATHWAY INTERACTION DATABASE NCI-NATURE CURATED DATA%EPHB FORWARD SIGNALING	37	0.468813	0.924865	0.566556	1	1	9387	tags=51%, list=17%, signal=62%
ENDOCARDIAL CUSHION MORPHOGENESIS%GOBP%GO:0003203	37	0.46677	0.924857	0.566639	1	1	5555	tags=32%, list=10%, signal=36%
POSITIVE REGULATION OF MUSCLE HYPERTROPHY%GOBP%GO:0014742	42	0.459286	0.924666	0.576	1	1	9402	tags=40%, list=17%, signal=49%
ERYTHROCYTE DEVELOPMENT%GOBP%GO:0048821	40	0.464594	0.924426	0.574762	1	1	4116	tags=20%, list=8%, signal=22%
REGULATION OF ATP-DEPENDENT ACTIVITY%GOBP%GO:0043462	70	0.431872	0.92435	0.57554	1	1	6217	tags=31%, list=11%, signal=35%
POSITIVE REGULATION OF SIGNAL TRANSDUCTION BY P53 CLASS MEDIATOR%GOBP%GO:1901798	31	0.476995	0.924313	0.567164	1	1	6572	tags=42%, list=12%, signal=48%
REGULATION OF CARDIAC MUSCLE CELL DIFFERENTIATION%GOBP%GO:2000725	19	0.517857	0.924046	0.557952	1	1	5686	tags=37%, list=10%, signal=41%
REGULATION OF SYNAPSE ORGANIZATION%GOBP%GO:0050807	265	0.372858	0.92401	0.633545	1	1	6828	tags=34%, list=13%, signal=38%
SIGNALING BY HIGH-KINASE ACTIVITY BRAF MUTANTS%REACTOME DATABASE ID RELEASE 80%6802948	32	0.474755	0.923828	0.568862	1	1	8236	tags=50%, list=15%, signal=59%
MULTICELLULAR ORGANISMAL HOMEOSTASIS%GOBP%GO:0048871	431	0.361075	0.923786	0.674142	1	1	7495	tags=28%, list=14%, signal=32%
POSITIVE REGULATION OF LIPID KINASE ACTIVITY%GOBP%GO:0090218	35	0.477289	0.923633	0.576227	1	1	7619	tags=46%, list=14%, signal=53%
PROTEIN AUTOPROCESSING%GOBP%GO:0016540	34	0.476314	0.923556	0.552472	1	1	9283	tags=41%, list=17%, signal=50%
NEGATIVE REGULATION OF CATION CHANNEL ACTIVITY%GOBP%GO:2001258	49	0.452668	0.923458	0.568511	1	1	7819	tags=39%, list=14%, signal=45%
ACTIVATION OF NMDA RECEPTORS AND POSTSYNAPTIC EVENTS%REACTOME DATABASE ID RELEASE 80%442755	65	0.435681	0.923434	0.573468	1	1	9383	tags=52%, list=17%, signal=63%
REGULATION OF MEIOTIC CELL CYCLE%GOBP%GO:0051445	58	0.44331	0.923332	0.578601	1	1	8707	tags=36%, list=16%, signal=43%
AXON GUIDANCE%REACTOME DATABASE ID RELEASE 80%422475	453	0.359673	0.922989	0.682171	1	1	9387	tags=40%, list=17%, signal=48%
E2F MEDIATED REGULATION OF DNA REPLICATION%REACTOME%R-HSA-113510.3	20	0.520149	0.922725	0.572824	1	1	12012	tags=60%, list=22%, signal=77%
REGULATION OF MRNA PROCESSING%GOBP%GO:0050684	154	0.396645	0.922633	0.604737	1	1	7118	tags=25%, list=13%, signal=28%
POSITIVE REGULATION OF CALCINEURIN-NFAT SIGNALING CASCADE%GOBP%GO:0070886	22	0.505659	0.92251	0.557759	1	1	9294	tags=55%, list=17%, signal=66%
MRNA 3'-END PROCESSING%REACTOME DATABASE ID RELEASE 80%72187	50	0.455827	0.92237	0.567498	1	1	9484	tags=36%, list=17%, signal=44%
REGULATION OF LYMPHOCYTE CHEMOTAXIS%GOBP%GO:1901623	25	0.49807	0.922258	0.561713	1	1	4392	tags=28%, list=8%, signal=30%
NEGATIVE REGULATION OF HYDROLASE ACTIVITY%GOBP%GO:0051346	311	0.371096	0.922125	0.658485	1	1	8565	tags=30%, list=16%, signal=35%
GLIAL CELL MIGRATION%GOBP%GO:0008347	51	0.454147	0.922077	0.56569	1	1	7607	tags=33%, list=14%, signal=39%
PEPTIDYL-ARGININE METHYLATION%GOBP%GO:0018216	15	0.534414	0.922019	0.57117	1	1	5181	tags=33%, list=10%, signal=37%
ALPHA4 BETA1 INTEGRIN SIGNALING EVENTS%PATHWAY INTERACTION DATABASE NCI-NATURE CURATED DATA%ALPHA4 BETA1 INTEGRIN SIGNALING EVENTS	32	0.481027	0.921863	0.579221	1	1	4710	tags=28%, list=9%, signal=31%
EMBRYONIC PLACENTA DEVELOPMENT%GOBP%GO:0001892	116	0.400614	0.921782	0.608359	1	1	7252	tags=29%, list=13%, signal=34%
REGULATION OF CELLULAR RESPONSE TO HYPOXIA%GOBP%GO:1900037	19	0.52403	0.921663	0.580125	1	1	8667	tags=47%, list=16%, signal=56%
REGULATION OF CATION CHANNEL ACTIVITY%GOBP%GO:2001257	192	0.3823	0.921588	0.635919	1	1	9430	tags=46%, list=17%, signal=55%
SMOOTH MUSCLE CONTRACTION%REACTOME%R-HSA-445355.6	30	0.482566	0.921495	0.583264	1	1	7682	tags=43%, list=14%, signal=50%
REGULATION OF SIGNALING RECEPTOR ACTIVITY%GOBP%GO:0010469	152	0.394348	0.92128	0.607299	1	1	6042	tags=31%, list=11%, signal=35%
REGULATION OF ENDOTHELIAL CELL PROLIFERATION%GOBP%GO:0001936	174	0.389474	0.921179	0.598703	1	1	4922	tags=20%, list=9%, signal=21%
VENTRICULAR SEPTUM MORPHOGENESIS%GOBP%GO:0060412	53	0.445388	0.921116	0.576988	1	1	7081	tags=32%, list=13%, signal=37%
TOLL-LIKE RECEPTOR CASCADES%REACTOME%R-HSA-168898.7	142	0.399147	0.92106	0.61035	1	1	8627	tags=32%, list=16%, signal=38%
REGULATION OF SMALL GTPASE MEDIATED SIGNAL TRANSDUCTION%GOBP%GO:0051056	200	0.381632	0.920884	0.645349	1	1	7147	tags=30%, list=13%, signal=34%
DEFENSE RESPONSE TO VIRUS%GOBP%GO:0051607	195	0.382039	0.920858	0.641374	1	1	8240	tags=33%, list=15%, signal=39%
REGULATION OF PROTEIN LOCALIZATION TO CELL SURFACE%GOBP%GO:2000008	44	0.451503	0.920443	0.583687	1	1	3270	tags=11%, list=6%, signal=12%
TOLL LIKE RECEPTOR 3 (TLR3) CASCADE%REACTOME%R-HSA-168164.3	85	0.41788	0.920432	0.581903	1	1	8627	tags=32%, list=16%, signal=38%
POSITIVE REGULATION OF SYNCYTIUM FORMATION BY PLASMA MEMBRANE FUSION%GOBP%GO:0060143	27	0.489019	0.919942	0.581897	1	1	7413	tags=56%, list=14%, signal=64%
THROMBOXANE A2 RECEPTOR SIGNALING%PATHWAY INTERACTION DATABASE NCI-NATURE CURATED DATA%THROMBOXANE A2 RECEPTOR SIGNALING	55	0.442332	0.919737	0.573964	1	1	9438	tags=53%, list=17%, signal=64%
HISTONE H2A UBIQUITINATION%GOBP%GO:0033522	30	0.484733	0.919697	0.571068	1	1	9407	tags=50%, list=17%, signal=60%
NEPHRON DEVELOPMENT%GOBP%GO:0072006	141	0.398526	0.919572	0.613891	1	1	5831	tags=37%, list=11%, signal=41%
POSITIVE REGULATION OF SYNAPTIC TRANSMISSION, GLUTAMATERGIC%GOBP%GO:0051968	41	0.461234	0.919429	0.570332	1	1	6574	tags=39%, list=12%, signal=44%
NEGATIVE REGULATION OF MONONUCLEAR CELL PROLIFERATION%GOBP%GO:0032945	100	0.409933	0.919335	0.592447	1	1	6060	tags=35%, list=11%, signal=39%
COLLATERAL SPROUTING%GOBP%GO:0048668	15	0.541586	0.919108	0.606601	1	1	8141	tags=60%, list=15%, signal=71%
MALE SEX DIFFERENTIATION%GOBP%GO:0046661	165	0.388045	0.918708	0.594096	1	1	5237	tags=18%, list=10%, signal=20%
IRAK4 DEFICIENCY (TLR2 4)%REACTOME%R-HSA-5603041.1	17	0.522297	0.918576	0.577465	1	1	7776	tags=41%, list=14%, signal=48%
CONSTITUTIVE SIGNALING BY ABERRANT PI3K IN CANCER%REACTOME%R-HSA-2219530.1	58	0.435978	0.918409	0.586263	1	1	4710	tags=29%, list=9%, signal=32%
REGULATION OF NUCLEAR BETA CATENIN SIGNALING AND TARGET GENE TRANSCRIPTION%PATHWAY INTERACTION DATABASE NCI-NATURE CURATED DATA%REGULATION OF NUCLEAR BETA CATENIN SIGNALING AND TARGET GENE TRANSCRIPTION	77	0.423246	0.918363	0.589172	1	1	9636	tags=43%, list=18%, signal=52%
OXIDATIVE STRESS INDUCED SENESCENCE%REACTOME DATABASE ID RELEASE 80%2559580	72	0.429883	0.918221	0.600328	1	1	8396	tags=40%, list=15%, signal=48%
NEGATIVE REGULATION OF VIRAL ENTRY INTO HOST CELL%GOBP%GO:0046597	32	0.47411	0.918172	0.558277	1	1	9815	tags=47%, list=18%, signal=57%
PHOSPHATE ION HOMEOSTASIS%GOBP%GO:0055062	20	0.514	0.917995	0.576957	1	1	3404	tags=25%, list=6%, signal=27%
SIGNALING EVENTS MEDIATED BY HDAC CLASS II%PATHWAY INTERACTION DATABASE NCI-NATURE CURATED DATA%SIGNALING EVENTS MEDIATED BY HDAC CLASS II	32	0.476051	0.917912	0.563478	1	1	8734	tags=53%, list=16%, signal=63%
REGULATION OF INTRACELLULAR STEROID HORMONE RECEPTOR SIGNALING PATHWAY%GOBP%GO:0033143	80	0.423494	0.917786	0.595847	1	1	7120	tags=25%, list=13%, signal=29%
RIBOSOME BIOGENESIS%GOBP%GO:0042254	245	0.374557	0.91767	0.667602	1	1	9317	tags=36%, list=17%, signal=43%
NEGATIVE REGULATION OF STEROID BIOSYNTHETIC PROCESS%GOBP%GO:0010894	25	0.489139	0.917632	0.565523	1	1	9690	tags=48%, list=18%, signal=58%
NEGATIVE REGULATION OF VIRAL LIFE CYCLE%GOBP%GO:1903901	35	0.470264	0.917542	0.597304	1	1	9815	tags=49%, list=18%, signal=59%
DEFENSE RESPONSE TO SYMBIONT%GOBP%GO:0140546	196	0.382036	0.917461	0.632565	1	1	8240	tags=33%, list=15%, signal=39%
GENE SILENCING BY RNA%REACTOME DATABASE ID RELEASE 80%211000	86	0.4194	0.917393	0.590217	1	1	7911	tags=28%, list=15%, signal=33%
NEGATIVE REGULATION OF HISTONE METHYLATION%GOBP%GO:0031061	27	0.486764	0.917366	0.567614	1	1	6387	tags=33%, list=12%, signal=38%
THROMBOXANE SIGNALLING THROUGH TP RECEPTOR%REACTOME DATABASE ID RELEASE 80%428930	23	0.505051	0.917163	0.571691	1	1	7721	tags=48%, list=14%, signal=56%
NEGATIVE REGULATION OF LYMPHOCYTE PROLIFERATION%GOBP%GO:0050672	99	0.410065	0.917115	0.615023	1	1	6060	tags=35%, list=11%, signal=40%
REGULATION OF LYMPHOCYTE APOPTOTIC PROCESS%GOBP%GO:0070228	87	0.424322	0.91703	0.57074	1	1	6248	tags=30%, list=11%, signal=34%
RHOH GTPASE CYCLE%REACTOME DATABASE ID RELEASE 80%9013407	37	0.466202	0.916998	0.589154	1	1	10331	tags=49%, list=19%, signal=60%
PROTEIN COMPLEX OLIGOMERIZATION%GOBP%GO:0051259	197	0.383801	0.916911	0.629909	1	1	8208	tags=35%, list=15%, signal=40%
TUMOR NECROSIS FACTOR SUPERFAMILY CYTOKINE PRODUCTION%GOBP%GO:0071706	31	0.478155	0.916902	0.589922	1	1	8225	tags=45%, list=15%, signal=53%
MAMMARY GLAND DEVELOPMENT%GOBP%GO:0030879	157	0.391298	0.916886	0.629461	1	1	5555	tags=24%, list=10%, signal=27%
CELLULAR RESPONSE TO GROWTH FACTOR STIMULUS%GOBP%GO:0071363	453	0.355852	0.916826	0.714471	1	1	7116	tags=28%, list=13%, signal=32%
POSTSYNAPTIC MEMBRANE ORGANIZATION%GOBP%GO:0001941	30	0.47796	0.916687	0.576106	1	1	6791	tags=43%, list=12%, signal=49%
NEGATIVE REGULATION OF T CELL ACTIVATION%GOBP%GO:0050868	136	0.397628	0.916628	0.600921	1	1	6229	tags=33%, list=11%, signal=37%
RIBOSOMAL LARGE SUBUNIT BIOGENESIS%GOBP%GO:0042273	71	0.426614	0.916621	0.592742	1	1	7060	tags=31%, list=13%, signal=36%
POSITIVE REGULATION OF HUMORAL IMMUNE RESPONSE%GOBP%GO:0002922	21	0.507704	0.916377	0.588341	1	1	8166	tags=38%, list=15%, signal=45%
CXCR3-MEDIATED SIGNALING EVENTS%PATHWAY INTERACTION DATABASE NCI-NATURE CURATED DATA%CXCR3-MEDIATED SIGNALING EVENTS	38	0.464967	0.916184	0.579167	1	1	9167	tags=42%, list=17%, signal=51%
CELLULAR RESPONSE TO INORGANIC SUBSTANCE%GOBP%GO:0071241	240	0.373084	0.915752	0.664291	1	1	6919	tags=26%, list=13%, signal=29%
POSITIVE REGULATION OF PROTEIN-CONTAINING COMPLEX ASSEMBLY%GOBP%GO:0031334	205	0.380579	0.915585	0.646233	1	1	9346	tags=39%, list=17%, signal=47%
NEPHRIN NEPH1 SIGNALING IN THE KIDNEY PODOCYTE%PATHWAY INTERACTION DATABASE NCI-NATURE CURATED DATA%NEPHRIN NEPH1 SIGNALING IN THE KIDNEY PODOCYTE	27	0.484657	0.915573	0.575885	1	1	8914	tags=37%, list=16%, signal=44%
PID_BETA_CATENIN_NUC_PATHWAY%MSIGDB_C2%PID_BETA_CATENIN_NUC_PATHWAY	76	0.422834	0.915485	0.6136	1	1	9636	tags=43%, list=18%, signal=53%
URETERIC BUD MORPHOGENESIS%GOBP%GO:0060675	62	0.43578	0.91547	0.605932	1	1	5831	tags=35%, list=11%, signal=40%
CELL-CELL ADHESION VIA PLASMA-MEMBRANE ADHESION MOLECULES%GOBP%GO:0098742	169	0.389222	0.915389	0.628985	1	1	6949	tags=40%, list=13%, signal=45%
RETINAL CONE CELL DIFFERENTIATION%GOBP%GO:0042670	19	0.515285	0.915025	0.575571	1	1	7349	tags=32%, list=13%, signal=36%
CELLULAR RESPONSE TO HYDROGEN PEROXIDE%GOBP%GO:0070301	64	0.432657	0.914887	0.601784	1	1	6316	tags=36%, list=12%, signal=41%
TCR SIGNALING%REACTOME DATABASE ID RELEASE 80%202403	101	0.408799	0.914868	0.585516	1	1	9592	tags=42%, list=18%, signal=50%
PID_TXA2PATHWAY%MSIGDB_C2%PID_TXA2PATHWAY	55	0.442847	0.914656	0.588433	1	1	9438	tags=53%, list=17%, signal=64%
EPITHELIAL CELL MORPHOGENESIS%GOBP%GO:0003382	48	0.449194	0.91452	0.574558	1	1	8778	tags=40%, list=16%, signal=47%
NEGATIVE REGULATION OF BINDING%GOBP%GO:0051100	178	0.384075	0.914336	0.629765	1	1	7527	tags=31%, list=14%, signal=36%
REGULATION OF SYNAPTIC VESICLE ENDOCYTOSIS%GOBP%GO:1900242	22	0.506166	0.914321	0.590193	1	1	9387	tags=50%, list=17%, signal=60%
MYD88 DEFICIENCY (TLR2 4)%REACTOME%R-HSA-5602498.1	16	0.529884	0.914319	0.591979	1	1	7776	tags=44%, list=14%, signal=51%
NEGATIVE REGULATION OF INTERLEUKIN-17 PRODUCTION%GOBP%GO:0032700	19	0.509988	0.914187	0.568815	1	1	5514	tags=26%, list=10%, signal=29%
REGULATION OF SYNAPSE STRUCTURE OR ACTIVITY%GOBP%GO:0050803	273	0.368632	0.914111	0.674029	1	1	6828	tags=34%, list=13%, signal=38%
PRESYNAPSE ASSEMBLY%GOBP%GO:0099054	19	0.523719	0.913891	0.58961	1	1	6281	tags=42%, list=12%, signal=48%
POSITIVE REGULATION OF RELEASE OF SEQUESTERED CALCIUM ION INTO CYTOSOL%GOBP%GO:0051281	43	0.452974	0.913833	0.581624	1	1	8418	tags=40%, list=15%, signal=47%
TRANSLESION SYNTHESIS BY Y FAMILY DNA POLYMERASES BYPASSES LESIONS ON DNA TEMPLATE%REACTOME%R-HSA-110313.1	36	0.46241	0.913812	0.577703	1	1	8870	tags=36%, list=16%, signal=43%
POSITIVE REGULATION OF NEUTROPHIL CHEMOTAXIS%GOBP%GO:0090023	29	0.483062	0.913716	0.561525	1	1	6693	tags=41%, list=12%, signal=47%
MODULATION OF EXCITATORY POSTSYNAPTIC POTENTIAL%GOBP%GO:0098815	60	0.430746	0.913686	0.603984	1	1	7280	tags=47%, list=13%, signal=54%
REGULATION OF MYELOID CELL APOPTOTIC PROCESS%GOBP%GO:0033032	39	0.467399	0.913652	0.588682	1	1	2592	tags=23%, list=5%, signal=24%
MAINTENANCE OF PROTEIN LOCATION IN NUCLEUS%GOBP%GO:0051457	25	0.492422	0.91361	0.582289	1	1	10234	tags=56%, list=19%, signal=69%
DIGESTION%REACTOME DATABASE ID RELEASE 80%8935690	16	0.530652	0.913489	0.606411	1	1	4472	tags=25%, list=8%, signal=27%
STEROID HORMONE BIOSYNTHETIC PROCESS%GOBP%GO:0120178	22	0.498636	0.913473	0.566816	1	1	5136	tags=23%, list=9%, signal=25%
TERMINATION OF TRANSLESION DNA SYNTHESIS%REACTOME%R-HSA-5656169.1	29	0.47969	0.913281	0.595395	1	1	8870	tags=38%, list=16%, signal=45%
PURINE RIBONUCLEOSIDE DIPHOSPHATE METABOLIC PROCESS%GOBP%GO:0009179	57	0.433272	0.912935	0.588994	1	1	9107	tags=40%, list=17%, signal=48%
SARS-COV-2 ACTIVATES MODULATES INNATE AND ADAPTIVE IMMUNE RESPONSES%REACTOME%R-HSA-9705671.1	97	0.409827	0.912883	0.607372	1	1	11764	tags=47%, list=22%, signal=60%
MODULATION BY SYMBIONT OF ENTRY INTO HOST%GOBP%GO:0052372	58	0.438839	0.912675	0.597701	1	1	6537	tags=28%, list=12%, signal=31%
POSITIVE REGULATION OF PROTEIN KINASE B SIGNALING%GOBP%GO:0051897	119	0.401517	0.91244	0.614729	1	1	5888	tags=27%, list=11%, signal=30%
MODIFICATION OF SYNAPTIC STRUCTURE%GOBP%GO:0099563	21	0.50191	0.912347	0.580876	1	1	3606	tags=29%, list=7%, signal=31%
POSITIVE REGULATION OF INTRACELLULAR PROTEIN TRANSPORT%GOBP%GO:0090316	146	0.389331	0.912306	0.628529	1	1	7851	tags=33%, list=14%, signal=38%
PROTEIN MONOUBIQUITINATION%GOBP%GO:0006513	82	0.418048	0.912171	0.611067	1	1	10019	tags=40%, list=18%, signal=49%
TRIVALENT INORGANIC ANION HOMEOSTASIS%GOBP%GO:0072506	20	0.514	0.912155	0.597096	1	1	3404	tags=25%, list=6%, signal=27%
HALLMARK_ANDROGEN_RESPONSE%MSIGDB_C2%HALLMARK_ANDROGEN_RESPONSE	90	0.410543	0.912022	0.619953	1	1	7267	tags=36%, list=13%, signal=41%
PID_IFNG_PATHWAY%MSIGDB_C2%PID_IFNG_PATHWAY	39	0.455401	0.911907	0.569728	1	1	9414	tags=46%, list=17%, signal=56%
POSITIVE REGULATION OF LEUKOCYTE MEDIATED CYTOTOXICITY%GOBP%GO:0001912	84	0.418577	0.911864	0.599376	1	1	7050	tags=27%, list=13%, signal=31%
RESPONSE TO VITAMIN%GOBP%GO:0033273	27	0.479631	0.911764	0.574595	1	1	8740	tags=44%, list=16%, signal=53%
NEGATIVE REGULATION OF APOPTOTIC SIGNALING PATHWAY%GOBP%GO:2001234	247	0.374191	0.911595	0.676978	1	1	8565	tags=35%, list=16%, signal=41%
CARDIAC SEPTUM MORPHOGENESIS%GOBP%GO:0060411	87	0.410966	0.911371	0.615139	1	1	6580	tags=28%, list=12%, signal=31%
ACTIVATION OF KAINATE RECEPTORS UPON GLUTAMATE BINDING%REACTOME DATABASE ID RELEASE 80%451326	28	0.486449	0.911313	0.597911	1	1	7767	tags=50%, list=14%, signal=58%
CELLULAR ALDEHYDE METABOLIC PROCESS%GOBP%GO:0006081	51	0.440963	0.911278	0.59204	1	1	5393	tags=24%, list=10%, signal=26%
POSITIVE REGULATION OF MYOTUBE DIFFERENTIATION%GOBP%GO:0010831	16	0.527181	0.911038	0.60071	1	1	8916	tags=56%, list=16%, signal=67%
MYELOID CELL DEVELOPMENT%GOBP%GO:0061515	81	0.417469	0.910863	0.617814	1	1	4710	tags=23%, list=9%, signal=26%
PID_BMP_PATHWAY%MSIGDB_C2%PID_BMP_PATHWAY	39	0.454274	0.910332	0.592373	1	1	6289	tags=38%, list=12%, signal=43%
REGULATION OF ANDROGEN RECEPTOR SIGNALING PATHWAY%GOBP%GO:0060765	26	0.486102	0.909981	0.587522	1	1	3252	tags=19%, list=6%, signal=20%
FSH%NETPATH%FSH	29	0.473389	0.909776	0.602667	1	1	6289	tags=45%, list=12%, signal=51%
NCRNA METABOLIC PROCESS%GOBP%GO:0034660	449	0.35515	0.90964	0.71438	1	1	8923	tags=33%, list=16%, signal=39%
TRNA THREONYLCARBAMOYLADENOSINE METABOLIC PROCESS%GOBP%GO:0070525	18	0.517189	0.909313	0.607895	1	1	9860	tags=39%, list=18%, signal=47%
PID_HDAC_CLASSII_PATHWAY%MSIGDB_C2%PID_HDAC_CLASSII_PATHWAY	32	0.476051	0.909276	0.589787	1	1	8734	tags=53%, list=16%, signal=63%
REGULATION OF MUSCLE SYSTEM PROCESS%GOBP%GO:0090257	258	0.370161	0.909268	0.689558	1	1	7163	tags=33%, list=13%, signal=37%
AMINOGLYCAN METABOLIC PROCESS%GOBP%GO:0006022	101	0.403214	0.909026	0.616822	1	1	7408	tags=30%, list=14%, signal=34%
FCERI MEDIATED MAPK ACTIVATION%REACTOME DATABASE ID RELEASE 80%2871796	25	0.491795	0.908923	0.596581	1	1	9154	tags=52%, list=17%, signal=62%
B CELL ACTIVATION%REACTOME DATABASE ID RELEASE 80%983705	101	0.407156	0.908839	0.601276	1	1	9592	tags=44%, list=18%, signal=53%
SIGNALING BY MET%REACTOME%R-HSA-6806834.2	60	0.433884	0.908776	0.614091	1	1	8574	tags=42%, list=16%, signal=49%
NICOTINATE METABOLISM%REACTOME%R-HSA-196807.3	29	0.484869	0.908525	0.610544	1	1	7038	tags=28%, list=13%, signal=32%
BIOCARTA_FAS_PATHWAY%MSIGDB_C2%BIOCARTA_FAS_PATHWAY	28	0.48522	0.908495	0.588957	1	1	11966	tags=57%, list=22%, signal=73%
REGULATION OF HISTONE PHOSPHORYLATION%GOBP%GO:0033127	16	0.521543	0.908486	0.604425	1	1	9979	tags=50%, list=18%, signal=61%
EPHRIN SIGNALING%REACTOME DATABASE ID RELEASE 80%3928664	17	0.529601	0.908136	0.596137	1	1	8821	tags=47%, list=16%, signal=56%
OLIGOPEPTIDE TRANSPORT%GOBP%GO:0006857	15	0.530385	0.907773	0.586739	1	1	5108	tags=47%, list=9%, signal=51%
PI3K AKT SIGNALING IN CANCER%REACTOME DATABASE ID RELEASE 80%2219528	84	0.4121	0.907755	0.608	1	1	4923	tags=26%, list=9%, signal=29%
POSITIVE REGULATION OF CARDIAC MUSCLE HYPERTROPHY%GOBP%GO:0010613	41	0.453958	0.907686	0.600345	1	1	9402	tags=39%, list=17%, signal=47%
REGULATION OF LOW-DENSITY LIPOPROTEIN PARTICLE CLEARANCE%GOBP%GO:0010988	15	0.541216	0.90764	0.616118	1	1	10360	tags=60%, list=19%, signal=74%
EPH-EPHRIN SIGNALING%REACTOME DATABASE ID RELEASE 80%2682334	83	0.416717	0.907473	0.606482	1	1	10193	tags=48%, list=19%, signal=59%
POSITIVE REGULATION OF CARDIOCYTE DIFFERENTIATION%GOBP%GO:1905209	18	0.519916	0.907367	0.600182	1	1	5686	tags=33%, list=10%, signal=37%
POSITIVE REGULATION OF PROTEIN SERINE/THREONINE KINASE ACTIVITY%GOBP%GO:0071902	204	0.380446	0.906997	0.661881	1	1	7799	tags=33%, list=14%, signal=39%
ARACHIDONIC ACID METABOLIC PROCESS%GOBP%GO:0019369	78	0.416171	0.906893	0.6	1	1	2884	tags=12%, list=5%, signal=12%
PI3 KINASE PATHWAY%PANTHER PATHWAY%P00048	48	0.445861	0.906841	0.608119	1	1	9293	tags=42%, list=17%, signal=50%
REGULATION OF POSTSYNAPTIC MEMBRANE NEUROTRANSMITTER RECEPTOR LEVELS%GOBP%GO:0099072	62	0.433067	0.906818	0.609195	1	1	8886	tags=47%, list=16%, signal=56%
REGULATION OF SMALL MOLECULE METABOLIC PROCESS%GOBP%GO:0062012	373	0.35652	0.906777	0.717726	1	1	7842	tags=29%, list=14%, signal=34%
PROTEIN-PROTEIN INTERACTIONS AT SYNAPSES%REACTOME DATABASE ID RELEASE 80%6794362	76	0.419453	0.906761	0.626939	1	1	9818	tags=58%, list=18%, signal=71%
CELLULAR RESPONSE TO EXTRACELLULAR STIMULUS%GOBP%GO:0031668	237	0.373473	0.906702	0.680457	1	1	7213	tags=32%, list=13%, signal=36%
NEGATIVE REGULATION OF NUCLEOCYTOPLASMIC TRANSPORT%GOBP%GO:0046823	28	0.480532	0.906635	0.58888	1	1	10234	tags=54%, list=19%, signal=66%
MITOTIC G2-G2 M PHASES%REACTOME DATABASE ID RELEASE 80%453274	166	0.383171	0.906566	0.645833	1	1	9656	tags=42%, list=18%, signal=51%
PID_AMB2_NEUTROPHILS_PATHWAY%MSIGDB_C2%PID_AMB2_NEUTROPHILS_PATHWAY	39	0.459925	0.906557	0.588386	1	1	10728	tags=56%, list=20%, signal=70%
IFN-GAMMA PATHWAY%PATHWAY INTERACTION DATABASE NCI-NATURE CURATED DATA%IFN-GAMMA PATHWAY	39	0.455401	0.906549	0.596186	1	1	9414	tags=46%, list=17%, signal=56%
NEGATIVE REGULATION OF PROTEIN CATABOLIC PROCESS%GOBP%GO:0042177	125	0.39589	0.906502	0.644706	1	1	10269	tags=38%, list=19%, signal=47%
THYMUS DEVELOPMENT%GOBP%GO:0048538	57	0.436866	0.905537	0.603393	1	1	7816	tags=37%, list=14%, signal=43%
ROLE OF PHOSPHOLIPIDS IN PHAGOCYTOSIS%REACTOME%R-HSA-2029485.1	24	0.493802	0.90521	0.613333	1	1	8129	tags=38%, list=15%, signal=44%
REGULATION OF NEUTROPHIL CHEMOTAXIS%GOBP%GO:0090022	37	0.462614	0.904945	0.610282	1	1	6693	tags=38%, list=12%, signal=43%
NEGATIVE REGULATION OF ERK1 AND ERK2 CASCADE%GOBP%GO:0070373	80	0.412896	0.904804	0.613782	1	1	7262	tags=35%, list=13%, signal=40%
EBV LMP1 SIGNALING%WIKIPATHWAYS_20220410%WP1243%MUS MUSCULUS	21	0.5012	0.904732	0.603342	1	1	6289	tags=29%, list=12%, signal=32%
POSITIVE REGULATION OF LEUKOCYTE MEDIATED IMMUNITY%GOBP%GO:0002705	175	0.380234	0.904663	0.653595	1	1	5557	tags=23%, list=10%, signal=25%
PID_RAC1_PATHWAY%MSIGDB_C2%PID_RAC1_PATHWAY	52	0.436313	0.90462	0.614618	1	1	7616	tags=37%, list=14%, signal=42%
PID_GMCSF_PATHWAY%MSIGDB_C2%PID_GMCSF_PATHWAY	34	0.468076	0.904519	0.600336	1	1	6289	tags=29%, list=12%, signal=33%
REGULATION OF TRANSPOSITION%GOBP%GO:0010528	31	0.469601	0.904459	0.587889	1	1	9950	tags=39%, list=18%, signal=47%
REGULATION OF EXTRACELLULAR MATRIX DISASSEMBLY%GOBP%GO:0010715	16	0.532815	0.903904	0.611498	1	1	1542	tags=25%, list=3%, signal=26%
PURINE NUCLEOSIDE DIPHOSPHATE METABOLIC PROCESS%GOBP%GO:0009135	57	0.433272	0.903787	0.61147	1	1	9107	tags=40%, list=17%, signal=48%
BONE CELL DEVELOPMENT%GOBP%GO:0098751	35	0.462045	0.903458	0.61617	1	1	4710	tags=31%, list=9%, signal=34%
SMAD PROTEIN SIGNAL TRANSDUCTION%GOBP%GO:0060395	79	0.415047	0.903449	0.620746	1	1	7658	tags=29%, list=14%, signal=34%
APOPTOTIC PROCESS INVOLVED IN DEVELOPMENT%GOBP%GO:1902742	41	0.446382	0.903267	0.58843	1	1	5472	tags=32%, list=10%, signal=35%
EPHRIN RECEPTOR SIGNALING PATHWAY%GOBP%GO:0048013	32	0.468978	0.903222	0.60118	1	1	5314	tags=31%, list=10%, signal=35%
TP53 REGULATES TRANSCRIPTION OF CELL DEATH GENES%REACTOME%R-HSA-5633008.2	34	0.462183	0.902907	0.598818	1	1	6982	tags=38%, list=13%, signal=44%
REGULATION OF BLOOD VESSEL ENDOTHELIAL CELL MIGRATION%GOBP%GO:0043535	95	0.404932	0.902895	0.626972	1	1	4825	tags=28%, list=9%, signal=31%
INTERLEUKIN-10 SIGNALING%REACTOME%R-HSA-6783783.3	41	0.449103	0.902883	0.592257	1	1	8060	tags=37%, list=15%, signal=43%
REGULATION OF APOPTOTIC SIGNALING PATHWAY%GOBP%GO:2001233	408	0.3531	0.902621	0.727974	1	1	8473	tags=33%, list=16%, signal=39%
CELLULAR RESPONSE TO COLD%GOBP%GO:0070417	18	0.516296	0.902619	0.608924	1	1	6921	tags=39%, list=13%, signal=45%
CARDIAC SEPTUM DEVELOPMENT%GOBP%GO:0003279	130	0.389523	0.902618	0.636992	1	1	7081	tags=32%, list=13%, signal=36%
INHIBITORY POSTSYNAPTIC POTENTIAL%GOBP%GO:0060080	15	0.541847	0.902592	0.612707	1	1	2186	tags=40%, list=4%, signal=42%
CHEMOTAXIS%GOBP%GO:0006935	480	0.350376	0.902504	0.740523	1	1	6949	tags=33%, list=13%, signal=37%
NON-MEMBRANE-BOUNDED ORGANELLE ASSEMBLY%GOBP%GO:0140694	300	0.362001	0.902178	0.709632	1	1	11133	tags=45%, list=20%, signal=56%
DOUBLE-STRAND BREAK REPAIR VIA NONHOMOLOGOUS END JOINING%GOBP%GO:0006303	40	0.452476	0.902173	0.594732	1	1	10701	tags=52%, list=20%, signal=65%
BIOCARTA_SPPA_PATHWAY%MSIGDB_C2%BIOCARTA_SPPA_PATHWAY	16	0.521574	0.902151	0.603808	1	1	8346	tags=56%, list=15%, signal=66%
CELL SURFACE RECEPTOR SIGNALING PATHWAY INVOLVED IN HEART DEVELOPMENT%GOBP%GO:0061311	23	0.499891	0.902085	0.604712	1	1	3617	tags=30%, list=7%, signal=33%
REGULATION OF NEURON PROJECTION REGENERATION%GOBP%GO:0070570	39	0.451727	0.901824	0.59738	1	1	7349	tags=41%, list=13%, signal=47%
JAK STAT SIGNALING PATHWAY%PANTHER PATHWAY%P00038	15	0.53839	0.901363	0.621479	1	1	7416	tags=47%, list=14%, signal=54%
DNA-TEMPLATED DNA REPLICATION MAINTENANCE OF FIDELITY%GOBP%GO:0045005	51	0.440116	0.901224	0.62628	1	1	6395	tags=31%, list=12%, signal=36%
ESTROGEN METABOLIC PROCESS%GOBP%GO:0008210	39	0.453939	0.901107	0.601646	1	1	5237	tags=13%, list=10%, signal=14%
INDUCTION OF POSITIVE CHEMOTAXIS%GOBP%GO:0050930	15	0.526037	0.901099	0.594281	1	1	6828	tags=40%, list=13%, signal=46%
PID_AP1_PATHWAY%MSIGDB_C2%PID_AP1_PATHWAY	68	0.417468	0.90095	0.625712	1	1	4358	tags=29%, list=8%, signal=32%
PROTEIN-CONTAINING COMPLEX LOCALIZATION%GOBP%GO:0031503	173	0.377946	0.900856	0.663787	1	1	9938	tags=40%, list=18%, signal=49%
PID_EPHB_FWD_PATHWAY%MSIGDB_C2%PID_EPHB_FWD_PATHWAY	37	0.455838	0.900833	0.597672	1	1	9387	tags=49%, list=17%, signal=59%
KINETOCHORE ORGANIZATION%GOBP%GO:0051383	15	0.530985	0.900399	0.600179	1	1	7433	tags=60%, list=14%, signal=69%
POSITIVE REGULATION OF CELL CYCLE PROCESS%GOBP%GO:0090068	268	0.365305	0.900257	0.698887	1	1	9154	tags=34%, list=17%, signal=41%
QUINONE BIOSYNTHETIC PROCESS%GOBP%GO:1901663	17	0.522664	0.899676	0.600173	1	1	6031	tags=41%, list=11%, signal=46%
ANTIGEN PRESENTATION: FOLDING, ASSEMBLY AND PEPTIDE LOADING OF CLASS I MHC%REACTOME%R-HSA-983170.3	24	0.485564	0.899624	0.603757	1	1	8012	tags=42%, list=15%, signal=49%
REGULATION OF BIOLOGICAL PROCESS INVOLVED IN SYMBIOTIC INTERACTION%GOBP%GO:0043903	68	0.421448	0.899609	0.641956	1	1	6537	tags=29%, list=12%, signal=33%
NEGATIVE REGULATION OF TRANSPOSITION%GOBP%GO:0010529	31	0.469601	0.899493	0.618454	1	1	9950	tags=39%, list=18%, signal=47%
HYPEROSMOTIC RESPONSE%GOBP%GO:0006972	30	0.471203	0.899472	0.603106	1	1	4193	tags=17%, list=8%, signal=18%
SIGNALING BY ROBO RECEPTORS%REACTOME%R-HSA-376176.5	159	0.382144	0.899302	0.667158	1	1	10020	tags=43%, list=18%, signal=52%
TAXIS%GOBP%GO:0042330	482	0.34982	0.899283	0.736977	1	1	6949	tags=33%, list=13%, signal=37%
PROTEIN-LIPID COMPLEX REMODELING%GOBP%GO:0034368	25	0.482622	0.899029	0.58961	1	1	3875	tags=24%, list=7%, signal=26%
REGULATION OF INTRINSIC APOPTOTIC SIGNALING PATHWAY%GOBP%GO:2001242	178	0.378979	0.898765	0.683072	1	1	8473	tags=31%, list=16%, signal=37%
APOPTOTIC EXECUTION PHASE%REACTOME DATABASE ID RELEASE 80%75153	44	0.448452	0.898661	0.615641	1	1	9387	tags=43%, list=17%, signal=52%
RESPONSE TO DECREASED OXYGEN LEVELS%GOBP%GO:0036293	232	0.367418	0.8986	0.695346	1	1	7138	tags=25%, list=13%, signal=29%
ATRIAL SEPTUM DEVELOPMENT%GOBP%GO:0003283	24	0.484229	0.89856	0.604651	1	1	8363	tags=46%, list=15%, signal=54%
REGULATION OF CHEMOTAXIS%GOBP%GO:0050920	233	0.36959	0.89836	0.687805	1	1	6693	tags=35%, list=12%, signal=39%
SNRNA 3'-END PROCESSING%GOBP%GO:0034472	21	0.498477	0.8982	0.601884	1	1	11306	tags=62%, list=21%, signal=78%
ER-PHAGOSOME PATHWAY%REACTOME%R-HSA-1236974.4	80	0.409991	0.898196	0.621835	1	1	9862	tags=46%, list=18%, signal=56%
POSITIVE REGULATION OF CELL DEVELOPMENT%GOBP%GO:0010720	384	0.355031	0.898149	0.725869	1	1	6835	tags=32%, list=13%, signal=36%
BIOCARTA_IL7_PATHWAY%MSIGDB_C2%BIOCARTA_IL7_PATHWAY	15	0.526197	0.897852	0.594914	1	1	10185	tags=53%, list=19%, signal=66%
POSITIVE REGULATION OF PROTEOLYSIS%GOBP%GO:0045862	359	0.355246	0.897739	0.721925	1	1	7607	tags=31%, list=14%, signal=35%
B CELL ACTIVATION%GOBP%GO:0042113	219	0.370782	0.897711	0.695245	1	1	5834	tags=25%, list=11%, signal=28%
REGULATION OF NEUROTRANSMITTER RECEPTOR LOCALIZATION TO POSTSYNAPTIC SPECIALIZATION MEMBRANE%GOBP%GO:0098696	16	0.518551	0.897705	0.615658	1	1	6946	tags=44%, list=13%, signal=50%
REGULATION OF CELL MIGRATION INVOLVED IN SPROUTING ANGIOGENESIS%GOBP%GO:0090049	39	0.455393	0.897689	0.601516	1	1	5887	tags=41%, list=11%, signal=46%
ALPHA-BETA T CELL PROLIFERATION%GOBP%GO:0046633	20	0.498526	0.89755	0.627586	1	1	10697	tags=55%, list=20%, signal=68%
REGULATION OF MAP KINASE ACTIVITY%GOBP%GO:0043405	199	0.372218	0.897325	0.690476	1	1	5307	tags=28%, list=10%, signal=31%
PSEUDOURIDINE SYNTHESIS%GOBP%GO:0001522	18	0.505185	0.897265	0.608202	1	1	8114	tags=44%, list=15%, signal=52%
METANEPHRIC NEPHRON EPITHELIUM DEVELOPMENT%GOBP%GO:0072243	15	0.529269	0.89722	0.624462	1	1	5292	tags=60%, list=10%, signal=66%
REGULATION OF VASCULAR ENDOTHELIAL GROWTH FACTOR SIGNALING PATHWAY%GOBP%GO:1900746	22	0.494632	0.89692	0.600527	1	1	3318	tags=27%, list=6%, signal=29%
POSITIVE REGULATION OF CELL CYCLE PHASE TRANSITION%GOBP%GO:1901989	120	0.393863	0.896882	0.646259	1	1	9154	tags=38%, list=17%, signal=46%
LEUKOCYTE APOPTOTIC PROCESS%GOBP%GO:0071887	69	0.415132	0.896833	0.632137	1	1	10160	tags=35%, list=19%, signal=43%
REGULATION OF FIBROBLAST GROWTH FACTOR RECEPTOR SIGNALING PATHWAY%GOBP%GO:0040036	33	0.462568	0.896758	0.619948	1	1	6174	tags=36%, list=11%, signal=41%
POSITIVE REGULATION OF MACROPHAGE ACTIVATION%GOBP%GO:0043032	28	0.472435	0.896546	0.572169	1	1	6693	tags=43%, list=12%, signal=49%
SIGNALING EVENTS MEDIATED BY HDAC CLASS III%PATHWAY INTERACTION DATABASE NCI-NATURE CURATED DATA%SIGNALING EVENTS MEDIATED BY HDAC CLASS III	24	0.484221	0.896502	0.604949	1	1	7496	tags=29%, list=14%, signal=34%
REGULATION OF MUSCLE TISSUE DEVELOPMENT%GOBP%GO:1901861	57	0.427356	0.896489	0.611336	1	1	4294	tags=32%, list=8%, signal=34%
RECOGNITION OF DNA DAMAGE BY PCNA-CONTAINING REPLICATION COMPLEX%REACTOME%R-HSA-110314.2	27	0.470985	0.896066	0.60379	1	1	8779	tags=33%, list=16%, signal=40%
NEUROBLAST DIVISION%GOBP%GO:0055057	16	0.531182	0.896046	0.618962	1	1	6847	tags=44%, list=13%, signal=50%
METHYLATION%GOBP%GO:0032259	261	0.364809	0.895981	0.699029	1	1	9674	tags=32%, list=18%, signal=39%
BODY MORPHOGENESIS%GOBP%GO:0010171	58	0.427907	0.895883	0.624167	1	1	5237	tags=36%, list=10%, signal=40%
AP-1 TRANSCRIPTION FACTOR NETWORK%PATHWAY INTERACTION DATABASE NCI-NATURE CURATED DATA%AP-1 TRANSCRIPTION FACTOR NETWORK	68	0.417468	0.895673	0.618597	1	1	4358	tags=29%, list=8%, signal=32%
CELLULAR ANION HOMEOSTASIS%GOBP%GO:0030002	26	0.477957	0.895435	0.601417	1	1	3448	tags=27%, list=6%, signal=29%
PROTEIN EXPORT FROM NUCLEUS%GOBP%GO:0006611	38	0.454233	0.895368	0.61	1	1	7289	tags=26%, list=13%, signal=30%
CELLULAR RESPONSE TO VASCULAR ENDOTHELIAL GROWTH FACTOR STIMULUS%GOBP%GO:0035924	39	0.453378	0.895201	0.604907	1	1	2361	tags=23%, list=4%, signal=24%
RHOBTB2 GTPASE CYCLE%REACTOME%R-HSA-9013418.2	23	0.495631	0.894959	0.605646	1	1	8491	tags=26%, list=16%, signal=31%
NOVEL JUN-DMP1 PATHWAY%WIKIPATHWAYS_20220410%WP3654%MUS MUSCULUS	26	0.475188	0.894921	0.621993	1	1	9150	tags=50%, list=17%, signal=60%
REGULATION OF CD8-POSITIVE, ALPHA-BETA T CELL ACTIVATION%GOBP%GO:2001185	19	0.50548	0.89479	0.63282	1	1	10615	tags=58%, list=19%, signal=72%
NEGATIVE REGULATION OF NMDA RECEPTOR-MEDIATED NEURONAL TRANSMISSION%REACTOME DATABASE ID RELEASE 80%9617324	19	0.505295	0.89469	0.608696	1	1	9383	tags=63%, list=17%, signal=76%
BMP SIGNALING PATHWAY%GOBP%GO:0030509	110	0.397294	0.894581	0.656786	1	1	7563	tags=31%, list=14%, signal=36%
MESONEPHROS DEVELOPMENT%GOBP%GO:0001823	103	0.394692	0.894572	0.63535	1	1	5949	tags=33%, list=11%, signal=37%
NEGATIVE REGULATION OF TYPE I INTERFERON PRODUCTION%GOBP%GO:0032480	29	0.470723	0.894511	0.623188	1	1	6845	tags=34%, list=13%, signal=39%
MEMBRANE RAFT ORGANIZATION%GOBP%GO:0031579	21	0.495206	0.894372	0.605021	1	1	5587	tags=43%, list=10%, signal=48%
METANEPHROS DEVELOPMENT%GOBP%GO:0001656	82	0.408258	0.894226	0.62569	1	1	4193	tags=32%, list=8%, signal=34%
POSITIVE REGULATION OF STRESS-ACTIVATED MAPK CASCADE%GOBP%GO:0032874	138	0.385227	0.894189	0.653875	1	1	6214	tags=28%, list=11%, signal=32%
PLATELET FORMATION%GOBP%GO:0030220	19	0.509017	0.893996	0.621474	1	1	8654	tags=53%, list=16%, signal=63%
KIDNEY MORPHOGENESIS%GOBP%GO:0060993	99	0.397472	0.893937	0.659744	1	1	5831	tags=37%, list=11%, signal=42%
GMCSF-MEDIATED SIGNALING EVENTS%PATHWAY INTERACTION DATABASE NCI-NATURE CURATED DATA%GMCSF-MEDIATED SIGNALING EVENTS	36	0.459322	0.893808	0.619621	1	1	6289	tags=28%, list=12%, signal=31%
MECHANISMS ASSOCIATED WITH PLURIPOTENCY%WIKIPATHWAYS_20220410%WP1763%MUS MUSCULUS	281	0.360656	0.893619	0.72238	1	1	8468	tags=32%, list=16%, signal=38%
BIOCARTA_MTA3_PATHWAY%MSIGDB_C2%BIOCARTA_MTA3_PATHWAY	17	0.511377	0.893375	0.624242	1	1	5892	tags=35%, list=11%, signal=40%
NEPHRIN FAMILY INTERACTIONS%REACTOME%R-HSA-373753.3	21	0.500379	0.893211	0.606987	1	1	4467	tags=33%, list=8%, signal=36%
TRP CHANNELS%REACTOME%R-HSA-3295583.2	24	0.483867	0.893132	0.622707	1	1	7320	tags=50%, list=13%, signal=58%
REGULATION OF CALCIUM ION IMPORT%GOBP%GO:0090279	36	0.453535	0.893114	0.624366	1	1	10056	tags=58%, list=18%, signal=71%
RENAL SYSTEM PROCESS%GOBP%GO:0003014	116	0.390684	0.893104	0.672156	1	1	6322	tags=28%, list=12%, signal=32%
PID_EPO_PATHWAY%MSIGDB_C2%PID_EPO_PATHWAY	32	0.465087	0.893085	0.618107	1	1	6021	tags=28%, list=11%, signal=32%
POSITIVE REGULATION OF CARDIAC MUSCLE TISSUE GROWTH%GOBP%GO:0055023	47	0.433402	0.892885	0.615385	1	1	7116	tags=32%, list=13%, signal=37%
POSITIVE REGULATION OF BROWN FAT CELL DIFFERENTIATION%GOBP%GO:0090336	17	0.511969	0.892863	0.616071	1	1	5934	tags=47%, list=11%, signal=53%
REGULATION OF ADAPTIVE IMMUNE RESPONSE%GOBP%GO:0002819	233	0.36696	0.892845	0.708917	1	1	6342	tags=25%, list=12%, signal=29%
POSITIVE REGULATION OF PHOSPHATIDYLINOSITOL 3-KINASE ACTIVITY%GOBP%GO:0043552	31	0.464584	0.892773	0.606845	1	1	7619	tags=45%, list=14%, signal=52%
SEMAPHORIN-PLEXIN SIGNALING PATHWAY INVOLVED IN AXON GUIDANCE%GOBP%GO:1902287	16	0.519033	0.892502	0.610046	1	1	5515	tags=31%, list=10%, signal=35%
PID_RHOA_PATHWAY%MSIGDB_C2%PID_RHOA_PATHWAY	44	0.439083	0.892446	0.610282	1	1	10457	tags=50%, list=19%, signal=62%
RESPONSE TO CARBOHYDRATE%GOBP%GO:0009743	135	0.385945	0.892279	0.652726	1	1	8719	tags=36%, list=16%, signal=42%
REGULATION OF RAS BY GAPS%REACTOME DATABASE ID RELEASE 80%5658442	62	0.421842	0.892069	0.629268	1	1	9592	tags=40%, list=18%, signal=49%
MYOTUBE CELL DEVELOPMENT%GOBP%GO:0014904	42	0.44546	0.891972	0.635451	1	1	8112	tags=38%, list=15%, signal=45%
REGULATION OF BINDING%GOBP%GO:0051098	407	0.347694	0.891964	0.767457	1	1	7527	tags=31%, list=14%, signal=36%
G2 M TRANSITION%REACTOME DATABASE ID RELEASE 80%69275	164	0.379398	0.891905	0.675516	1	1	9656	tags=42%, list=18%, signal=51%
MITOCHONDRIAL TRANSLATION INITIATION%REACTOME%R-HSA-5368286.1	81	0.409897	0.891853	0.653219	1	1	10223	tags=42%, list=19%, signal=52%
REGULATION OF STRESS-ACTIVATED MAPK CASCADE%GOBP%GO:0032872	207	0.367617	0.891809	0.70255	1	1	9137	tags=40%, list=17%, signal=47%
CARTILAGE CONDENSATION%GOBP%GO:0001502	21	0.495067	0.891794	0.615854	1	1	6612	tags=38%, list=12%, signal=43%
FIBROBLAST APOPTOTIC PROCESS%GOBP%GO:0044346	16	0.516294	0.891625	0.610233	1	1	8867	tags=44%, list=16%, signal=52%
CD28 DEPENDENT PI3K AKT SIGNALING%REACTOME%R-HSA-389357.1	21	0.500804	0.891504	0.620053	1	1	4195	tags=24%, list=8%, signal=26%
INTRINSIC PATHWAY FOR APOPTOSIS%REACTOME%R-HSA-109606.3	49	0.437157	0.89118	0.61664	1	1	8734	tags=37%, list=16%, signal=44%
NEGATIVE REGULATION OF DNA RECOMBINATION%GOBP%GO:0045910	47	0.438524	0.891152	0.625424	1	1	10147	tags=43%, list=19%, signal=52%
PLASMA LIPOPROTEIN PARTICLE REMODELING%GOBP%GO:0034369	25	0.482622	0.891124	0.604004	1	1	3875	tags=24%, list=7%, signal=26%
EXOCYTOSIS%GOBP%GO:0006887	216	0.367285	0.890993	0.715208	1	1	6475	tags=27%, list=12%, signal=30%
CELLULAR RESPONSE TO MONOSACCHARIDE STIMULUS%GOBP%GO:0071326	74	0.413133	0.890953	0.646774	1	1	8719	tags=32%, list=16%, signal=39%
HALLMARK_MITOTIC_SPINDLE%MSIGDB_C2%HALLMARK_MITOTIC_SPINDLE	190	0.372612	0.890768	0.692193	1	1	9791	tags=40%, list=18%, signal=49%
NEGATIVE REGULATION OF B CELL ACTIVATION%GOBP%GO:0050869	42	0.444907	0.890624	0.619565	1	1	6316	tags=45%, list=12%, signal=51%
MODULATION BY HOST OF SYMBIONT PROCESS%GOBP%GO:0051851	70	0.414338	0.890444	0.637231	1	1	10883	tags=49%, list=20%, signal=61%
HALLMARK_COMPLEMENT%MSIGDB_C2%HALLMARK_COMPLEMENT	178	0.37314	0.890431	0.704833	1	1	6431	tags=28%, list=12%, signal=31%
DAP12 INTERACTIONS%REACTOME%R-HSA-2172127.1	30	0.462186	0.890391	0.626621	1	1	6615	tags=40%, list=12%, signal=46%
VENTRICULAR CARDIAC MUSCLE TISSUE DEVELOPMENT%GOBP%GO:0003229	65	0.418158	0.890171	0.632535	1	1	6047	tags=29%, list=11%, signal=33%
LABYRINTHINE LAYER BLOOD VESSEL DEVELOPMENT%GOBP%GO:0060716	27	0.465077	0.890075	0.619898	1	1	6289	tags=33%, list=12%, signal=38%
NEURAL CREST CELL DIFFERENTIATION%GOBP%GO:0014033	99	0.397141	0.889844	0.645312	1	1	6354	tags=31%, list=12%, signal=35%
POSITIVE REGULATION OF INTRACELLULAR TRANSPORT%GOBP%GO:0032388	188	0.371055	0.889791	0.71087	1	1	7889	tags=32%, list=14%, signal=38%
NEGATIVE REGULATION OF RESPONSE TO REACTIVE OXYGEN SPECIES%GOBP%GO:1901032	26	0.473831	0.889758	0.627517	1	1	4396	tags=27%, list=8%, signal=29%
HALLMARK_CHOLESTEROL_HOMEOSTASIS%MSIGDB_C2%HALLMARK_CHOLESTEROL_HOMEOSTASIS	71	0.416688	0.889578	0.644534	1	1	3876	tags=24%, list=7%, signal=26%
POSITIVE REGULATION OF STRESS-ACTIVATED PROTEIN KINASE SIGNALING CASCADE%GOBP%GO:0070304	140	0.383502	0.88957	0.680341	1	1	6214	tags=29%, list=11%, signal=32%
REPRODUCTIVE SYSTEM DEVELOPMENT%GOBP%GO:0061458	473	0.347018	0.889555	0.771355	1	1	7081	tags=26%, list=13%, signal=29%
REGULATION OF LEUKOCYTE CHEMOTAXIS%GOBP%GO:0002688	128	0.386501	0.889465	0.673532	1	1	6693	tags=38%, list=12%, signal=43%
TSH%NETPATH%TSH	54	0.427056	0.889459	0.637408	1	1	9026	tags=39%, list=17%, signal=47%
BIOLOGICAL PROCESS INVOLVED IN SYMBIOTIC INTERACTION%GOBP%GO:0044403	210	0.368503	0.889445	0.703289	1	1	9330	tags=35%, list=17%, signal=42%
TRNA MODIFICATION%GOBP%GO:0006400	81	0.407086	0.889405	0.6569	1	1	10267	tags=44%, list=19%, signal=55%
VASCULAR ASSOCIATED SMOOTH MUSCLE CELL DIFFERENTIATION%GOBP%GO:0035886	34	0.456636	0.889331	0.625321	1	1	7051	tags=41%, list=13%, signal=47%
TOLL-LIKE RECEPTOR SIGNALING PATHWAY%GOBP%GO:0002224	64	0.423203	0.889269	0.643261	1	1	7450	tags=27%, list=14%, signal=31%
REGULATION OF NUCLEAR SMAD2 3 SIGNALING%PATHWAY INTERACTION DATABASE NCI-NATURE CURATED DATA%REGULATION OF NUCLEAR SMAD2 3 SIGNALING	80	0.410841	0.88909	0.654631	1	1	9057	tags=35%, list=17%, signal=42%
PROTEIN LOCALIZATION TO MEMBRANE%GOBP%GO:0072657	470	0.343693	0.889019	0.776786	1	1	9007	tags=38%, list=17%, signal=45%
SEALING OF THE NUCLEAR ENVELOPE (NE) BY ESCRT-III%REACTOME DATABASE ID RELEASE 80%9668328	25	0.481503	0.88875	0.627948	1	1	7414	tags=32%, list=14%, signal=37%
BMP RECEPTOR SIGNALING%PATHWAY INTERACTION DATABASE NCI-NATURE CURATED DATA%BMP RECEPTOR SIGNALING	40	0.451307	0.888403	0.628028	1	1	6289	tags=38%, list=12%, signal=42%
CELL SURFACE RECEPTOR SIGNALING PATHWAY INVOLVED IN CELL-CELL SIGNALING%GOBP%GO:1905114	237	0.36415	0.888271	0.715584	1	1	6795	tags=29%, list=12%, signal=33%
MYOMETRIAL RELAXATION AND CONTRACTION PATHWAYS%WIKIPATHWAYS_20220410%WP385%MUS MUSCULUS	151	0.380071	0.888157	0.684564	1	1	9847	tags=48%, list=18%, signal=58%
REGULATION OF MITOTIC NUCLEAR DIVISION%GOBP%GO:0007088	112	0.391399	0.887819	0.659366	1	1	9071	tags=33%, list=17%, signal=40%
REGULATION OF OXIDATIVE STRESS-INDUCED NEURON DEATH%GOBP%GO:1903203	35	0.45308	0.887656	0.640234	1	1	6615	tags=29%, list=12%, signal=33%
MEDIUM-CHAIN FATTY ACID METABOLIC PROCESS%GOBP%GO:0051791	24	0.47986	0.887612	0.618881	1	1	7769	tags=25%, list=14%, signal=29%
REGULATION OF CANONICAL WNT SIGNALING PATHWAY%GOBP%GO:0060828	250	0.362762	0.887247	0.745043	1	1	9279	tags=39%, list=17%, signal=47%
REPRODUCTIVE STRUCTURE DEVELOPMENT%GOBP%GO:0048608	469	0.345693	0.887107	0.788326	1	1	7081	tags=25%, list=13%, signal=29%
CREB1 PHOSPHORYLATION THROUGH NMDA RECEPTOR-MEDIATED ACTIVATION OF RAS SIGNALING%REACTOME%R-HSA-442742.3	25	0.48256	0.887074	0.633106	1	1	9383	tags=64%, list=17%, signal=77%
REGULATION OF ADAPTIVE IMMUNE RESPONSE BASED ON SOMATIC RECOMBINATION OF IMMUNE RECEPTORS BUILT FROM IMMUNOGLOBULIN SUPERFAMILY DOMAINS%GOBP%GO:0002822	217	0.364894	0.886971	0.730329	1	1	6342	tags=25%, list=12%, signal=29%
G PROTEIN GATED POTASSIUM CHANNELS%REACTOME DATABASE ID RELEASE 80%1296059	28	0.466869	0.886899	0.625109	1	1	6123	tags=39%, list=11%, signal=44%
POSITIVE REGULATION OF RELEASE OF CYTOCHROME C FROM MITOCHONDRIA%GOBP%GO:0090200	30	0.461485	0.886632	0.621528	1	1	5305	tags=27%, list=10%, signal=30%
POLY(A)+ MRNA EXPORT FROM NUCLEUS%GOBP%GO:0016973	21	0.490148	0.886527	0.61671	1	1	6656	tags=38%, list=12%, signal=43%
ENDOCYTOSIS INVOLVED IN VIRAL ENTRY INTO HOST CELL%GOBP%GO:0075509	21	0.494181	0.886481	0.619575	1	1	6735	tags=19%, list=12%, signal=22%
REGENERATION%GOBP%GO:0031099	109	0.393856	0.886369	0.659558	1	1	8396	tags=38%, list=15%, signal=44%
REGULATION OF DENDRITE MORPHOGENESIS%GOBP%GO:0048814	93	0.400204	0.886075	0.650929	1	1	7265	tags=35%, list=13%, signal=41%
POSITIVE REGULATION OF SYNAPTIC TRANSMISSION%GOBP%GO:0050806	311	0.356015	0.886019	0.765077	1	1	8403	tags=23%, list=15%, signal=27%
MONOCARBOXYLIC ACID TRANSPORT%GOBP%GO:0015718	87	0.406856	0.885855	0.659557	1	1	7903	tags=37%, list=15%, signal=43%
MAINTENANCE OF PROTEIN LOCATION IN CELL%GOBP%GO:0032507	70	0.410923	0.885666	0.647296	1	1	10234	tags=44%, list=19%, signal=54%
REGULATION OF MEMBRANE DEPOLARIZATION%GOBP%GO:0003254	51	0.430288	0.885599	0.635514	1	1	7109	tags=35%, list=13%, signal=41%
CD209 (DC-SIGN) SIGNALING%REACTOME DATABASE ID RELEASE 80%5621575	18	0.506218	0.885498	0.629915	1	1	10080	tags=39%, list=19%, signal=48%
REGULATION OF ORGAN GROWTH%GOBP%GO:0046620	126	0.387341	0.885481	0.666413	1	1	7116	tags=32%, list=13%, signal=36%
RHOA SIGNALING PATHWAY%PATHWAY INTERACTION DATABASE NCI-NATURE CURATED DATA%RHOA SIGNALING PATHWAY	44	0.439083	0.885466	0.632428	1	1	10457	tags=50%, list=19%, signal=62%
POSITIVE REGULATION OF RESPONSE TO BIOTIC STIMULUS%GOBP%GO:0002833	184	0.369851	0.885408	0.71066	1	1	9023	tags=42%, list=17%, signal=50%
CELLULAR RESPONSE TO METAL ION%GOBP%GO:0071248	170	0.372581	0.885171	0.705663	1	1	6883	tags=33%, list=13%, signal=38%
GLUCOSE CATABOLIC PROCESS TO PYRUVATE%GOBP%GO:0061718	17	0.509636	0.885007	0.631854	1	1	9107	tags=53%, list=17%, signal=64%
WOUND HEALING, SPREADING OF CELLS%GOBP%GO:0044319	26	0.469414	0.884956	0.619898	1	1	3557	tags=27%, list=7%, signal=29%
PID_HDAC_CLASSIII_PATHWAY%MSIGDB_C2%PID_HDAC_CLASSIII_PATHWAY	24	0.484221	0.884851	0.62066	1	1	7496	tags=29%, list=14%, signal=34%
RHO GTPASE EFFECTORS%REACTOME%R-HSA-195258.4	242	0.362828	0.884784	0.734341	1	1	10767	tags=44%, list=20%, signal=54%
SUPERPATHWAY OF CHOLESTEROL BIOSYNTHESIS%HUMANCYC%PWY66-5	24	0.4812	0.884768	0.632428	1	1	10870	tags=58%, list=20%, signal=73%
NEGATIVE REGULATION OF HYDROGEN PEROXIDE-INDUCED CELL DEATH%GOBP%GO:1903206	26	0.473831	0.884736	0.625539	1	1	4396	tags=27%, list=8%, signal=29%
REGULATION OF INTRACELLULAR PROTEIN TRANSPORT%GOBP%GO:0033157	228	0.36252	0.884732	0.738473	1	1	8027	tags=32%, list=15%, signal=37%
REGULATION OF COLLAGEN BIOSYNTHETIC PROCESS%GOBP%GO:0032965	48	0.432692	0.884595	0.621757	1	1	3743	tags=27%, list=7%, signal=29%
ATRIAL SEPTUM MORPHOGENESIS%GOBP%GO:0060413	17	0.503128	0.884392	0.610333	1	1	3617	tags=29%, list=7%, signal=31%
POSITIVE REGULATION OF MYOBLAST FUSION%GOBP%GO:1901741	19	0.495221	0.884361	0.606007	1	1	7413	tags=63%, list=14%, signal=73%
PID_SMAD2_3NUCLEAR_PATHWAY%MSIGDB_C2%PID_SMAD2_3NUCLEAR_PATHWAY	80	0.410841	0.884292	0.657771	1	1	9057	tags=35%, list=17%, signal=42%
VITAMIN TRANSMEMBRANE TRANSPORT%GOBP%GO:0035461	17	0.507995	0.884171	0.634428	1	1	5469	tags=41%, list=10%, signal=46%
PID_THROMBIN_PAR1_PATHWAY%MSIGDB_C2%PID_THROMBIN_PAR1_PATHWAY	43	0.44174	0.884147	0.642088	1	1	10335	tags=53%, list=19%, signal=66%
ISG15 ANTIVIRAL MECHANISM%REACTOME%R-HSA-1169408.2	60	0.423243	0.883853	0.641525	1	1	11390	tags=57%, list=21%, signal=72%
RMTS METHYLATE HISTONE ARGININES%REACTOME DATABASE ID RELEASE 80%3214858	39	0.444221	0.883839	0.635246	1	1	9470	tags=41%, list=17%, signal=50%
RHO GTPASES ACTIVATE FORMINS%REACTOME%R-HSA-5663220.1	112	0.392533	0.883699	0.674201	1	1	12063	tags=52%, list=22%, signal=66%
REGULATION OF STRIATED MUSCLE CONTRACTION%GOBP%GO:0006942	86	0.405865	0.883611	0.657724	1	1	6750	tags=33%, list=12%, signal=37%
RECEPTOR LOCALIZATION TO SYNAPSE%GOBP%GO:0097120	54	0.427421	0.883569	0.640264	1	1	8886	tags=44%, list=16%, signal=53%
REGULATION OF TROPHOBLAST CELL MIGRATION%GOBP%GO:1901163	16	0.51498	0.883555	0.64589	1	1	8961	tags=44%, list=16%, signal=52%
CELLULAR RESPONSE TO OXYGEN LEVELS%GOBP%GO:0071453	136	0.379335	0.883547	0.687546	1	1	7260	tags=24%, list=13%, signal=27%
NEGATIVE REGULATION OF SODIUM ION TRANSPORT%GOBP%GO:0010766	22	0.491579	0.883513	0.627163	1	1	8514	tags=50%, list=16%, signal=59%
SIGNALING BY BRAF AND RAF1 FUSIONS%REACTOME DATABASE ID RELEASE 80%6802952	57	0.422641	0.883434	0.645611	1	1	6720	tags=40%, list=12%, signal=46%
LYMPH NODE DEVELOPMENT%GOBP%GO:0048535	31	0.462615	0.883385	0.634683	1	1	9952	tags=58%, list=18%, signal=71%
GLUCOSE 6-PHOSPHATE METABOLIC PROCESS%GOBP%GO:0051156	23	0.487197	0.882941	0.628205	1	1	5819	tags=26%, list=11%, signal=29%
OOCYTE MATURATION%GOBP%GO:0001556	25	0.472449	0.882781	0.627927	1	1	10400	tags=48%, list=19%, signal=59%
NEGATIVE REGULATION OF DENDRITIC SPINE DEVELOPMENT%GOBP%GO:0061000	17	0.507999	0.882779	0.626538	1	1	4984	tags=41%, list=9%, signal=45%
AQUAPORIN-MEDIATED TRANSPORT%REACTOME%R-HSA-445717.2	48	0.432902	0.882639	0.632858	1	1	7602	tags=38%, list=14%, signal=44%
POSITIVE REGULATION OF MIRNA-MEDIATED GENE SILENCING%GOBP%GO:2000637	24	0.477009	0.882567	0.616535	1	1	7504	tags=42%, list=14%, signal=48%
WNT SIGNALING PATHWAY%GOBP%GO:0016055	176	0.37113	0.882496	0.721217	1	1	6281	tags=26%, list=12%, signal=29%
SPINAL CORD INJURY%WIKIPATHWAYS_20220410%WP2432%MUS MUSCULUS	96	0.39839	0.882364	0.672854	1	1	10054	tags=59%, list=18%, signal=73%
CELL AGGREGATION%GOBP%GO:0098743	22	0.485057	0.882344	0.632988	1	1	6612	tags=36%, list=12%, signal=41%
PAR1-MEDIATED THROMBIN SIGNALING EVENTS%PATHWAY INTERACTION DATABASE NCI-NATURE CURATED DATA%PAR1-MEDIATED THROMBIN SIGNALING EVENTS	43	0.441741	0.88232	0.640171	1	1	10335	tags=53%, list=19%, signal=66%
INHIBITION OF VOLTAGE GATED CA2+ CHANNELS VIA GBETA GAMMA SUBUNITS%REACTOME DATABASE ID RELEASE 80%997272	28	0.466869	0.882273	0.620719	1	1	6123	tags=39%, list=11%, signal=44%
PID_KIT_PATHWAY%MSIGDB_C2%PID_KIT_PATHWAY	49	0.432599	0.882238	0.639772	1	1	5142	tags=24%, list=9%, signal=27%
AURKA ACTIVATION BY TPX2%REACTOME DATABASE ID RELEASE 80%8854518	66	0.41251	0.882146	0.645447	1	1	9322	tags=44%, list=17%, signal=53%
ALPHA-BETA T CELL ACTIVATION%GOBP%GO:0046631	120	0.384304	0.882063	0.695046	1	1	9435	tags=36%, list=17%, signal=43%
POSITIVE REGULATION OF JNK CASCADE%GOBP%GO:0046330	103	0.392898	0.881933	0.667196	1	1	9908	tags=42%, list=18%, signal=51%
EPITHELIAL CELL FATE COMMITMENT%GOBP%GO:0072148	18	0.504799	0.881835	0.627826	1	1	5551	tags=28%, list=10%, signal=31%
REGULATION OF COLLATERAL SPROUTING%GOBP%GO:0048670	24	0.477301	0.881827	0.637478	1	1	6835	tags=50%, list=13%, signal=57%
RUFFLE ORGANIZATION%GOBP%GO:0031529	26	0.473255	0.881783	0.632943	1	1	6530	tags=38%, list=12%, signal=44%
CANONICAL GLYCOLYSIS%GOBP%GO:0061621	17	0.509636	0.88154	0.64743	1	1	9107	tags=53%, list=17%, signal=64%
REGULATION OF INTRACELLULAR TRANSPORT%GOBP%GO:0032386	339	0.350087	0.881458	0.76342	1	1	8027	tags=32%, list=15%, signal=37%
CRANIAL SKELETAL SYSTEM DEVELOPMENT%GOBP%GO:1904888	82	0.402123	0.881272	0.661277	1	1	5555	tags=29%, list=10%, signal=33%
DEREGULATED CDK5 TRIGGERS MULTIPLE NEURODEGENERATIVE PATHWAYS IN ALZHEIMER'S DISEASE MODELS%REACTOME%R-HSA-8862803.2	21	0.484522	0.880993	0.634752	1	1	9309	tags=48%, list=17%, signal=57%
ASSOCIATION OF TRIC CCT WITH TARGET PROTEINS DURING BIOSYNTHESIS%REACTOME DATABASE ID RELEASE 80%390471	37	0.44018	0.880761	0.638103	1	1	9318	tags=43%, list=17%, signal=52%
REGULATION OF OXIDATIVE PHOSPHORYLATION%GOBP%GO:0002082	25	0.477096	0.880735	0.634549	1	1	4985	tags=36%, list=9%, signal=40%
CELL DIFFERENTIATION INVOLVED IN EMBRYONIC PLACENTA DEVELOPMENT%GOBP%GO:0060706	33	0.456718	0.880679	0.633362	1	1	6491	tags=24%, list=12%, signal=28%
PAUSING AND RECOVERY OF TAT-MEDIATED HIV ELONGATION%REACTOME%R-HSA-167238.2	26	0.466887	0.880626	0.624672	1	1	10966	tags=54%, list=20%, signal=67%
POSITIVE REGULATION BY HOST OF VIRAL TRANSCRIPTION%GOBP%GO:0043923	17	0.504589	0.880517	0.650046	1	1	8865	tags=59%, list=16%, signal=70%
UBIQUINONE METABOLIC PROCESS%GOBP%GO:0006743	19	0.503099	0.880356	0.641711	1	1	6031	tags=37%, list=11%, signal=41%
RESPONSE TO OXYGEN LEVELS%GOBP%GO:0070482	289	0.35421	0.880314	0.755074	1	1	7449	tags=23%, list=14%, signal=26%
NEURON PROJECTION GUIDANCE%GOBP%GO:0097485	246	0.358455	0.880195	0.753376	1	1	6800	tags=32%, list=12%, signal=36%
CELL-CELL SIGNALING BY WNT%GOBP%GO:0198738	178	0.369484	0.880082	0.708428	1	1	6281	tags=25%, list=12%, signal=28%
BIOCARTA_MEF2D_PATHWAY%MSIGDB_C2%BIOCARTA_MEF2D_PATHWAY	15	0.520053	0.880076	0.640585	1	1	9191	tags=60%, list=17%, signal=72%
RHOBTB GTPASE CYCLE%REACTOME%R-HSA-9706574.2	33	0.450047	0.879982	0.640664	1	1	10272	tags=36%, list=19%, signal=45%
REGULATION OF BLOOD VESSEL ENDOTHELIAL CELL PROLIFERATION INVOLVED IN SPROUTING ANGIOGENESIS%GOBP%GO:1903587	17	0.501193	0.879872	0.633568	1	1	1797	tags=24%, list=3%, signal=24%
ACTIVATION OF G PROTEIN GATED POTASSIUM CHANNELS%REACTOME%R-HSA-1296041.2	28	0.466869	0.879799	0.63473	1	1	6123	tags=39%, list=11%, signal=44%
APOPTOSIS%REACTOME DATABASE ID RELEASE 80%109581	158	0.376484	0.879781	0.698671	1	1	9592	tags=38%, list=18%, signal=46%
PHAGOSOME MATURATION%GOBP%GO:0090382	26	0.472254	0.879716	0.633275	1	1	9028	tags=46%, list=17%, signal=55%
DNA REPLICATION%GOBP%GO:0006260	143	0.377513	0.879462	0.719219	1	1	9815	tags=36%, list=18%, signal=44%
SIGNALING EVENTS MEDIATED BY STEM CELL FACTOR RECEPTOR (C-KIT)%PATHWAY INTERACTION DATABASE NCI-NATURE CURATED DATA%SIGNALING EVENTS MEDIATED BY STEM CELL FACTOR RECEPTOR (C-KIT)	50	0.430652	0.879422	0.662781	1	1	5142	tags=24%, list=9%, signal=26%
DRUG ADME%REACTOME%R-HSA-9748784.1	72	0.409066	0.879374	0.666407	1	1	6879	tags=32%, list=13%, signal=37%
CELL JUNCTION MAINTENANCE%GOBP%GO:0034331	45	0.437927	0.879086	0.6475	1	1	6330	tags=38%, list=12%, signal=43%
METABOLISM OF VITAMINS AND COFACTORS%REACTOME DATABASE ID RELEASE 80%196854	175	0.370487	0.878891	0.719183	1	1	6567	tags=26%, list=12%, signal=29%
AXON GUIDANCE%GOBP%GO:0007411	246	0.358455	0.878711	0.745126	1	1	6800	tags=32%, list=12%, signal=36%
VISUAL SYSTEM DEVELOPMENT%GOBP%GO:0150063	416	0.341504	0.878655	0.818898	1	1	6330	tags=29%, list=12%, signal=32%
RUNX1 REGULATES GENES INVOLVED IN MEGAKARYOCYTE DIFFERENTIATION AND PLATELET FUNCTION%REACTOME DATABASE ID RELEASE 80%8936459	48	0.429839	0.878586	0.6554	1	1	5501	tags=21%, list=10%, signal=23%
IMPORT INTO NUCLEUS%GOBP%GO:0051170	118	0.386458	0.878565	0.694668	1	1	10224	tags=44%, list=19%, signal=54%
LONG-CHAIN FATTY ACID TRANSPORT%GOBP%GO:0015909	39	0.443758	0.878503	0.651713	1	1	2361	tags=15%, list=4%, signal=16%
NEGATIVE REGULATION OF PROTEIN LOCALIZATION TO MEMBRANE%GOBP%GO:1905476	34	0.447047	0.878461	0.645485	1	1	4863	tags=29%, list=9%, signal=32%
INTEGRIN SIGNALING%REACTOME%R-HSA-354192.2	26	0.472378	0.878387	0.634664	1	1	6164	tags=42%, list=11%, signal=48%
ACTIN FILAMENT SEVERING%GOBP%GO:0051014	16	0.510311	0.878378	0.638522	1	1	8087	tags=38%, list=15%, signal=44%
REGULATION OF ATTACHMENT OF SPINDLE MICROTUBULES TO KINETOCHORE%GOBP%GO:0051988	19	0.491204	0.878375	0.618924	1	1	8430	tags=47%, list=15%, signal=56%
REGULATION OF PROTEIN LOCALIZATION TO CELL PERIPHERY%GOBP%GO:1904375	141	0.376461	0.87828	0.704967	1	1	7024	tags=30%, list=13%, signal=34%
EPITHELIUM MIGRATION%GOBP%GO:0090132	117	0.385257	0.878162	0.697358	1	1	4116	tags=28%, list=8%, signal=30%
ESTABLISHMENT OR MAINTENANCE OF EPITHELIAL CELL APICAL/BASAL POLARITY%GOBP%GO:0045197	48	0.429163	0.87815	0.645933	1	1	9070	tags=42%, list=17%, signal=50%
REGULATION OF PHOSPHOPROTEIN PHOSPHATASE ACTIVITY%GOBP%GO:0043666	58	0.420569	0.878111	0.650242	1	1	10340	tags=43%, list=19%, signal=53%
BIOCARTA_NGF_PATHWAY%MSIGDB_C2%BIOCARTA_NGF_PATHWAY	18	0.501089	0.877909	0.646844	1	1	9438	tags=44%, list=17%, signal=54%
ACTIN FILAMENT BUNDLE ASSEMBLY%GOBP%GO:0051017	65	0.409018	0.877656	0.659919	1	1	6530	tags=38%, list=12%, signal=44%
POSITIVE REGULATION OF MONOCYTE CHEMOTAXIS%GOBP%GO:0090026	22	0.47954	0.877613	0.633706	1	1	9968	tags=50%, list=18%, signal=61%
CEREBRAL CORTEX CELL MIGRATION%GOBP%GO:0021795	54	0.416499	0.877499	0.650651	1	1	7607	tags=35%, list=14%, signal=41%
AXON DEVELOPMENT%GOBP%GO:0061564	427	0.344393	0.877465	0.817226	1	1	7193	tags=32%, list=13%, signal=36%
REGULATION OF STRESS-ACTIVATED PROTEIN KINASE SIGNALING CASCADE%GOBP%GO:0070302	210	0.364167	0.877398	0.735294	1	1	9137	tags=40%, list=17%, signal=47%
CELL-CELL JUNCTION ASSEMBLY%GOBP%GO:0007043	130	0.380239	0.877373	0.715732	1	1	6963	tags=29%, list=13%, signal=33%
SUBSTRATE-DEPENDENT CELL MIGRATION%GOBP%GO:0006929	26	0.465251	0.877296	0.634208	1	1	3743	tags=27%, list=7%, signal=29%
REGULATION OF CALCIUM ION TRANSMEMBRANE TRANSPORTER ACTIVITY%GOBP%GO:1901019	95	0.39754	0.877276	0.687888	1	1	9404	tags=48%, list=17%, signal=58%
NEGATIVE REGULATION OF VOLTAGE-GATED CALCIUM CHANNEL ACTIVITY%GOBP%GO:1901386	17	0.500052	0.877167	0.629004	1	1	7089	tags=47%, list=13%, signal=54%
CELLULAR SENESCENCE%GOBP%GO:0090398	100	0.389838	0.877	0.691814	1	1	6361	tags=14%, list=12%, signal=16%
ESTABLISHMENT OF APICAL/BASAL CELL POLARITY%GOBP%GO:0035089	23	0.472413	0.876923	0.621528	1	1	5214	tags=35%, list=10%, signal=38%
REGULATION OF MIRNA-MEDIATED GENE SILENCING%GOBP%GO:0060964	40	0.439066	0.876793	0.644312	1	1	7904	tags=35%, list=15%, signal=41%
REGULATION OF HETEROCHROMATIN ASSEMBLY%GOBP%GO:0031445	31	0.451474	0.876655	0.639202	1	1	3531	tags=13%, list=6%, signal=14%
REGULATION OF PHOSPHATASE ACTIVITY%GOBP%GO:0010921	82	0.404369	0.876644	0.670798	1	1	10054	tags=40%, list=18%, signal=49%
NADH REGENERATION%GOBP%GO:0006735	17	0.509636	0.876515	0.65608	1	1	9107	tags=53%, list=17%, signal=64%
ENDOTHELIAL CELL MIGRATION%GOBP%GO:0043542	83	0.404213	0.876496	0.662992	1	1	4116	tags=31%, list=8%, signal=34%
INFLAMMATORY RESPONSE TO ANTIGENIC STIMULUS%GOBP%GO:0002437	44	0.440753	0.876378	0.647208	1	1	9634	tags=36%, list=18%, signal=44%
AMINOGLYCAN CATABOLIC PROCESS%GOBP%GO:0006026	32	0.453377	0.876358	0.658683	1	1	4249	tags=25%, list=8%, signal=27%
SHC1 EVENTS IN ERBB2 SIGNALING%REACTOME DATABASE ID RELEASE 80%1250196	18	0.502263	0.875957	0.647627	1	1	9254	tags=44%, list=17%, signal=54%
RESPONSE TO CADMIUM ION%GOBP%GO:0046686	38	0.445399	0.875782	0.643398	1	1	6289	tags=29%, list=12%, signal=33%
GLIAL CELL PROLIFERATION%GOBP%GO:0014009	29	0.458711	0.875695	0.649079	1	1	7365	tags=38%, list=14%, signal=44%
VEGFA-VEGFR2 PATHWAY%REACTOME%R-HSA-4420097.4	89	0.397706	0.87559	0.670312	1	1	8225	tags=38%, list=15%, signal=45%
BIOCARTA_STATHMIN_PATHWAY%MSIGDB_C2%BIOCARTA_STATHMIN_PATHWAY	18	0.49623	0.875292	0.637733	1	1	9215	tags=39%, list=17%, signal=47%
PLATELET MORPHOGENESIS%GOBP%GO:0036344	21	0.490059	0.874782	0.645329	1	1	8654	tags=48%, list=16%, signal=57%
CALCINEURIN-MEDIATED SIGNALING%GOBP%GO:0097720	19	0.494345	0.874759	0.645397	1	1	6262	tags=47%, list=11%, signal=54%
ACTIN FILAMENT ORGANIZATION%GOBP%GO:0007015	256	0.356207	0.874751	0.753846	1	1	9534	tags=40%, list=18%, signal=49%
NEGATIVE REGULATION OF ENDOTHELIAL CELL PROLIFERATION%GOBP%GO:0001937	71	0.406083	0.87468	0.673387	1	1	4922	tags=17%, list=9%, signal=19%
THROMBIN SIGNALLING THROUGH PROTEINASE ACTIVATED RECEPTORS (PARS)%REACTOME DATABASE ID RELEASE 80%456926	30	0.454747	0.874478	0.635325	1	1	8931	tags=50%, list=16%, signal=60%
VENTRICULAR SEPTUM DEVELOPMENT%GOBP%GO:0003281	88	0.396132	0.874285	0.674603	1	1	7991	tags=36%, list=15%, signal=43%
GENERATION OF PRECURSOR METABOLITES AND ENERGY%GOBP%GO:0006091	322	0.350405	0.874262	0.778302	1	1	8589	tags=29%, list=16%, signal=34%
RESPONSE TO VIRUS%GOBP%GO:0009615	266	0.354845	0.874019	0.754361	1	1	9239	tags=36%, list=17%, signal=43%
MRNA EXPORT FROM NUCLEUS%GOBP%GO:0006406	63	0.411331	0.873973	0.660194	1	1	7911	tags=25%, list=15%, signal=30%
NEURODEGENERATIVE DISEASES%REACTOME DATABASE ID RELEASE 80%8863678	21	0.484522	0.873776	0.640913	1	1	9309	tags=48%, list=17%, signal=57%
CELLULAR RESPONSE TO HEXOSE STIMULUS%GOBP%GO:0071331	73	0.40534	0.87363	0.669694	1	1	8719	tags=32%, list=16%, signal=37%
EMBRYONIC SKELETAL JOINT DEVELOPMENT%GOBP%GO:0072498	16	0.509308	0.87351	0.671292	1	1	4713	tags=31%, list=9%, signal=34%
INTRINSIC APOPTOTIC SIGNALING PATHWAY IN RESPONSE TO DNA DAMAGE%GOBP%GO:0008630	85	0.397333	0.873488	0.69279	1	1	5834	tags=28%, list=11%, signal=32%
CEREBRAL CORTEX DEVELOPMENT%GOBP%GO:0021987	114	0.384736	0.87348	0.681193	1	1	6580	tags=32%, list=12%, signal=36%
EXCITATORY SYNAPSE ASSEMBLY%GOBP%GO:1904861	15	0.511014	0.873039	0.648936	1	1	10779	tags=67%, list=20%, signal=83%
EPIBOLY INVOLVED IN WOUND HEALING%GOBP%GO:0090505	26	0.469414	0.872928	0.647208	1	1	3557	tags=27%, list=7%, signal=29%
EPITHELIAL CELL MIGRATION%GOBP%GO:0010631	115	0.385811	0.872452	0.719589	1	1	4116	tags=29%, list=8%, signal=31%
VITAMIN METABOLIC PROCESS%GOBP%GO:0006766	70	0.408555	0.872411	0.658019	1	1	5322	tags=26%, list=10%, signal=28%
ACTIN FILAMENT BUNDLE ORGANIZATION%GOBP%GO:0061572	68	0.41091	0.872076	0.672414	1	1	6530	tags=38%, list=12%, signal=43%
THE ROLE OF NEF IN HIV-1 REPLICATION AND DISEASE PATHOGENESIS%REACTOME%R-HSA-164952.1	26	0.468997	0.871975	0.643581	1	1	10541	tags=54%, list=19%, signal=67%
REGULATION OF CELL SHAPE%GOBP%GO:0008360	142	0.379753	0.871863	0.702599	1	1	9346	tags=39%, list=17%, signal=47%
CD28 CO-STIMULATION%REACTOME DATABASE ID RELEASE 80%389356	29	0.466404	0.871681	0.656754	1	1	6826	tags=31%, list=13%, signal=35%
POSITIVE REGULATION OF CHEMOTAXIS%GOBP%GO:0050921	152	0.370705	0.871619	0.713864	1	1	6828	tags=36%, list=13%, signal=41%
REGULATION OF GRANULOCYTE DIFFERENTIATION%GOBP%GO:0030852	22	0.479299	0.871612	0.638597	1	1	7816	tags=41%, list=14%, signal=48%
ORGANELLE LOCALIZATION BY MEMBRANE TETHERING%GOBP%GO:0140056	75	0.4038	0.871537	0.676541	1	1	7759	tags=33%, list=14%, signal=39%
N-ACETYLGLUCOSAMINE METABOLIC PROCESS%GOBP%GO:0006044	16	0.509511	0.871535	0.637668	1	1	3427	tags=13%, list=6%, signal=13%
CELL CYCLE PHASE TRANSITION%GOBP%GO:0044770	165	0.367025	0.871487	0.740741	1	1	8514	tags=36%, list=16%, signal=43%
PID_NFAT_3PATHWAY%MSIGDB_C2%PID_NFAT_3PATHWAY	50	0.421269	0.870909	0.664495	1	1	9191	tags=46%, list=17%, signal=55%
PROTEIN IMPORT INTO NUCLEUS%GOBP%GO:0006606	112	0.383482	0.870789	0.703305	1	1	10224	tags=44%, list=19%, signal=54%
G BETA:GAMMA SIGNALLING THROUGH CDC42%REACTOME DATABASE ID RELEASE 80%8964616	18	0.491688	0.870781	0.632708	1	1	7219	tags=50%, list=13%, signal=58%
SURFACTANT METABOLISM%REACTOME%R-HSA-5683826.3	24	0.475392	0.870684	0.644125	1	1	5984	tags=38%, list=11%, signal=42%
ACYL CHAIN REMODELLING OF PS%REACTOME DATABASE ID RELEASE 80%1482801	21	0.486048	0.870587	0.661852	1	1	9841	tags=33%, list=18%, signal=41%
[truncated: 1,827 more rows]

## Sheet: 4 months
NAME	SIZE	ES	NES	NOM p-val	FDR q-val	FWER p-val	RANK AT MAX	LEADING EDGE
COMPLEMENT ACTIVATION, CLASSICAL PATHWAY%GOBP%GO:0006958	134	0.843479	2.6773	0	0	0	3639	tags=32%, list=7%, signal=34%
HUMORAL IMMUNE RESPONSE MEDIATED BY CIRCULATING IMMUNOGLOBULIN%GOBP%GO:0002455	138	0.827006	2.61706	0	0	0	3639	tags=31%, list=7%, signal=33%
PHAGOCYTOSIS, RECOGNITION%GOBP%GO:0006910	143	0.805681	2.54392	0	0	0	3639	tags=31%, list=7%, signal=34%
COMPLEMENT ACTIVATION%GOBP%GO:0006956	166	0.775909	2.51764	0	0	0	3639	tags=30%, list=7%, signal=32%
B CELL RECEPTOR SIGNALING PATHWAY%GOBP%GO:0050853	165	0.769172	2.49162	0	0	0	3639	tags=28%, list=7%, signal=30%
PHAGOCYTOSIS, ENGULFMENT%GOBP%GO:0006911	173	0.758241	2.46387	0	0	0	3639	tags=27%, list=7%, signal=29%
PLASMA MEMBRANE INVAGINATION%GOBP%GO:0099024	182	0.735982	2.43182	0	0	0	3639	tags=26%, list=7%, signal=28%
CYTOPLASMIC RIBOSOMAL PROTEINS%WIKIPATHWAYS_20220410%WP163%MUS MUSCULUS	77	0.810205	2.39214	0	0	0	5501	tags=78%, list=10%, signal=87%
MEMBRANE INVAGINATION%GOBP%GO:0010324	189	0.723375	2.39078	0	0	0	3639	tags=25%, list=7%, signal=27%
IMMUNOGLOBULIN PRODUCTION%GOBP%GO:0002377	220	0.70235	2.34184	0	0	0	3599	tags=28%, list=7%, signal=30%
IMMUNOGLOBULIN MEDIATED IMMUNE RESPONSE%GOBP%GO:0016064	212	0.678593	2.27624	0	0	0	3639	tags=24%, list=7%, signal=25%
POSITIVE REGULATION OF B CELL ACTIVATION%GOBP%GO:0050871	215	0.675346	2.24714	0	0	0	3977	tags=26%, list=7%, signal=27%
B CELL MEDIATED IMMUNITY%GOBP%GO:0019724	216	0.67533	2.24428	0	0	0	3639	tags=24%, list=7%, signal=25%
ANTIGEN RECEPTOR-MEDIATED SIGNALING PATHWAY%GOBP%GO:0050851	255	0.657305	2.2234	0	0	0	4658	tags=27%, list=9%, signal=29%
PRODUCTION OF MOLECULAR MEDIATOR OF IMMUNE RESPONSE%GOBP%GO:0002440	284	0.644754	2.19928	0	1.66864e-05	0.0005	3599	tags=26%, list=7%, signal=28%
CELL RECOGNITION%GOBP%GO:0008037	271	0.630067	2.14256	0	7.9493e-05	0.0025	4165	tags=22%, list=8%, signal=23%
IMMUNE RESPONSE-ACTIVATING CELL SURFACE RECEPTOR SIGNALING PATHWAY%GOBP%GO:0002429	288	0.621589	2.13681	0	7.48169e-05	0.0025	4658	tags=25%, list=9%, signal=27%
IMMUNE RESPONSE-ACTIVATING SIGNAL TRANSDUCTION%GOBP%GO:0002757	289	0.619848	2.13207	0	7.06604e-05	0.0025	4658	tags=25%, list=9%, signal=27%
PROTON MOTIVE FORCE-DRIVEN ATP SYNTHESIS%GOBP%GO:0015986	67	0.735302	2.11376	0	0.000147465	0.0055	10185	tags=72%, list=19%, signal=88%
REGULATION OF B CELL ACTIVATION%GOBP%GO:0050864	275	0.616901	2.11105	0	0.000140091	0.0055	3977	tags=23%, list=7%, signal=25%
OXIDATIVE PHOSPHORYLATION%GOBP%GO:0006119	107	0.680155	2.09363	0	0.000242742	0.01	11348	tags=65%, list=21%, signal=82%
EUKARYOTIC TRANSLATION ELONGATION%REACTOME%R-HSA-156842.2	42	0.770727	2.08361	0	0.000278271	0.012	9986	tags=86%, list=18%, signal=105%
IMMUNE RESPONSE-REGULATING CELL SURFACE RECEPTOR SIGNALING PATHWAY%GOBP%GO:0002768	300	0.606025	2.08303	0	0.000266172	0.012	4658	tags=25%, list=9%, signal=27%
PROTON MOTIVE FORCE-DRIVEN MITOCHONDRIAL ATP SYNTHESIS%GOBP%GO:0042776	62	0.729829	2.08202	0	0.000265597	0.0125	10185	tags=69%, list=19%, signal=85%
HUMORAL IMMUNE RESPONSE%GOBP%GO:0006959	352	0.59929	2.08098	0	0.000254973	0.0125	2540	tags=18%, list=5%, signal=19%
FORMATION OF A POOL OF FREE 40S SUBUNITS%REACTOME DATABASE ID RELEASE 80%72689	52	0.757235	2.07462	0	0.000333402	0.017	10376	tags=81%, list=19%, signal=100%
ELECTRON TRANSPORT CHAIN%WIKIPATHWAYS_20220410%WP295%MUS MUSCULUS	85	0.690731	2.07123	0	0.000358825	0.019	10185	tags=69%, list=19%, signal=85%
PEPTIDE CHAIN ELONGATION%REACTOME%R-HSA-156902.2	39	0.786358	2.06564	0	0.000427906	0.0235	9986	tags=90%, list=18%, signal=110%
PHAGOCYTOSIS%GOBP%GO:0006909	279	0.599578	2.0537	0	0.000615084	0.0345	3639	tags=20%, list=7%, signal=21%
SELENOCYSTEINE SYNTHESIS%REACTOME DATABASE ID RELEASE 80%2408557	44	0.76376	2.04749	0	0.000705273	0.041	9986	tags=86%, list=18%, signal=106%
EUKARYOTIC TRANSLATION TERMINATION%REACTOME%R-HSA-72764.4	44	0.759163	2.03716	0	0.000879345	0.0515	9986	tags=84%, list=18%, signal=103%
GTP HYDROLYSIS AND JOINING OF THE 60S RIBOSOMAL SUBUNIT%REACTOME DATABASE ID RELEASE 80%72706	63	0.711418	2.03419	0	0.000955815	0.0575	10591	tags=73%, list=19%, signal=91%
MITOCHONDRIAL RESPIRATORY CHAIN COMPLEX ASSEMBLY%GOBP%GO:0033108	91	0.676772	2.03167	0	0.00100407	0.062	12116	tags=68%, list=22%, signal=87%
CAP-DEPENDENT TRANSLATION INITIATION%REACTOME DATABASE ID RELEASE 80%72737	70	0.698786	2.02711	0	0.00113953	0.0715	10591	tags=71%, list=19%, signal=89%
L13A-MEDIATED TRANSLATIONAL SILENCING OF CERULOPLASMIN EXPRESSION%REACTOME%R-HSA-156827.3	62	0.716186	2.02658	0	0.00112909	0.073	10591	tags=74%, list=19%, signal=92%
EUKARYOTIC TRANSLATION INITIATION%REACTOME%R-HSA-72613.3	70	0.698786	2.02267	0	0.00118245	0.079	10591	tags=71%, list=19%, signal=89%
SRP-DEPENDENT COTRANSLATIONAL PROTEIN TARGETING TO MEMBRANE%REACTOME DATABASE ID RELEASE 80%1799339	60	0.708254	2.02014	0	0.00119882	0.0815	9986	tags=70%, list=18%, signal=86%
ACTIVATION OF IMMUNE RESPONSE%GOBP%GO:0002253	361	0.572926	2.01194	0	0.00139554	0.0975	4658	tags=24%, list=9%, signal=26%
DEFENSE RESPONSE TO BACTERIUM%GOBP%GO:0042742	437	0.568561	2.00154	0	0.00166044	0.118	4479	tags=21%, list=8%, signal=23%
ATP BIOSYNTHETIC PROCESS%GOBP%GO:0006754	80	0.676662	1.99666	0	0.00188653	0.1355	10185	tags=68%, list=19%, signal=83%
VIRAL MRNA TRANSLATION%REACTOME DATABASE ID RELEASE 80%192823	40	0.751357	1.9931	0	0.00195921	0.143	9986	tags=88%, list=18%, signal=107%
PURINE RIBONUCLEOSIDE TRIPHOSPHATE BIOSYNTHETIC PROCESS%GOBP%GO:0009206	84	0.659454	1.96981	0	0.00309159	0.219	10185	tags=65%, list=19%, signal=80%
SELENOAMINO ACID METABOLISM%REACTOME%R-HSA-2408522.4	63	0.691771	1.96116	0	0.00350641	0.2515	11941	tags=81%, list=22%, signal=104%
TRANSLATION%REACTOME DATABASE ID RELEASE 80%72766	224	0.585533	1.95765	0	0.00369894	0.2695	11965	tags=58%, list=22%, signal=75%
RESPONSE OF EIF2AK4 (GCN2) TO AMINO ACID DEFICIENCY%REACTOME%R-HSA-9633012.2	52	0.707426	1.9537	0	0.00384963	0.2825	7941	tags=67%, list=15%, signal=79%
AEROBIC RESPIRATION%GOBP%GO:0009060	139	0.615094	1.9469	0	0.00429152	0.3125	11348	tags=56%, list=21%, signal=71%
PURINE NUCLEOSIDE TRIPHOSPHATE BIOSYNTHETIC PROCESS%GOBP%GO:0009145	85	0.652581	1.94226	0	0.00460266	0.333	10185	tags=65%, list=19%, signal=79%
RESPIRATORY ELECTRON TRANSPORT%REACTOME%R-HSA-611105.3	90	0.642361	1.94172	0	0.00454383	0.3365	12116	tags=74%, list=22%, signal=96%
ADAPTIVE IMMUNE RESPONSE%GOBP%GO:0002250	348	0.554808	1.94105	0	0.00449293	0.3395	3977	tags=21%, list=7%, signal=23%
RESPIRATORY ELECTRON TRANSPORT, ATP SYNTHESIS BY CHEMIOSMOTIC COUPLING, AND HEAT PRODUCTION BY UNCOUPLING PROTEINS.%REACTOME%R-HSA-163200.1	101	0.632258	1.93964	0	0.00454579	0.349	12116	tags=73%, list=22%, signal=94%
LYMPHOCYTE MEDIATED IMMUNITY%GOBP%GO:0002449	300	0.563716	1.92977	0	0.00533602	0.405	3639	tags=22%, list=7%, signal=23%
COMPLEX I BIOGENESIS%REACTOME DATABASE ID RELEASE 80%6799198	52	0.695609	1.92069	0	0.00612551	0.456	12116	tags=81%, list=22%, signal=104%
ADAPTIVE IMMUNE RESPONSE BASED ON SOMATIC RECOMBINATION OF IMMUNE RECEPTORS BUILT FROM IMMUNOGLOBULIN SUPERFAMILY DOMAINS%GOBP%GO:0002460	306	0.55562	1.91335	0	0.0068566	0.4995	3801	tags=23%, list=7%, signal=24%
RIBONUCLEOSIDE TRIPHOSPHATE BIOSYNTHETIC PROCESS%GOBP%GO:0009201	89	0.63804	1.90971	0	0.00721677	0.527	10185	tags=62%, list=19%, signal=76%
MITOCHONDRIAL RESPIRATORY CHAIN COMPLEX I ASSEMBLY%GOBP%GO:0032981	56	0.687962	1.9051	0.00105263	0.00777286	0.562	8225	tags=59%, list=15%, signal=69%
OXIDATIVE PHOSPHORYLATION%WIKIPATHWAYS_20220410%WP1248%MUS MUSCULUS	47	0.707594	1.90431	0.00102987	0.00770697	0.5645	7837	tags=62%, list=14%, signal=72%
NADH DEHYDROGENASE COMPLEX ASSEMBLY%GOBP%GO:0010257	56	0.687962	1.89645	0	0.00864098	0.6175	8225	tags=59%, list=15%, signal=69%
CYTOPLASMIC TRANSLATION%GOBP%GO:0002181	109	0.612704	1.88371	0	0.0104662	0.693	5501	tags=63%, list=10%, signal=70%
MITOCHONDRIAL TRANSLATION INITIATION%REACTOME%R-HSA-5368286.1	81	0.624847	1.86728	0	0.0134003	0.7885	11616	tags=63%, list=21%, signal=80%
MITOCHONDRIAL TRANSLATION TERMINATION%REACTOME DATABASE ID RELEASE 80%5419276	81	0.62284	1.86313	0	0.0140911	0.8095	11616	tags=62%, list=21%, signal=78%
NONSENSE MEDIATED DECAY (NMD) INDEPENDENT OF THE EXON JUNCTION COMPLEX (EJC)%REACTOME DATABASE ID RELEASE 80%975956	46	0.692665	1.85924	0.00212766	0.0146673	0.8255	7060	tags=65%, list=13%, signal=75%
RIBOSOME ASSEMBLY%GOBP%GO:0042255	62	0.656684	1.84849	0	0.0168884	0.868	9986	tags=53%, list=18%, signal=65%
IMMUNE RESPONSE-REGULATING SIGNALING PATHWAY%GOBP%GO:0002764	386	0.524825	1.8428	0	0.01803	0.8885	4658	tags=22%, list=9%, signal=24%
PURINE RIBONUCLEOSIDE TRIPHOSPHATE METABOLIC PROCESS%GOBP%GO:0009205	103	0.601129	1.83432	0	0.0200105	0.916	10185	tags=55%, list=19%, signal=68%
LEUKOCYTE MEDIATED IMMUNITY%GOBP%GO:0002443	359	0.523987	1.83188	0	0.0203883	0.925	3639	tags=20%, list=7%, signal=21%
TRANSLATION%GOBP%GO:0006412	355	0.521233	1.82404	0	0.0222693	0.941	11465	tags=52%, list=21%, signal=66%
NUCLEOSIDE TRIPHOSPHATE BIOSYNTHETIC PROCESS%GOBP%GO:0009142	100	0.60053	1.82273	0	0.0223705	0.9425	8225	tags=51%, list=15%, signal=60%
SARS-COV-2 MODULATES HOST TRANSLATION MACHINERY%REACTOME DATABASE ID RELEASE 80%9754678	28	0.749497	1.82202	0.00105485	0.0222629	0.945	9986	tags=79%, list=18%, signal=96%
MITOCHONDRIAL ATP SYNTHESIS COUPLED ELECTRON TRANSPORT%GOBP%GO:0042775	61	0.637532	1.82086	0.00104932	0.0223321	0.947	11265	tags=61%, list=21%, signal=76%
MITOCHONDRIAL TRANSLATION ELONGATION%REACTOME%R-HSA-5389840.1	81	0.613357	1.81664	0	0.0233566	0.9545	11616	tags=62%, list=21%, signal=78%
RIBOSOMAL SMALL SUBUNIT ASSEMBLY%GOBP%GO:0000028	21	0.784803	1.81321	0.00107296	0.0240941	0.9595	9986	tags=81%, list=18%, signal=99%
ATP SYNTHESIS COUPLED ELECTRON TRANSPORT%GOBP%GO:0042773	62	0.641318	1.81032	0	0.0246651	0.9655	11265	tags=61%, list=21%, signal=77%
NEGATIVE REGULATION OF NOTCH4 SIGNALING%REACTOME DATABASE ID RELEASE 80%9604323	49	0.669968	1.80889	0.00105597	0.024792	0.9685	14696	tags=78%, list=27%, signal=106%
THE CITRIC ACID (TCA) CYCLE AND RESPIRATORY ELECTRON TRANSPORT%REACTOME%R-HSA-1428517.1	149	0.561165	1.8074	0	0.0249053	0.9685	12116	tags=60%, list=22%, signal=77%
FORMATION OF THE TERNARY COMPLEX, AND SUBSEQUENTLY, THE 43S COMPLEX%REACTOME%R-HSA-72695.2	35	0.710081	1.80114	0.00203874	0.0267414	0.978	10376	tags=74%, list=19%, signal=92%
RIBOSOMAL SMALL SUBUNIT BIOGENESIS%GOBP%GO:0042274	73	0.623812	1.8005	0	0.0266444	0.979	11620	tags=63%, list=21%, signal=80%
NONSENSE-MEDIATED DECAY (NMD)%REACTOME%R-HSA-927802.2	65	0.625732	1.79847	0.00215517	0.0270104	0.9815	9986	tags=60%, list=18%, signal=73%
PURINE NUCLEOSIDE TRIPHOSPHATE METABOLIC PROCESS%GOBP%GO:0009144	111	0.585234	1.79789	0	0.0268406	0.9815	10185	tags=55%, list=19%, signal=67%
CELLULAR RESPIRATION%GOBP%GO:0045333	173	0.552446	1.7935	0	0.0280301	0.987	11348	tags=53%, list=21%, signal=67%
RRNA PROCESSING IN THE NUCLEUS AND CYTOSOL%REACTOME DATABASE ID RELEASE 80%8868773	137	0.567531	1.78934	0	0.0291705	0.9885	11667	tags=58%, list=21%, signal=73%
RIBONUCLEOSIDE TRIPHOSPHATE METABOLIC PROCESS%GOBP%GO:0009199	109	0.582801	1.78362	0	0.030855	0.9915	10185	tags=52%, list=19%, signal=64%
RRNA PROCESSING%REACTOME%R-HSA-72312.3	147	0.556384	1.77908	0	0.0322686	0.995	11877	tags=59%, list=22%, signal=75%
NONSENSE MEDIATED DECAY (NMD) ENHANCED BY THE EXON JUNCTION COMPLEX (EJC)%REACTOME%R-HSA-975957.1	65	0.625732	1.77538	0.0010395	0.0333286	0.9955	9986	tags=60%, list=18%, signal=73%
REGULATION OF EXPRESSION OF SLITS AND ROBOS%REACTOME%R-HSA-9010553.1	117	0.573489	1.77475	0	0.0331984	0.9955	11882	tags=61%, list=22%, signal=77%
RIBOSOMAL SCANNING AND START CODON RECOGNITION%REACTOME%R-HSA-72702.3	42	0.665466	1.77371	0.00106157	0.0331827	0.9955	10591	tags=67%, list=19%, signal=83%
PEPTIDE BIOSYNTHETIC PROCESS%GOBP%GO:0043043	376	0.502097	1.76176	0	0.0379566	0.999	11465	tags=50%, list=21%, signal=63%
TRANSLATION INITIATION COMPLEX FORMATION%REACTOME DATABASE ID RELEASE 80%72649	42	0.662761	1.75683	0.00414508	0.0399682	1	10591	tags=67%, list=19%, signal=83%
ACTIVATION OF THE MRNA UPON BINDING OF THE CAP-BINDING COMPLEX AND EIFS, AND SUBSEQUENT BINDING TO 43S%REACTOME%R-HSA-72662.3	43	0.656459	1.75496	0.00103842	0.0403563	1	11016	tags=67%, list=20%, signal=84%
MITOCHONDRIAL TRANSLATION%REACTOME DATABASE ID RELEASE 80%5368287	87	0.59034	1.754	0	0.0403348	1	11616	tags=59%, list=21%, signal=74%
MAJOR PATHWAY OF RRNA PROCESSING IN THE NUCLEOLUS AND CYTOSOL%REACTOME DATABASE ID RELEASE 80%6791226	127	0.557339	1.75259	0	0.0405033	1	11015	tags=54%, list=20%, signal=68%
RESPIRATORY ELECTRON TRANSPORT CHAIN%GOBP%GO:0022904	86	0.579976	1.75021	0	0.0411583	1	11265	tags=56%, list=21%, signal=70%
CELLULAR RESPONSE TO STARVATION%REACTOME DATABASE ID RELEASE 80%9711097	101	0.569166	1.7477	0	0.0419074	1	11570	tags=55%, list=21%, signal=70%
AEROBIC ELECTRON TRANSPORT CHAIN%GOBP%GO:0019646	49	0.641685	1.7415	0.00103093	0.044537	1	12412	tags=69%, list=23%, signal=90%
ANTIBACTERIAL HUMORAL RESPONSE%GOBP%GO:0019731	80	0.59436	1.73601	0	0.046939	1	1717	tags=13%, list=3%, signal=13%
AUTODEGRADATION OF CDH1 BY CDH1:APC C%REACTOME%R-HSA-174084.4	57	0.617726	1.73533	0.00214592	0.0467536	1	11370	tags=58%, list=21%, signal=73%
RIBOSOMAL LARGE SUBUNIT BIOGENESIS%GOBP%GO:0042273	71	0.594243	1.72106	0	0.0541289	1	12255	tags=59%, list=23%, signal=76%
HALLMARK_OXIDATIVE_PHOSPHORYLATION%MSIGDB_C2%HALLMARK_OXIDATIVE_PHOSPHORYLATION	168	0.525987	1.71916	0	0.0547606	1	12099	tags=52%, list=22%, signal=67%
RRNA PROCESSING%GOBP%GO:0006364	169	0.526367	1.71332	0	0.057866	1	12032	tags=57%, list=22%, signal=73%
GSK3B AND BTRC:CUL1-MEDIATED-DEGRADATION OF NFE2L2%REACTOME DATABASE ID RELEASE 80%9762114	48	0.631785	1.70967	0.00108342	0.0596594	1	14696	tags=75%, list=27%, signal=103%
MITOCHONDRIAL TRANSLATION%GOBP%GO:0032543	109	0.550667	1.69868	0.00110254	0.0662757	1	11616	tags=51%, list=21%, signal=65%
RIBOSOME BIOGENESIS%GOBP%GO:0042254	245	0.501193	1.69154	0	0.070578	1	12032	tags=53%, list=22%, signal=68%
NUCLEOSIDE TRIPHOSPHATE METABOLIC PROCESS%GOBP%GO:0009141	133	0.534522	1.68969	0	0.0712138	1	10185	tags=49%, list=19%, signal=60%
RRNA METABOLIC PROCESS%GOBP%GO:0016072	199	0.511206	1.68617	0	0.0731863	1	12032	tags=54%, list=22%, signal=69%
AMIDE BIOSYNTHETIC PROCESS%GOBP%GO:0043604	476	0.471802	1.68461	0	0.0735855	1	11660	tags=47%, list=21%, signal=59%
NEGATIVE REGULATION OF SKELETAL MUSCLE CELL DIFFERENTIATION%GOBP%GO:2001015	16	0.774544	1.67779	0.0115183	0.0781142	1	9743	tags=25%, list=18%, signal=30%
ELECTRON TRANSPORT CHAIN%GOBP%GO:0022900	95	0.546291	1.65526	0.00109051	0.0968552	1	11267	tags=52%, list=21%, signal=65%
ENDOCYTOSIS%GOBP%GO:0006897	472	0.460725	1.6491	0	0.101581	1	5229	tags=17%, list=10%, signal=19%
AMINO ACID AND DERIVATIVE METABOLISM%REACTOME%R-HSA-71291.6	304	0.476977	1.64606	0	0.10369	1	11941	tags=52%, list=22%, signal=66%
POSITIVE REGULATION OF LYMPHOCYTE ACTIVATION%GOBP%GO:0051251	457	0.459327	1.63478	0	0.11399	1	3801	tags=17%, list=7%, signal=18%
INFLUENZA VIRAL RNA TRANSCRIPTION AND REPLICATION%REACTOME%R-HSA-168273.3	82	0.552602	1.63131	0.00416667	0.116829	1	9986	tags=60%, list=18%, signal=73%
NEGATIVE REGULATION OF UBIQUITIN-PROTEIN TRANSFERASE ACTIVITY%GOBP%GO:0051444	22	0.700912	1.62292	0.0104493	0.125177	1	4748	tags=45%, list=9%, signal=50%
PROTEASOME DEGRADATION%WIKIPATHWAYS_20220410%WP519%MUS MUSCULUS	49	0.589726	1.62013	0.00418848	0.127312	1	11370	tags=59%, list=21%, signal=75%
ENERGY DERIVATION BY OXIDATION OF ORGANIC COMPOUNDS%GOBP%GO:0015980	232	0.481462	1.61837	0	0.128085	1	11348	tags=48%, list=21%, signal=61%
REGULATION OF RUNX3 EXPRESSION AND ACTIVITY%REACTOME%R-HSA-8941858.1	51	0.582996	1.60318	0.00725389	0.145279	1	11370	tags=59%, list=21%, signal=74%
GLUTATHIONE CONJUGATION%REACTOME%R-HSA-156590.2	29	0.653011	1.60261	0.0159067	0.144744	1	11321	tags=66%, list=21%, signal=83%
ATP METABOLIC PROCESS%GOBP%GO:0046034	198	0.48103	1.58715	0.00212314	0.164043	1	11419	tags=52%, list=21%, signal=65%
CELL DIFFERENTIATION INVOLVED IN EMBRYONIC PLACENTA DEVELOPMENT%GOBP%GO:0060706	33	0.62193	1.57381	0.012487	0.182011	1	4955	tags=27%, list=9%, signal=30%
REGULATION OF GENE EXPRESSION BY GENOMIC IMPRINTING%GOBP%GO:0006349	20	0.695563	1.5619	0.0180361	0.199079	1	283	tags=10%, list=1%, signal=10%
VPU MEDIATED DEGRADATION OF CD4%REACTOME%R-HSA-180534.1	47	0.577536	1.55708	0.014862	0.205475	1	11370	tags=60%, list=21%, signal=75%
RIBOSOMAL LARGE SUBUNIT ASSEMBLY%GOBP%GO:0000027	25	0.656662	1.55586	0.0197711	0.205787	1	12255	tags=60%, list=23%, signal=77%
DOSAGE COMPENSATION BY INACTIVATION OF X CHROMOSOME%GOBP%GO:0009048	21	0.676297	1.55547	0.0255102	0.204718	1	1	tags=5%, list=0%, signal=5%
PROSTACYCLIN SIGNALLING THROUGH PROSTACYCLIN RECEPTOR%REACTOME%R-HSA-392851.3	17	0.716063	1.54876	0.0295015	0.214072	1	8992	tags=53%, list=17%, signal=63%
MITOCHONDRIAL PROTEIN IMPORT%REACTOME%R-HSA-1268020.3	50	0.569178	1.54494	0.0173724	0.219054	1	13590	tags=66%, list=25%, signal=88%
DOSAGE COMPENSATION%GOBP%GO:0007549	23	0.65797	1.54447	0.0281837	0.218022	1	1	tags=4%, list=0%, signal=4%
PURINE RIBONUCLEOTIDE BIOSYNTHETIC PROCESS%GOBP%GO:0009152	161	0.479775	1.53999	0.00107066	0.223921	1	10202	tags=46%, list=19%, signal=56%
VIF-MEDIATED DEGRADATION OF APOBEC3G%REACTOME%R-HSA-180585.1	47	0.571388	1.53497	0.00938478	0.231229	1	11882	tags=62%, list=22%, signal=79%
APC C:CDC20 MEDIATED DEGRADATION OF SECURIN%REACTOME DATABASE ID RELEASE 80%174154	60	0.54513	1.53368	0.0168067	0.231683	1	11370	tags=58%, list=21%, signal=74%
MITOCHONDRIAL GENE EXPRESSION%GOBP%GO:0140053	141	0.479396	1.52602	0.00436205	0.244181	1	11650	tags=50%, list=21%, signal=63%
MITOCHONDRIAL ELECTRON TRANSPORT, NADH TO UBIQUINONE%GOBP%GO:0006120	21	0.659745	1.52039	0.0309598	0.253008	1	12966	tags=76%, list=24%, signal=100%
ADP SIGNALLING THROUGH P2Y PURINOCEPTOR 12%REACTOME%R-HSA-392170.3	21	0.652065	1.52024	0.0315457	0.25135	1	8992	tags=48%, list=17%, signal=57%
CDK-MEDIATED PHOSPHORYLATION AND REMOVAL OF CDC6%REACTOME DATABASE ID RELEASE 80%69017	65	0.534533	1.52003	0.00946372	0.249825	1	11370	tags=55%, list=21%, signal=70%
PURINE NUCLEOTIDE BIOSYNTHETIC PROCESS%GOBP%GO:0006164	169	0.465379	1.51968	0.00336323	0.248554	1	10202	tags=45%, list=19%, signal=55%
UBIQUITIN-DEPENDENT DEGRADATION OF CYCLIN D%REACTOME%R-HSA-75815.3	47	0.560604	1.51636	0.0210526	0.253158	1	11370	tags=57%, list=21%, signal=73%
CDC20:PHOSPHO-APC C MEDIATED DEGRADATION OF CYCLIN A%REACTOME%R-HSA-174184.2	65	0.528134	1.5142	0.00813008	0.255493	1	11370	tags=54%, list=21%, signal=68%
TNFR2 NON-CANONICAL NF-KB PATHWAY%REACTOME%R-HSA-5668541.3	93	0.500925	1.50898	0.00527426	0.264024	1	11455	tags=51%, list=21%, signal=64%
PURINE-CONTAINING COMPOUND BIOSYNTHETIC PROCESS%GOBP%GO:0072522	175	0.460309	1.49904	0.00104712	0.282664	1	10202	tags=45%, list=19%, signal=55%
AUTODEGRADATION OF THE E3 UBIQUITIN LIGASE COP1%REACTOME DATABASE ID RELEASE 80%349425	47	0.556552	1.49644	0.0218069	0.286149	1	11370	tags=57%, list=21%, signal=73%
NIK-->NONCANONICAL NF-KB SIGNALING%REACTOME%R-HSA-5676590.1	54	0.53626	1.4957	0.026824	0.285587	1	13028	tags=61%, list=24%, signal=80%
RIBONUCLEOTIDE BIOSYNTHETIC PROCESS%GOBP%GO:0009260	173	0.455831	1.49363	0.00336323	0.2881	1	10202	tags=44%, list=19%, signal=54%
SIGNALING BY ROBO RECEPTORS%REACTOME%R-HSA-376176.5	159	0.463763	1.4931	0.00332226	0.287146	1	9986	tags=44%, list=18%, signal=54%
GLI3 IS PROCESSED TO GLI3R BY THE PROTEASOME%REACTOME%R-HSA-5610785.1	54	0.528588	1.48273	0.0168599	0.307854	1	11582	tags=54%, list=21%, signal=68%
SCF-BETA-TRCP MEDIATED DEGRADATION OF EMI1%REACTOME DATABASE ID RELEASE 80%174113	50	0.54539	1.48204	0.0210084	0.307285	1	11370	tags=56%, list=21%, signal=71%
SPONGIOTROPHOBLAST LAYER DEVELOPMENT%GOBP%GO:0060712	16	0.687385	1.48098	0.0515672	0.307514	1	3238	tags=19%, list=6%, signal=20%
PYRIMIDINE NUCLEOTIDE CATABOLIC PROCESS%GOBP%GO:0006244	16	0.684277	1.47935	0.0506073	0.309044	1	4908	tags=44%, list=9%, signal=48%
DETECTION OF CHEMICAL STIMULUS INVOLVED IN SENSORY PERCEPTION OF TASTE%GOBP%GO:0050912	52	0.536026	1.4785	0.0221286	0.308848	1	9081	tags=19%, list=17%, signal=23%
POLYMERASE SWITCHING ON THE C-STRAND OF THE TELOMERE%REACTOME%R-HSA-174411.4	24	0.619365	1.47447	0.0431416	0.315995	1	10827	tags=54%, list=20%, signal=68%
GLYCOLYSIS%PANTHER PATHWAY%P00024	16	0.687682	1.47436	0.0480167	0.314071	1	15714	tags=81%, list=29%, signal=114%
DETECTION OF CHEMICAL STIMULUS INVOLVED IN SENSORY PERCEPTION OF BITTER TASTE%GOBP%GO:0001580	48	0.544964	1.4737	0.0289389	0.313458	1	9081	tags=19%, list=17%, signal=22%
NUCLEAR EVENTS MEDIATED BY NFE2L2%REACTOME%R-HSA-9759194.1	73	0.510912	1.47306	0.0135135	0.312675	1	13028	tags=55%, list=24%, signal=72%
RIBOSE PHOSPHATE BIOSYNTHETIC PROCESS%GOBP%GO:0046390	182	0.448431	1.47076	0.00340909	0.315713	1	10202	tags=43%, list=19%, signal=53%
ALPHA-SYNUCLEIN SIGNALING%PATHWAY INTERACTION DATABASE NCI-NATURE CURATED DATA%ALPHA-SYNUCLEIN SIGNALING	28	0.596392	1.47052	0.0344828	0.314173	1	10677	tags=50%, list=20%, signal=62%
MITOCHONDRIAL CYTOCHROME C OXIDASE ASSEMBLY%GOBP%GO:0033617	19	0.652523	1.46917	0.0508475	0.315143	1	11750	tags=63%, list=22%, signal=81%
REGULATION OF APOPTOSIS%REACTOME%R-HSA-169911.2	48	0.537361	1.46541	0.0229645	0.321701	1	11370	tags=58%, list=21%, signal=74%
REGULATION OF ACTIVATED PAK-2P34 BY PROTEASOME MEDIATED DEGRADATION%REACTOME DATABASE ID RELEASE 80%211733	45	0.548189	1.46486	0.0314193	0.320808	1	11370	tags=60%, list=21%, signal=76%
METABOLISM OF POLYAMINES%REACTOME DATABASE ID RELEASE 80%351202	54	0.529168	1.461	0.0259875	0.327663	1	12949	tags=63%, list=24%, signal=83%
EXTENSION OF TELOMERES%REACTOME DATABASE ID RELEASE 80%180786	49	0.532904	1.45811	0.0240964	0.332365	1	10827	tags=45%, list=20%, signal=56%
MATURATION OF SSU-RRNA%GOBP%GO:0030490	49	0.539228	1.45591	0.0239391	0.335568	1	12995	tags=61%, list=24%, signal=80%
PID_ALPHA_SYNUCLEIN_PATHWAY%MSIGDB_C2%PID_ALPHA_SYNUCLEIN_PATHWAY	31	0.582026	1.45505	0.0420513	0.335403	1	10677	tags=45%, list=20%, signal=56%
STABILIZATION OF P53%REACTOME DATABASE ID RELEASE 80%69541	52	0.535321	1.45476	0.0327004	0.334006	1	11370	tags=56%, list=21%, signal=70%
REGULATION OF ORNITHINE DECARBOXYLASE (ODC)%REACTOME DATABASE ID RELEASE 80%350562	49	0.531396	1.45458	0.0252366	0.33239	1	12949	tags=63%, list=24%, signal=83%
GLUTATHIONE-MEDIATED DETOXIFICATION I%HUMANCYC%PWY-4061	19	0.653902	1.45249	0.0513369	0.335322	1	5043	tags=47%, list=9%, signal=52%
NCRNA PROCESSING%GOBP%GO:0034470	331	0.419729	1.44921	0	0.341125	1	12032	tags=48%, list=22%, signal=61%
VIRAL TRANSLATION%GOBP%GO:0019081	16	0.657501	1.4452	0.0577125	0.34878	1	6348	tags=44%, list=12%, signal=50%
DECTIN-1 MEDIATED NONCANONICAL NF-KB SIGNALING%REACTOME DATABASE ID RELEASE 80%5607761	55	0.523334	1.44366	0.0210526	0.35039	1	13028	tags=60%, list=24%, signal=79%
BIOCARTA_PROTEASOME_PATHWAY%MSIGDB_C2%BIOCARTA_PROTEASOME_PATHWAY	19	0.635921	1.44331	0.0464876	0.349197	1	11357	tags=63%, list=21%, signal=80%
FBXL7 DOWN-REGULATES AURKA DURING MITOTIC ENTRY AND IN EARLY MITOSIS%REACTOME DATABASE ID RELEASE 80%8854050	49	0.529804	1.44014	0.0296925	0.354972	1	11582	tags=57%, list=21%, signal=73%
PYRIMIDINE DEOXYRIBONUCLEOTIDE METABOLIC PROCESS%GOBP%GO:0009219	22	0.62532	1.43713	0.058952	0.360514	1	8852	tags=55%, list=16%, signal=65%
P53-INDEPENDENT G1 S DNA DAMAGE CHECKPOINT%REACTOME%R-HSA-69613.2	47	0.526959	1.43385	0.0333681	0.366612	1	11370	tags=60%, list=21%, signal=75%
UBIQUITIN MEDIATED DEGRADATION OF PHOSPHORYLATED CDC25A%REACTOME DATABASE ID RELEASE 80%69601	47	0.526959	1.4308	0.0348837	0.372393	1	11370	tags=60%, list=21%, signal=75%
NUCLEOTIDE BIOSYNTHETIC PROCESS%GOBP%GO:0009165	215	0.428689	1.42874	0.00547645	0.375453	1	10202	tags=41%, list=19%, signal=51%
HH MUTANTS ARE DEGRADED BY ERAD%REACTOME DATABASE ID RELEASE 80%5362768	51	0.516984	1.42669	0.0333333	0.378538	1	11370	tags=55%, list=21%, signal=69%
CYTOCHROME COMPLEX ASSEMBLY%GOBP%GO:0017004	33	0.562547	1.42448	0.0556117	0.382238	1	10837	tags=52%, list=20%, signal=64%
PYRIMIDINE DEOXYRIBONUCLEOSIDE MONOPHOSPHATE METABOLIC PROCESS%GOBP%GO:0009176	17	0.646075	1.42319	0.0615711	0.383409	1	8852	tags=59%, list=16%, signal=70%
REGULATION OF APC C ACTIVATORS BETWEEN G1 S AND EARLY ANAPHASE%REACTOME%R-HSA-176408.4	72	0.488555	1.41812	0.035461	0.394708	1	11370	tags=49%, list=21%, signal=61%
UCH PROTEINASES%REACTOME%R-HSA-5689603.2	83	0.476663	1.41804	0.0218978	0.392668	1	11370	tags=48%, list=21%, signal=61%
DETECTION OF LIGHT STIMULUS INVOLVED IN SENSORY PERCEPTION%GOBP%GO:0050962	25	0.591144	1.41767	0.0501601	0.39136	1	9431	tags=56%, list=17%, signal=68%
DEGRADATION OF GLI1 BY THE PROTEASOME%REACTOME%R-HSA-5610780.1	54	0.514319	1.41689	0.0381356	0.391272	1	11582	tags=56%, list=21%, signal=70%
POSITIVE REGULATION OF INFLAMMATORY RESPONSE TO ANTIGENIC STIMULUS%GOBP%GO:0002863	17	0.646606	1.41646	0.0693582	0.390213	1	4748	tags=24%, list=9%, signal=26%
DETECTION OF LIGHT STIMULUS INVOLVED IN VISUAL PERCEPTION%GOBP%GO:0050908	25	0.591144	1.41533	0.0661914	0.391043	1	9431	tags=56%, list=17%, signal=68%
G BETA:GAMMA SIGNALLING THROUGH CDC42%REACTOME DATABASE ID RELEASE 80%8964616	18	0.641152	1.41285	0.0784519	0.39579	1	8992	tags=50%, list=17%, signal=60%
NUCLEOSIDE PHOSPHATE BIOSYNTHETIC PROCESS%GOBP%GO:1901293	220	0.423545	1.41197	0.00112233	0.396014	1	10202	tags=41%, list=19%, signal=50%
P53-INDEPENDENT DNA DAMAGE RESPONSE%REACTOME%R-HSA-69610.4	47	0.526959	1.41159	0.0410959	0.394841	1	11370	tags=60%, list=21%, signal=75%
PID_RHODOPSIN_PATHWAY%MSIGDB_C2%PID_RHODOPSIN_PATHWAY	22	0.59997	1.41009	0.0613497	0.396751	1	2818	tags=32%, list=5%, signal=34%
NEGATIVE REGULATION OF STEROL TRANSPORT%GOBP%GO:0032372	15	0.659953	1.40721	0.0907195	0.402648	1	9510	tags=47%, list=17%, signal=57%
MATURATION OF SSU-RRNA FROM TRICISTRONIC RRNA TRANSCRIPT (SSU-RRNA, 5.8S RRNA, LSU-RRNA)%GOBP%GO:0000462	35	0.54555	1.40493	0.05	0.406686	1	12995	tags=66%, list=24%, signal=86%
POSITIVE REGULATION OF B CELL MEDIATED IMMUNITY%GOBP%GO:0002714	51	0.514573	1.40488	0.0409924	0.404657	1	3507	tags=18%, list=6%, signal=19%
POSITIVE REGULATION OF IMMUNOGLOBULIN MEDIATED IMMUNE RESPONSE%GOBP%GO:0002891	51	0.514573	1.40279	0.0371486	0.408243	1	3507	tags=18%, list=6%, signal=19%
VISUAL SIGNAL TRANSDUCTION: RODS%PATHWAY INTERACTION DATABASE NCI-NATURE CURATED DATA%VISUAL SIGNAL TRANSDUCTION: RODS	22	0.59997	1.4026	0.0723271	0.406599	1	2818	tags=32%, list=5%, signal=34%
SPLICEOSOMAL SNRNP ASSEMBLY%GOBP%GO:0000387	33	0.553035	1.39786	0.0618221	0.417697	1	12640	tags=55%, list=23%, signal=71%
CELLULAR RESPONSE TO TOXIC SUBSTANCE%GOBP%GO:0097237	49	0.508178	1.39686	0.0372399	0.418281	1	10742	tags=55%, list=20%, signal=69%
PHASE II - CONJUGATION OF COMPOUNDS%REACTOME DATABASE ID RELEASE 80%156580	82	0.466	1.39574	0.0184426	0.419159	1	11910	tags=48%, list=22%, signal=61%
DOPAMINE TRANSPORT%GOBP%GO:0015872	15	0.658936	1.39492	0.0676085	0.419291	1	5229	tags=47%, list=10%, signal=52%
NEGATIVE REGULATION OF CHOLESTEROL TRANSPORT%GOBP%GO:0032375	15	0.659953	1.39464	0.0853032	0.417971	1	9510	tags=47%, list=17%, signal=57%
SWITCHING OF ORIGINS TO A POST-REPLICATIVE STATE%REACTOME DATABASE ID RELEASE 80%69052	84	0.4674	1.39371	0.0343681	0.418475	1	11582	tags=49%, list=21%, signal=62%
ORC1 REMOVAL FROM CHROMATIN%REACTOME%R-HSA-68949.3	66	0.481341	1.38922	0.0382572	0.429023	1	13769	tags=61%, list=25%, signal=81%
DEGRADATION OF GLI2 BY THE PROTEASOME%REACTOME%R-HSA-5610783.1	54	0.503532	1.38918	0.0332975	0.426967	1	11582	tags=54%, list=21%, signal=68%
INFLUENZA INFECTION%REACTOME DATABASE ID RELEASE 80%168255	100	0.450496	1.38688	0.020555	0.431248	1	10133	tags=54%, list=19%, signal=66%
ENDONUCLEOLYTIC CLEAVAGE OF TRICISTRONIC RRNA TRANSCRIPT (SSU-RRNA, 5.8S RRNA, LSU-RRNA)%GOBP%GO:0000479	15	0.648161	1.38237	0.0948454	0.442099	1	11989	tags=73%, list=22%, signal=94%
DEFECTIVE CFTR CAUSES CYSTIC FIBROSIS%REACTOME DATABASE ID RELEASE 80%5678895	56	0.493742	1.37965	0.0454545	0.447944	1	11370	tags=54%, list=21%, signal=68%
POSITIVE REGULATION OF ACUTE INFLAMMATORY RESPONSE%GOBP%GO:0002675	30	0.558236	1.37746	0.0754527	0.45223	1	4748	tags=20%, list=9%, signal=22%
GLUCONEOGENESIS%REACTOME%R-HSA-70263.2	29	0.557074	1.37481	0.0640244	0.458099	1	14750	tags=59%, list=27%, signal=80%
ANTIMICROBIAL HUMORAL RESPONSE%GOBP%GO:0019730	144	0.431765	1.37253	0.0153341	0.462693	1	2220	tags=14%, list=4%, signal=14%
MATURATION OF LSU-RRNA%GOBP%GO:0000470	29	0.552761	1.37164	0.0638298	0.46316	1	11850	tags=59%, list=22%, signal=75%
TELOMERE C-STRAND (LAGGING STRAND) SYNTHESIS%REACTOME%R-HSA-174417.3	32	0.54625	1.36428	0.058642	0.483461	1	10827	tags=47%, list=20%, signal=58%
ABC TRANSPORTER DISORDERS%REACTOME%R-HSA-5619084.5	73	0.47172	1.3623	0.0420168	0.487388	1	11370	tags=52%, list=21%, signal=66%
ENDONUCLEOLYTIC CLEAVAGE INVOLVED IN RRNA PROCESSING%GOBP%GO:0000478	15	0.648161	1.36109	0.10479	0.488714	1	11989	tags=73%, list=22%, signal=94%
REGULATION OF ACUTE INFLAMMATORY RESPONSE TO ANTIGENIC STIMULUS%GOBP%GO:0002864	20	0.597994	1.35315	0.0992449	0.512135	1	4748	tags=20%, list=9%, signal=22%
SIGNALING BY NOTCH4%REACTOME DATABASE ID RELEASE 80%9013694	72	0.461894	1.35289	0.0436992	0.510529	1	11582	tags=49%, list=21%, signal=62%
PEPTIDYL-ARGININE MODIFICATION%GOBP%GO:0018195	28	0.556747	1.35217	0.0925926	0.510504	1	10409	tags=57%, list=19%, signal=71%
DEGRADATION OF AXIN%REACTOME DATABASE ID RELEASE 80%4641257	50	0.498284	1.35092	0.0679321	0.512247	1	11370	tags=54%, list=21%, signal=68%
ADRENALINE AND NORADRENALINE BIOSYNTHESIS%PANTHER PATHWAY%P00001	28	0.549007	1.35074	0.0926119	0.510459	1	6240	tags=32%, list=11%, signal=36%
TRANSLATIONAL ELONGATION%GOBP%GO:0006414	50	0.492929	1.35023	0.0409417	0.509764	1	12095	tags=42%, list=22%, signal=54%
APC C:CDC20 MEDIATED DEGRADATION OF MITOTIC PROTEINS%REACTOME%R-HSA-176409.3	67	0.467516	1.34862	0.0447284	0.512516	1	11370	tags=54%, list=21%, signal=68%
RRNA MODIFICATION%GOBP%GO:0000154	31	0.53265	1.34791	0.0809628	0.512479	1	11571	tags=61%, list=21%, signal=78%
CELLULAR DETOXIFICATION%GOBP%GO:1990748	42	0.506255	1.3419	0.0786638	0.53017	1	9727	tags=52%, list=18%, signal=64%
DETECTION OF VISIBLE LIGHT%GOBP%GO:0009584	34	0.52601	1.34006	0.0753927	0.533897	1	9431	tags=50%, list=17%, signal=60%
PID_BARD1_PATHWAY%MSIGDB_C2%PID_BARD1_PATHWAY	28	0.550198	1.33954	0.0819502	0.533158	1	10098	tags=50%, list=19%, signal=61%
ACTIVATION OF APC C AND APC C:CDC20 MEDIATED DEGRADATION OF MITOTIC PROTEINS%REACTOME DATABASE ID RELEASE 80%176814	68	0.460573	1.33584	0.0504292	0.543319	1	11370	tags=53%, list=21%, signal=67%
CROSS-PRESENTATION OF SOLUBLE EXOGENOUS ANTIGENS (ENDOSOMES)%REACTOME%R-HSA-1236978.1	47	0.49067	1.33417	0.0750257	0.546617	1	11370	tags=57%, list=21%, signal=73%
MATURATION OF LSU-RRNA FROM TRICISTRONIC RRNA TRANSCRIPT (SSU-RRNA, 5.8S RRNA, LSU-RRNA)%GOBP%GO:0000463	16	0.616919	1.33367	0.118712	0.54582	1	13696	tags=75%, list=25%, signal=100%
PEPTIDYL-ARGININE METHYLATION%GOBP%GO:0018216	15	0.627388	1.33211	0.11687	0.548597	1	12361	tags=67%, list=23%, signal=86%
CELLULAR KETONE METABOLIC PROCESS%GOBP%GO:0042180	86	0.445546	1.33194	0.0458515	0.546691	1	12098	tags=44%, list=22%, signal=57%
NEGATIVE REGULATION OF TOLL-LIKE RECEPTOR SIGNALING PATHWAY%GOBP%GO:0034122	35	0.51944	1.33113	0.0765253	0.547037	1	3738	tags=26%, list=7%, signal=28%
RETINOL METABOLISM%WIKIPATHWAYS_20220410%WP1259%MUS MUSCULUS	39	0.512307	1.32921	0.0771704	0.551152	1	4055	tags=28%, list=7%, signal=30%
CRISTAE FORMATION%GOBP%GO:0042407	15	0.624824	1.3289	0.116445	0.549745	1	15060	tags=87%, list=28%, signal=120%
APC:CDC20 MEDIATED DEGRADATION OF CELL CYCLE PROTEINS PRIOR TO SATISFATION OF THE CELL CYCLE CHECKPOINT%REACTOME DATABASE ID RELEASE 80%179419	66	0.462994	1.32676	0.0588235	0.554662	1	11370	tags=53%, list=21%, signal=67%
MITOCHONDRIAL CALCIUM ION TRANSPORT%REACTOME%R-HSA-8949215.2	22	0.574362	1.32658	0.109901	0.552847	1	14641	tags=64%, list=27%, signal=87%
MONOAMINE TRANSPORT%GOBP%GO:0015844	31	0.526526	1.32385	0.0906113	0.559739	1	5229	tags=35%, list=10%, signal=39%
NCRNA METABOLIC PROCESS%GOBP%GO:0034660	449	0.373297	1.32353	0.00319829	0.558382	1	12048	tags=44%, list=22%, signal=56%
GLUCONEOGENESIS I%HUMANCYC%GLUCONEO-PWY	19	0.593113	1.3219	0.122594	0.561732	1	4329	tags=32%, list=8%, signal=34%
LONG-CHAIN FATTY ACID BIOSYNTHETIC PROCESS%GOBP%GO:0042759	21	0.570078	1.32	0.117336	0.566084	1	9173	tags=48%, list=17%, signal=57%
SYNTHESIS OF DNA%REACTOME DATABASE ID RELEASE 80%69239	113	0.424845	1.31965	0.0513627	0.564886	1	11582	tags=44%, list=21%, signal=56%
NUCLEOSIDE PHOSPHATE METABOLIC PROCESS%GOBP%GO:0006753	413	0.372936	1.31785	0.00331126	0.568757	1	10278	tags=36%, list=19%, signal=44%
RRNA METHYLATION%GOBP%GO:0031167	19	0.580512	1.31315	0.127723	0.583035	1	11571	tags=63%, list=21%, signal=80%
G BETA:GAMMA SIGNALLING THROUGH PI3KGAMMA%REACTOME DATABASE ID RELEASE 80%392451	24	0.545914	1.30809	0.107772	0.598994	1	10044	tags=46%, list=18%, signal=56%
REGULATION OF RAS BY GAPS%REACTOME DATABASE ID RELEASE 80%5658442	62	0.459539	1.30578	0.0803858	0.604888	1	11582	tags=55%, list=21%, signal=70%
VIRAL GENE EXPRESSION%GOBP%GO:0019080	24	0.543478	1.30562	0.106468	0.602869	1	8436	tags=38%, list=15%, signal=44%
TELOMERE EXTENSION BY TELOMERASE%REACTOME%R-HSA-171319.3	22	0.56035	1.30558	0.11134	0.600512	1	10827	tags=50%, list=20%, signal=62%
POSITIVE REGULATION OF SIGNAL TRANSDUCTION BY P53 CLASS MEDIATOR%GOBP%GO:1901798	31	0.521625	1.30545	0.104331	0.598472	1	6930	tags=42%, list=13%, signal=48%
DETECTION OF LIGHT STIMULUS%GOBP%GO:0009583	55	0.467106	1.30448	0.0732484	0.59949	1	9431	tags=42%, list=17%, signal=51%
AFLATOXIN ACTIVATION AND DETOXIFICATION%REACTOME%R-HSA-5423646.4	15	0.610373	1.30375	0.131552	0.599681	1	5043	tags=33%, list=9%, signal=37%
PYROPTOSIS%GOBP%GO:0070269	39	0.499851	1.30346	0.0864067	0.598305	1	4918	tags=26%, list=9%, signal=28%
G BETA:GAMMA SIGNALLING THROUGH BTK%REACTOME%R-HSA-8964315.1	17	0.591063	1.30292	0.127033	0.597752	1	8992	tags=53%, list=17%, signal=63%
NUCLEOTIDE METABOLIC PROCESS%GOBP%GO:0009117	405	0.370622	1.30199	0.00443459	0.59872	1	10278	tags=36%, list=19%, signal=44%
BETA3 ADRENERGIC RECEPTOR SIGNALING PATHWAY%PANTHER PATHWAY%P04379	25	0.543969	1.29849	0.120081	0.609123	1	8992	tags=44%, list=17%, signal=53%
DETOXIFICATION%GOBP%GO:0098754	58	0.460417	1.29759	0.0835118	0.610038	1	9727	tags=50%, list=18%, signal=61%
NEGATIVE REGULATION OF RELEASE OF CYTOCHROME C FROM MITOCHONDRIA%GOBP%GO:0090201	24	0.550518	1.29688	0.119227	0.610289	1	10757	tags=63%, list=20%, signal=78%
CLEAVAGE INVOLVED IN RRNA PROCESSING%GOBP%GO:0000469	25	0.542628	1.29631	0.11016	0.609982	1	11989	tags=68%, list=22%, signal=87%
DEGRADATION OF DVL%REACTOME DATABASE ID RELEASE 80%4641258	52	0.471076	1.29545	0.0745798	0.61072	1	11582	tags=54%, list=21%, signal=68%
BARD1 SIGNALING EVENTS%PATHWAY INTERACTION DATABASE NCI-NATURE CURATED DATA%BARD1 SIGNALING EVENTS	26	0.541169	1.29469	0.135164	0.611113	1	10098	tags=50%, list=19%, signal=61%
PURINE RIBONUCLEOTIDE METABOLIC PROCESS%GOBP%GO:0009150	317	0.374408	1.29378	0.0105708	0.612089	1	10278	tags=36%, list=19%, signal=44%
PID_CONE_PATHWAY%MSIGDB_C2%PID_CONE_PATHWAY	21	0.564834	1.29375	0.138686	0.60976	1	10613	tags=57%, list=19%, signal=71%
PURINE NUCLEOTIDE METABOLIC PROCESS%GOBP%GO:0006163	331	0.373348	1.29362	0.0124014	0.607869	1	10278	tags=36%, list=19%, signal=44%
SPERM CAPACITATION%GOBP%GO:0048240	33	0.5167	1.29358	0.110874	0.605615	1	10976	tags=48%, list=20%, signal=61%
NATURAL KILLER CELL MEDIATED CYTOTOXICITY%GOBP%GO:0042267	34	0.509801	1.29196	0.105485	0.609208	1	8187	tags=41%, list=15%, signal=48%
RIBOSE PHOSPHATE METABOLIC PROCESS%GOBP%GO:0019693	349	0.370774	1.29193	0.0142232	0.606912	1	10278	tags=36%, list=19%, signal=44%
REGULATION OF INFLAMMATORY RESPONSE TO ANTIGENIC STIMULUS%GOBP%GO:0002861	37	0.499181	1.29134	0.0967742	0.606773	1	1717	tags=8%, list=3%, signal=8%
ASSEMBLY OF THE PRE-REPLICATIVE COMPLEX%REACTOME DATABASE ID RELEASE 80%68867	90	0.427124	1.29072	0.0557895	0.606688	1	11370	tags=47%, list=21%, signal=59%
HEDGEHOG LIGAND BIOGENESIS%REACTOME DATABASE ID RELEASE 80%5358346	59	0.460885	1.28995	0.0796943	0.607165	1	11370	tags=51%, list=21%, signal=64%
PROCESSIVE SYNTHESIS ON THE C-STRAND OF THE TELOMERE%REACTOME DATABASE ID RELEASE 80%174414	18	0.575058	1.28955	0.135647	0.606309	1	10827	tags=56%, list=20%, signal=69%
MATURATION OF 5.8S RRNA FROM TRICISTRONIC RRNA TRANSCRIPT (SSU-RRNA, 5.8S RRNA, LSU-RRNA)%GOBP%GO:0000466	24	0.53936	1.28873	0.130197	0.606819	1	11989	tags=75%, list=22%, signal=96%
RIBONUCLEOTIDE METABOLIC PROCESS%GOBP%GO:0009259	337	0.37234	1.28864	0.0168729	0.604851	1	10278	tags=36%, list=19%, signal=44%
GENERATION OF PRECURSOR METABOLITES AND ENERGY%GOBP%GO:0006091	322	0.37213	1.2856	0.01766	0.61375	1	11783	tags=43%, list=22%, signal=55%
DEGRADATION OF BETA-CATENIN BY THE DESTRUCTION COMPLEX%REACTOME DATABASE ID RELEASE 80%195253	78	0.433911	1.28554	0.0628803	0.611656	1	11582	tags=44%, list=21%, signal=55%
VISUAL SIGNAL TRANSDUCTION: CONES%PATHWAY INTERACTION DATABASE NCI-NATURE CURATED DATA%VISUAL SIGNAL TRANSDUCTION: CONES	21	0.564834	1.28447	0.134673	0.613311	1	10613	tags=57%, list=19%, signal=71%
PURINE-CONTAINING COMPOUND METABOLIC PROCESS%GOBP%GO:0072521	353	0.370802	1.28239	0.0122087	0.618652	1	10278	tags=36%, list=19%, signal=44%
THROMBOXANE SIGNALLING THROUGH TP RECEPTOR%REACTOME DATABASE ID RELEASE 80%428930	23	0.540615	1.28198	0.140505	0.617825	1	8992	tags=39%, list=17%, signal=47%
CATECHOLAMINE TRANSPORT%GOBP%GO:0051937	20	0.564814	1.28097	0.139762	0.619323	1	5229	tags=35%, list=10%, signal=39%
APC C:CDH1 MEDIATED DEGRADATION OF CDC20 AND OTHER APC C:CDH1 TARGETED PROTEINS IN LATE MITOSIS EARLY G1%REACTOME%R-HSA-174178.3	66	0.445772	1.28065	0.084132	0.618194	1	11370	tags=55%, list=21%, signal=69%
NEGATIVE REGULATION OF TUMOR NECROSIS FACTOR-MEDIATED SIGNALING PATHWAY%GOBP%GO:0010804	19	0.573867	1.27936	0.135853	0.620768	1	14360	tags=74%, list=26%, signal=100%
APOPTOTIC FACTOR-MEDIATED RESPONSE%REACTOME%R-HSA-111471.4	17	0.58564	1.2759	0.142142	0.631518	1	11133	tags=53%, list=20%, signal=67%
BIOGENIC AMINE SYNTHESIS%WIKIPATHWAYS_20220410%WP522%MUS MUSCULUS	15	0.608472	1.27325	0.153082	0.639196	1	5450	tags=47%, list=10%, signal=52%
RESPONSE TO MITOCHONDRIAL DEPOLARISATION%GOBP%GO:0098780	21	0.556592	1.27262	0.141372	0.639212	1	12738	tags=52%, list=23%, signal=68%
RENAL FILTRATION%GOBP%GO:0097205	17	0.583855	1.27177	0.158649	0.640144	1	1952	tags=12%, list=4%, signal=12%
TAIL-ANCHORED MEMBRANE PROTEIN INSERTION INTO ER MEMBRANE%GOBP%GO:0071816	18	0.571244	1.26943	0.1459	0.646802	1	11020	tags=44%, list=20%, signal=56%
REGULATION OF RUNX2 EXPRESSION AND ACTIVITY%REACTOME%R-HSA-8939902.1	65	0.444217	1.26871	0.0939112	0.647272	1	11761	tags=51%, list=22%, signal=65%
NATURAL KILLER CELL MEDIATED IMMUNITY%GOBP%GO:0002228	40	0.4796	1.26557	0.122807	0.657325	1	8869	tags=40%, list=16%, signal=48%
MAMMARY GLAND ALVEOLUS DEVELOPMENT%GOBP%GO:0060749	22	0.544326	1.26452	0.152508	0.659018	1	3643	tags=27%, list=7%, signal=29%
GLOMERULAR FILTRATION%GOBP%GO:0003094	15	0.595737	1.26058	0.173597	0.671816	1	1952	tags=13%, list=4%, signal=14%
RIBONUCLEOPROTEIN COMPLEX BIOGENESIS%GOBP%GO:0022613	362	0.361552	1.26057	0.0172043	0.669455	1	11893	tags=45%, list=22%, signal=58%
MAMMARY GLAND LOBULE DEVELOPMENT%GOBP%GO:0061377	22	0.544326	1.26017	0.139729	0.668559	1	3643	tags=27%, list=7%, signal=29%
NUCLEOBASE-CONTAINING SMALL MOLECULE METABOLIC PROCESS%GOBP%GO:0055086	465	0.352034	1.25985	0.00770925	0.667488	1	10278	tags=34%, list=19%, signal=42%
REGULATION OF INTERLEUKIN-4 PRODUCTION%GOBP%GO:0032673	33	0.498492	1.2585	0.138186	0.670523	1	3668	tags=30%, list=7%, signal=32%
P53-DEPENDENT G1 DNA DAMAGE RESPONSE%REACTOME DATABASE ID RELEASE 80%69563	61	0.442484	1.25633	0.090625	0.676687	1	11370	tags=52%, list=21%, signal=66%
P53-DEPENDENT G1 S DNA DAMAGE CHECKPOINT%REACTOME DATABASE ID RELEASE 80%69580	61	0.442484	1.25312	0.0944206	0.687098	1	11370	tags=52%, list=21%, signal=66%
POSITIVE T CELL SELECTION%GOBP%GO:0043368	36	0.485061	1.25278	0.128788	0.685998	1	6864	tags=39%, list=13%, signal=44%
TNFS BIND THEIR PHYSIOLOGICAL RECEPTORS%REACTOME%R-HSA-5669034.2	27	0.515517	1.2523	0.138178	0.685415	1	9382	tags=44%, list=17%, signal=54%
CHROMOSOME MAINTENANCE%REACTOME DATABASE ID RELEASE 80%73886	102	0.412688	1.25186	0.0853392	0.684915	1	12374	tags=49%, list=23%, signal=63%
POSITIVE REGULATION OF ACTION POTENTIAL%GOBP%GO:0045760	15	0.59579	1.25088	0.179104	0.686466	1	10575	tags=60%, list=19%, signal=74%
POSITIVE REGULATION OF ADAPTIVE IMMUNE RESPONSE%GOBP%GO:0002821	154	0.388965	1.2501	0.0635451	0.687243	1	6573	tags=25%, list=12%, signal=29%
KERATINIZATION%REACTOME DATABASE ID RELEASE 80%6805567	103	0.41027	1.24993	0.0728617	0.685536	1	7383	tags=26%, list=14%, signal=30%
CATECHOL-CONTAINING COMPOUND BIOSYNTHETIC PROCESS%GOBP%GO:0009713	23	0.529316	1.24588	0.168699	0.699801	1	2204	tags=26%, list=4%, signal=27%
NEGATIVE REGULATION OF RELEASE OF SEQUESTERED CALCIUM ION INTO CYTOSOL%GOBP%GO:0051280	15	0.584242	1.24566	0.183143	0.698368	1	5186	tags=47%, list=10%, signal=52%
POSITIVE REGULATION OF GLUTAMATE SECRETION%GOBP%GO:0014049	15	0.588153	1.24003	0.183246	0.71903	1	4389	tags=33%, list=8%, signal=36%
SENSORY PERCEPTION OF TASTE%GOBP%GO:0050909	71	0.425609	1.23826	0.105372	0.723959	1	9244	tags=23%, list=17%, signal=27%
REGULATION OF OLIGODENDROCYTE DIFFERENTIATION%GOBP%GO:0048713	56	0.446275	1.23743	0.121212	0.725017	1	4901	tags=23%, list=9%, signal=25%
G BETA:GAMMA SIGNALLING THROUGH PLC BETA%REACTOME%R-HSA-418217.3	19	0.55537	1.2373	0.173589	0.723136	1	8992	tags=53%, list=17%, signal=63%
CATECHOLAMINE BIOSYNTHETIC PROCESS%GOBP%GO:0042423	23	0.529316	1.23611	0.172451	0.725753	1	2204	tags=26%, list=4%, signal=27%
DOWNSTREAM TCR SIGNALING%REACTOME DATABASE ID RELEASE 80%202424	81	0.416247	1.23586	0.0985011	0.724355	1	11370	tags=47%, list=21%, signal=59%
RESPIRATORY CHAIN COMPLEX IV ASSEMBLY%GOBP%GO:0008535	24	0.522575	1.2352	0.151767	0.724693	1	11750	tags=54%, list=22%, signal=69%
MITOCHONDRION ORGANIZATION%GOBP%GO:0007005	457	0.345648	1.23211	0.0124717	0.735437	1	10882	tags=37%, list=20%, signal=46%
REGULATION OF PTEN STABILITY AND ACTIVITY%REACTOME%R-HSA-8948751.1	62	0.429238	1.23109	0.117391	0.737118	1	11370	tags=48%, list=21%, signal=61%
GLUTATHIONE METABOLISM%WIKIPATHWAYS_20220410%WP164%MUS MUSCULUS	20	0.535466	1.23099	0.179541	0.735096	1	8238	tags=40%, list=15%, signal=47%
HH MUTANTS ABROGATE LIGAND SECRETION%REACTOME DATABASE ID RELEASE 80%5387390	54	0.447268	1.23019	0.138624	0.736036	1	11370	tags=52%, list=21%, signal=65%
GLIAL CELL FATE COMMITMENT%GOBP%GO:0021781	15	0.579481	1.22941	0.192735	0.736802	1	4901	tags=33%, list=9%, signal=37%
VITAMIN CATABOLIC PROCESS%GOBP%GO:0009111	16	0.571231	1.22889	0.20227	0.736648	1	8107	tags=50%, list=15%, signal=59%
DEOXYRIBONUCLEOTIDE CATABOLIC PROCESS%GOBP%GO:0009264	27	0.512035	1.22735	0.180124	0.740775	1	6265	tags=44%, list=12%, signal=50%
RNA PHOSPHODIESTER BOND HYDROLYSIS, ENDONUCLEOLYTIC%GOBP%GO:0090502	34	0.482358	1.22626	0.155419	0.743025	1	9325	tags=47%, list=17%, signal=57%
OPIOID PROENKEPHALIN PATHWAY%PANTHER PATHWAY%P05915	30	0.492802	1.22425	0.167031	0.749319	1	9465	tags=43%, list=17%, signal=52%
DNA REPLICATION PRE-INITIATION%REACTOME DATABASE ID RELEASE 80%69002	106	0.401353	1.22414	0.0919786	0.747407	1	11370	tags=44%, list=21%, signal=56%
REGULATION OF UBIQUITIN PROTEIN LIGASE ACTIVITY%GOBP%GO:1904666	24	0.517355	1.22173	0.181325	0.755292	1	4248	tags=33%, list=8%, signal=36%
POSITIVE REGULATION OF MYELOID LEUKOCYTE MEDIATED IMMUNITY%GOBP%GO:0002888	27	0.499611	1.22009	0.165992	0.759985	1	3369	tags=26%, list=6%, signal=28%
THROMBIN SIGNALLING THROUGH PROTEINASE ACTIVATED RECEPTORS (PARS)%REACTOME DATABASE ID RELEASE 80%456926	30	0.489109	1.21975	0.162839	0.759053	1	8992	tags=37%, list=17%, signal=44%
REMOVAL OF THE FLAP INTERMEDIATE FROM THE C-STRAND%REACTOME DATABASE ID RELEASE 80%174437	16	0.56396	1.21893	0.20042	0.760203	1	10827	tags=56%, list=20%, signal=70%
PROTEIN FOLDING%REACTOME DATABASE ID RELEASE 80%391251	91	0.404312	1.21837	0.106139	0.760211	1	10201	tags=35%, list=19%, signal=43%
MATURATION OF 5.8S RRNA%GOBP%GO:0000460	35	0.472101	1.21754	0.160622	0.761396	1	12032	tags=63%, list=22%, signal=81%
DEFENSE RESPONSE TO GRAM-NEGATIVE BACTERIUM%GOBP%GO:0050829	114	0.394549	1.21603	0.0960929	0.76552	1	6258	tags=21%, list=11%, signal=24%
LINOLEIC ACID METABOLIC PROCESS%GOBP%GO:0043651	30	0.490304	1.21553	0.164743	0.765219	1	9173	tags=37%, list=17%, signal=44%
PROTEIN IMPORT INTO MITOCHONDRIAL MATRIX%GOBP%GO:0030150	19	0.537301	1.21477	0.192189	0.766167	1	9828	tags=42%, list=18%, signal=51%
NUCLEOTIDE CATABOLISM%REACTOME%R-HSA-8956319.2	28	0.498571	1.21399	0.180021	0.767205	1	6265	tags=32%, list=12%, signal=36%
ADP SIGNALLING THROUGH P2Y PURINOCEPTOR 1%REACTOME%R-HSA-418592.3	23	0.515348	1.2078	0.174818	0.792196	1	8992	tags=43%, list=17%, signal=52%
PRESYNAPTIC FUNCTION OF KAINATE RECEPTORS%REACTOME DATABASE ID RELEASE 80%500657	20	0.529132	1.20232	0.204691	0.814558	1	8992	tags=50%, list=17%, signal=60%
INTERLEUKIN-1 PRODUCTION%GOBP%GO:0032612	16	0.553312	1.20127	0.213983	0.81682	1	4918	tags=50%, list=9%, signal=55%
RRNA MODIFICATION IN THE NUCLEUS AND CYTOSOL%REACTOME%R-HSA-6790901.4	53	0.439297	1.20122	0.159958	0.814572	1	11571	tags=47%, list=21%, signal=60%
PYRIMIDINE NUCLEOSIDE MONOPHOSPHATE METABOLIC PROCESS%GOBP%GO:0009129	23	0.506242	1.1981	0.19936	0.826441	1	4939	tags=39%, list=9%, signal=43%
FATTY ACID &BETA;-OXIDATION I%HUMANCYC%FAO-PWY	18	0.538511	1.19749	0.213235	0.826683	1	13522	tags=67%, list=25%, signal=89%
GENERATION OF SECOND MESSENGER MOLECULES%REACTOME%R-HSA-202433.3	22	0.516302	1.19689	0.206751	0.826816	1	10444	tags=64%, list=19%, signal=79%
INTERLEUKIN-1 BETA PRODUCTION%GOBP%GO:0032611	16	0.553312	1.19515	0.211579	0.832455	1	4918	tags=50%, list=9%, signal=55%
DOWNSTREAM SIGNALING EVENTS OF B CELL RECEPTOR (BCR)%REACTOME%R-HSA-1168372.3	74	0.4125	1.19422	0.143455	0.834102	1	11370	tags=46%, list=21%, signal=58%
REGULATION OF B CELL MEDIATED IMMUNITY%GOBP%GO:0002712	74	0.407949	1.19336	0.128342	0.835538	1	3507	tags=14%, list=6%, signal=14%
KERATINIZATION%GOBP%GO:0031424	38	0.460037	1.19298	0.167598	0.834859	1	9901	tags=32%, list=18%, signal=39%
REGULATION OF ACUTE INFLAMMATORY RESPONSE%GOBP%GO:0002673	51	0.431098	1.1926	0.165245	0.834127	1	3682	tags=14%, list=7%, signal=15%
MITOCHONDRIAL CALCIUM ION TRANSMEMBRANE TRANSPORT%GOBP%GO:0006851	17	0.547258	1.19251	0.225941	0.832039	1	14641	tags=65%, list=27%, signal=88%
REGULATION OF SIGNAL TRANSDUCTION BY P53 CLASS MEDIATOR%GOBP%GO:1901796	82	0.402637	1.19189	0.125135	0.83239	1	5507	tags=27%, list=10%, signal=30%
T CELL RECEPTOR SIGNALING PATHWAY%GOBP%GO:0050852	98	0.391194	1.19138	0.124468	0.832321	1	10444	tags=40%, list=19%, signal=49%
SENSORY PERCEPTION OF BITTER TASTE%GOBP%GO:0050913	52	0.430929	1.19118	0.150923	0.830793	1	9244	tags=19%, list=17%, signal=23%
POSITIVE REGULATION OF ADAPTIVE IMMUNE RESPONSE BASED ON SOMATIC RECOMBINATION OF IMMUNE RECEPTORS BUILT FROM IMMUNOGLOBULIN SUPERFAMILY DOMAINS%GOBP%GO:0002824	146	0.374333	1.18953	0.11416	0.835921	1	6573	tags=24%, list=12%, signal=27%
REGULATION OF GLUTAMATE SECRETION%GOBP%GO:0014048	25	0.502158	1.18909	0.199588	0.835549	1	11761	tags=56%, list=22%, signal=71%
MONOCARBOXYLIC ACID BIOSYNTHETIC PROCESS%GOBP%GO:0072330	129	0.3786	1.18767	0.124318	0.839677	1	9713	tags=34%, list=18%, signal=41%
POSITIVE REGULATION OF MITOCHONDRIAL TRANSLATION%GOBP%GO:0070131	18	0.536762	1.18734	0.204522	0.838747	1	9146	tags=56%, list=17%, signal=67%
DETOXIFICATION OF REACTIVE OXYGEN SPECIES%REACTOME%R-HSA-3299685.5	30	0.475265	1.18686	0.187243	0.838499	1	4844	tags=30%, list=9%, signal=33%
POSITIVE REGULATION OF SEQUESTERING OF CALCIUM ION%GOBP%GO:0051284	17	0.544422	1.18588	0.224468	0.840607	1	5186	tags=47%, list=10%, signal=52%
DEOXYRIBOSE PHOSPHATE CATABOLIC PROCESS%GOBP%GO:0046386	26	0.495395	1.18548	0.206755	0.840013	1	6265	tags=42%, list=12%, signal=48%
NEGATIVE REGULATION OF CAMP-MEDIATED SIGNALING%GOBP%GO:0043951	17	0.542906	1.1852	0.239669	0.838836	1	7230	tags=41%, list=13%, signal=47%
OXIDATIVE STRESS AND REDOX PATHWAY%WIKIPATHWAYS_20220410%WP4466%MUS MUSCULUS	92	0.395611	1.18449	0.133702	0.83975	1	9976	tags=43%, list=18%, signal=53%
NEUROTRANSMITTER REUPTAKE%GOBP%GO:0098810	21	0.515864	1.18418	0.227874	0.838728	1	5229	tags=33%, list=10%, signal=37%
POSITIVE REGULATION OF INTERLEUKIN-4 PRODUCTION%GOBP%GO:0032753	26	0.493757	1.18361	0.209081	0.83906	1	3668	tags=31%, list=7%, signal=33%
REGULATION OF ANTIGEN PROCESSING AND PRESENTATION%GOBP%GO:0002577	22	0.507399	1.18254	0.232848	0.841671	1	4409	tags=23%, list=8%, signal=25%
CARBOHYDRATE PHOSPHORYLATION%GOBP%GO:0046835	19	0.525994	1.18221	0.228723	0.84083	1	8066	tags=42%, list=15%, signal=49%
INNER MITOCHONDRIAL MEMBRANE ORGANIZATION%GOBP%GO:0007007	31	0.471144	1.18143	0.212435	0.841932	1	10034	tags=35%, list=18%, signal=43%
GLYCOLYSIS I%HUMANCYC%GLYCOLYSIS	19	0.520338	1.18094	0.224822	0.841886	1	3901	tags=21%, list=7%, signal=23%
POSITIVE REGULATION OF TYPE 2 IMMUNE RESPONSE%GOBP%GO:0002830	18	0.532145	1.18084	0.244963	0.839944	1	4479	tags=33%, list=8%, signal=36%
NEGATIVE REGULATION OF HISTONE METHYLATION%GOBP%GO:0031061	27	0.480828	1.18063	0.194942	0.838528	1	4909	tags=22%, list=9%, signal=24%
ABC-FAMILY PROTEINS MEDIATED TRANSPORT%REACTOME DATABASE ID RELEASE 80%382556	94	0.390834	1.18038	0.141675	0.837259	1	11370	tags=45%, list=21%, signal=56%
REGULATION OF IMMUNOGLOBULIN MEDIATED IMMUNE RESPONSE%GOBP%GO:0002889	74	0.407949	1.17937	0.146968	0.839551	1	3507	tags=14%, list=6%, signal=14%
ACTIVATION OF NF-KAPPAB IN B CELLS%REACTOME DATABASE ID RELEASE 80%1169091	62	0.412752	1.17911	0.161994	0.838402	1	11370	tags=48%, list=21%, signal=61%
GROWTH PLATE CARTILAGE DEVELOPMENT%GOBP%GO:0003417	21	0.516757	1.17855	0.213622	0.838557	1	6972	tags=33%, list=13%, signal=38%
INTERNEURON MIGRATION%GOBP%GO:1904936	17	0.538053	1.17843	0.242932	0.83676	1	9703	tags=47%, list=18%, signal=57%
PHENOL-CONTAINING COMPOUND BIOSYNTHETIC PROCESS%GOBP%GO:0046189	36	0.452975	1.17842	0.184713	0.834473	1	2204	tags=19%, list=4%, signal=20%
INHIBITION OF VOLTAGE GATED CA2+ CHANNELS VIA GBETA GAMMA SUBUNITS%REACTOME DATABASE ID RELEASE 80%997272	28	0.481068	1.1782	0.209761	0.833146	1	8992	tags=39%, list=17%, signal=47%
REGULATION OF GLIAL CELL DIFFERENTIATION%GOBP%GO:0045685	95	0.38974	1.17814	0.141012	0.831075	1	4901	tags=23%, list=9%, signal=25%
KEAP1-NFE2L2 PATHWAY%REACTOME DATABASE ID RELEASE 80%9755511	94	0.390693	1.17775	0.153531	0.830583	1	13028	tags=51%, list=24%, signal=67%
AQUAPORIN-MEDIATED TRANSPORT%REACTOME%R-HSA-445717.2	48	0.430529	1.17701	0.177708	0.831633	1	9892	tags=38%, list=18%, signal=46%
MELANOSOME ASSEMBLY%GOBP%GO:1903232	20	0.526474	1.17638	0.237234	0.832319	1	12049	tags=55%, list=22%, signal=71%
POSITIVE REGULATION OF CALCIUM-MEDIATED SIGNALING%GOBP%GO:0050850	44	0.439374	1.17627	0.176711	0.830528	1	6990	tags=34%, list=13%, signal=39%
CELLULAR ALDEHYDE METABOLIC PROCESS%GOBP%GO:0006081	51	0.427049	1.17539	0.190424	0.832362	1	12098	tags=45%, list=22%, signal=58%
G PROTEIN GATED POTASSIUM CHANNELS%REACTOME DATABASE ID RELEASE 80%1296059	28	0.481068	1.17481	0.211987	0.832748	1	8992	tags=39%, list=17%, signal=47%
NATURAL KILLER CELL ACTIVATION INVOLVED IN IMMUNE RESPONSE%GOBP%GO:0002323	31	0.466633	1.17174	0.224974	0.844628	1	8187	tags=19%, list=15%, signal=23%
GLYCOLYTIC PROCESS THROUGH GLUCOSE-6-PHOSPHATE%GOBP%GO:0061620	20	0.512508	1.17108	0.236346	0.845383	1	14751	tags=55%, list=27%, signal=75%
APAP ADME%REACTOME%R-HSA-9753281.1	23	0.498779	1.17046	0.22177	0.845947	1	8995	tags=43%, list=17%, signal=52%
CRISTAE FORMATION%REACTOME%R-HSA-8949613.2	18	0.530788	1.17034	0.23125	0.844248	1	14386	tags=67%, list=26%, signal=91%
ACTIVATION OF G PROTEIN GATED POTASSIUM CHANNELS%REACTOME%R-HSA-1296041.2	28	0.481068	1.16997	0.216614	0.843639	1	8992	tags=39%, list=17%, signal=47%
CATECHOLAMINE METABOLIC PROCESS%GOBP%GO:0006584	44	0.434645	1.1681	0.174833	0.849887	1	5494	tags=32%, list=10%, signal=35%
CATECHOL-CONTAINING COMPOUND METABOLIC PROCESS%GOBP%GO:0009712	44	0.434645	1.16716	0.194819	0.851935	1	5494	tags=32%, list=10%, signal=35%
G1 S DNA DAMAGE CHECKPOINTS%REACTOME%R-HSA-69615.2	63	0.406967	1.1669	0.176094	0.850838	1	11370	tags=51%, list=21%, signal=64%
TELOMERE MAINTENANCE%REACTOME%R-HSA-157579.5	77	0.397896	1.16684	0.170601	0.848841	1	9677	tags=39%, list=18%, signal=47%
LATE ENDOSOMAL MICROAUTOPHAGY%REACTOME%R-HSA-9615710.3	27	0.479256	1.16652	0.218201	0.848092	1	11768	tags=48%, list=22%, signal=61%
RNA POL II CTD PHOSPHORYLATION AND INTERACTION WITH CE DURING HIV INFECTION%REACTOME%R-HSA-167160.2	25	0.486368	1.16533	0.220648	0.851347	1	8490	tags=44%, list=16%, signal=52%
FORMATION OF THE EARLY ELONGATION COMPLEX%REACTOME DATABASE ID RELEASE 80%113418	30	0.465054	1.16478	0.215031	0.851633	1	8529	tags=43%, list=16%, signal=51%
POSITIVE REGULATION OF CELLULAR RESPIRATION%GOBP%GO:1901857	27	0.484121	1.16438	0.224121	0.851284	1	8434	tags=41%, list=15%, signal=48%
FORMATION OF THE HIV-1 EARLY ELONGATION COMPLEX%REACTOME%R-HSA-167158.2	30	0.465054	1.16326	0.217391	0.85424	1	8529	tags=43%, list=16%, signal=51%
FCERI MEDIATED NF-KB ACTIVATION%REACTOME%R-HSA-2871837.2	72	0.400838	1.16207	0.172301	0.857535	1	11370	tags=44%, list=21%, signal=56%
MELANOSOME ORGANIZATION%GOBP%GO:0032438	37	0.447359	1.16203	0.211225	0.855485	1	8368	tags=38%, list=15%, signal=45%
POSITIVE REGULATION OF CALCIUM ION IMPORT ACROSS PLASMA MEMBRANE%GOBP%GO:1905665	16	0.536406	1.16093	0.246073	0.85836	1	3287	tags=25%, list=6%, signal=27%
OLEFINIC COMPOUND METABOLIC PROCESS%GOBP%GO:0120254	149	0.362206	1.16033	0.135816	0.858857	1	11903	tags=37%, list=22%, signal=47%
ENTERIC NERVOUS SYSTEM DEVELOPMENT%GOBP%GO:0048484	18	0.518422	1.15938	0.243216	0.860942	1	4652	tags=28%, list=9%, signal=30%
G ALPHA (Z) SIGNALLING EVENTS%REACTOME DATABASE ID RELEASE 80%418597	46	0.429926	1.15931	0.191684	0.859031	1	5323	tags=26%, list=10%, signal=29%
ABORTIVE ELONGATION OF HIV-1 TRANSCRIPT IN THE ABSENCE OF TAT%REACTOME%R-HSA-167242.2	20	0.508841	1.15908	0.229885	0.857872	1	8529	tags=50%, list=16%, signal=59%
SCF(SKP2)-MEDIATED DEGRADATION OF P27 P21%REACTOME DATABASE ID RELEASE 80%187577	56	0.414412	1.15815	0.179245	0.860017	1	11370	tags=52%, list=21%, signal=65%
NEGATIVE REGULATION OF ANTIGEN RECEPTOR-MEDIATED SIGNALING PATHWAY%GOBP%GO:0050858	31	0.46011	1.15593	0.216855	0.868142	1	8943	tags=52%, list=16%, signal=62%
TRNA METABOLIC PROCESS%GOBP%GO:0006399	161	0.359427	1.15499	0.126834	0.870228	1	11803	tags=43%, list=22%, signal=55%
UNTITLED%PANTHER PATHWAY%P05916	31	0.459121	1.15383	0.21703	0.873295	1	9448	tags=42%, list=17%, signal=51%
PAUSING AND RECOVERY OF TAT-MEDIATED HIV ELONGATION%REACTOME%R-HSA-167238.2	26	0.473345	1.15364	0.230769	0.872056	1	8529	tags=38%, list=16%, signal=46%
CELL REDOX HOMEOSTASIS%GOBP%GO:0045454	30	0.461682	1.15321	0.218941	0.871829	1	12089	tags=43%, list=22%, signal=56%
TRNA PROCESSING%GOBP%GO:0008033	110	0.375907	1.15247	0.160494	0.87312	1	11650	tags=45%, list=21%, signal=57%
REGULATION OF RELEASE OF CYTOCHROME C FROM MITOCHONDRIA%GOBP%GO:0090199	53	0.420548	1.15006	0.197466	0.882179	1	8409	tags=40%, list=15%, signal=47%
PAUSING AND RECOVERY OF HIV ELONGATION%REACTOME%R-HSA-167290.2	28	0.469176	1.14874	0.231501	0.886293	1	8529	tags=36%, list=16%, signal=42%
FORMATION OF TC-NER PRE-INCISION COMPLEX%REACTOME DATABASE ID RELEASE 80%6781823	46	0.424291	1.14838	0.203354	0.885798	1	11582	tags=46%, list=21%, signal=58%
POSITIVE REGULATION OF PROTEIN DEPOLYMERIZATION%GOBP%GO:1901881	18	0.521231	1.14836	0.244353	0.883685	1	13558	tags=61%, list=25%, signal=81%
RNA POL II CTD PHOSPHORYLATION AND INTERACTION WITH CE%REACTOME DATABASE ID RELEASE 80%77075	25	0.486368	1.14821	0.260081	0.882165	1	8490	tags=44%, list=16%, signal=52%
POSITIVE REGULATION OF INFLAMMATORY RESPONSE%GOBP%GO:0050729	142	0.361479	1.14778	0.154185	0.882027	1	5562	tags=28%, list=10%, signal=31%
FATTY ACID BIOSYNTHETIC PROCESS%GOBP%GO:0006633	91	0.375866	1.14743	0.162393	0.881491	1	9713	tags=34%, list=18%, signal=41%
REGULATION OF MACROPHAGE CYTOKINE PRODUCTION%GOBP%GO:0010935	45	0.430804	1.1467	0.210526	0.882608	1	11445	tags=42%, list=21%, signal=53%
GLYCOLYTIC PROCESS THROUGH FRUCTOSE-6-PHOSPHATE%GOBP%GO:0061615	22	0.496451	1.14615	0.243878	0.883013	1	14751	tags=55%, list=27%, signal=75%
PIGMENT GRANULE ORGANIZATION%GOBP%GO:0048753	38	0.443175	1.14427	0.227083	0.889762	1	8368	tags=37%, list=15%, signal=44%
NCRNA CATABOLIC PROCESS%GOBP%GO:0034661	34	0.446707	1.14425	0.23617	0.887696	1	12032	tags=53%, list=22%, signal=68%
BASIGIN INTERACTIONS%REACTOME%R-HSA-210991.1	25	0.478348	1.14359	0.245868	0.888691	1	3626	tags=20%, list=7%, signal=21%
QUINONE METABOLIC PROCESS%GOBP%GO:1901661	39	0.44056	1.14174	0.222445	0.895257	1	11783	tags=46%, list=22%, signal=59%
ORGANOPHOSPHATE BIOSYNTHETIC PROCESS%GOBP%GO:0090407	439	0.321589	1.14054	0.0655367	0.898773	1	10663	tags=34%, list=20%, signal=42%
REGULATION OF CALCIUM ION IMPORT ACROSS PLASMA MEMBRANE%GOBP%GO:1905664	19	0.505423	1.13955	0.265657	0.901356	1	11319	tags=42%, list=21%, signal=53%
REGULATION OF HYDROGEN PEROXIDE METABOLIC PROCESS%GOBP%GO:0010310	21	0.488447	1.13748	0.264016	0.908972	1	10703	tags=38%, list=20%, signal=47%
HIV ELONGATION ARREST AND RECOVERY%REACTOME%R-HSA-167287.3	28	0.469176	1.137	0.266389	0.909045	1	8529	tags=36%, list=16%, signal=42%
GLUTATHIONE METABOLIC PROCESS%GOBP%GO:0006749	70	0.392556	1.13581	0.19802	0.912532	1	9976	tags=39%, list=18%, signal=47%
TCR SIGNALING%REACTOME DATABASE ID RELEASE 80%202403	101	0.375058	1.1346	0.197213	0.91625	1	11370	tags=47%, list=21%, signal=59%
INTRACELLULAR PH REDUCTION%GOBP%GO:0051452	40	0.434041	1.13441	0.235106	0.91497	1	5059	tags=30%, list=9%, signal=33%
TAT-MEDIATED HIV ELONGATION ARREST AND RECOVERY%REACTOME%R-HSA-167243.3	26	0.473345	1.13226	0.246237	0.923235	1	8529	tags=38%, list=16%, signal=46%
SMALL MOLECULE CATABOLIC PROCESS%GOBP%GO:0044282	315	0.326278	1.13139	0.118757	0.925341	1	12098	tags=39%, list=22%, signal=50%
BIOCARTA_COMP_PATHWAY%MSIGDB_C2%BIOCARTA_COMP_PATHWAY	15	0.532353	1.13129	0.281412	0.923577	1	14162	tags=60%, list=26%, signal=81%
THYMIC T CELL SELECTION%GOBP%GO:0045061	25	0.467457	1.13097	0.275239	0.922941	1	2816	tags=28%, list=5%, signal=30%
ANTEROGRADE SYNAPTIC VESICLE TRANSPORT%GOBP%GO:0048490	17	0.509183	1.13095	0.270669	0.920826	1	5438	tags=29%, list=10%, signal=33%
PYRIMIDINE-CONTAINING COMPOUND CATABOLIC PROCESS%GOBP%GO:0072529	26	0.470233	1.12936	0.257353	0.926414	1	10248	tags=38%, list=19%, signal=47%
PROTEIN LOCALIZATION%REACTOME DATABASE ID RELEASE 80%9609507	135	0.355424	1.12875	0.174381	0.927176	1	10419	tags=38%, list=19%, signal=47%
OXYGEN-DEPENDENT PROLINE HYDROXYLATION OF HYPOXIA-INDUCIBLE FACTOR ALPHA%REACTOME DATABASE ID RELEASE 80%1234176	57	0.401538	1.12708	0.21519	0.93304	1	11882	tags=53%, list=22%, signal=67%
ORGANIC ACID BIOSYNTHETIC PROCESS%GOBP%GO:0016053	213	0.337397	1.12693	0.159563	0.931561	1	10041	tags=34%, list=18%, signal=41%
REGULATION OF T CELL RECEPTOR SIGNALING PATHWAY%GOBP%GO:0050856	48	0.413249	1.12571	0.232179	0.935357	1	6331	tags=38%, list=12%, signal=42%
LENS FIBER CELL DIFFERENTIATION%GOBP%GO:0070306	27	0.460906	1.1256	0.260062	0.933678	1	4029	tags=26%, list=7%, signal=28%
INACTIVATION, RECOVERY AND REGULATION OF THE PHOTOTRANSDUCTION CASCADE%REACTOME DATABASE ID RELEASE 80%2514859	26	0.469593	1.12514	0.273834	0.933749	1	5084	tags=23%, list=9%, signal=25%
CELL CYCLE%PANTHER PATHWAY%P00013	17	0.510774	1.12438	0.292339	0.935328	1	9235	tags=41%, list=17%, signal=50%
MUCOSAL IMMUNE RESPONSE%GOBP%GO:0002385	62	0.394455	1.12425	0.227088	0.933765	1	2362	tags=8%, list=4%, signal=8%
DNA REPLICATION%REACTOME DATABASE ID RELEASE 80%69306	133	0.358334	1.12333	0.187629	0.936031	1	11582	tags=42%, list=21%, signal=53%
DISEASES ASSOCIATED WITH GLYCOSYLATION PRECURSOR BIOSYNTHESIS%REACTOME DATABASE ID RELEASE 80%5609975	15	0.527819	1.12268	0.286911	0.936959	1	10137	tags=53%, list=19%, signal=66%
LABYRINTHINE LAYER MORPHOGENESIS%GOBP%GO:0060713	28	0.463014	1.12262	0.263158	0.93509	1	1929	tags=29%, list=4%, signal=30%
NA+ CL- DEPENDENT NEUROTRANSMITTER TRANSPORTERS%REACTOME DATABASE ID RELEASE 80%442660	18	0.508244	1.12112	0.288344	0.940272	1	4570	tags=28%, list=8%, signal=30%
POSITIVE REGULATION OF OLIGODENDROCYTE DIFFERENTIATION%GOBP%GO:0048714	32	0.447156	1.12103	0.252366	0.938521	1	1392	tags=19%, list=3%, signal=19%
CARBOXYLIC ACID BIOSYNTHETIC PROCESS%GOBP%GO:0046394	212	0.338732	1.1191	0.156004	0.945834	1	10041	tags=34%, list=18%, signal=41%
HALLMARK_INTERFERON_ALPHA_RESPONSE%MSIGDB_C2%HALLMARK_INTERFERON_ALPHA_RESPONSE	92	0.372226	1.11898	0.202505	0.94426	1	5407	tags=26%, list=10%, signal=29%
DETECTION OF CHEMICAL STIMULUS INVOLVED IN SENSORY PERCEPTION%GOBP%GO:0050907	362	0.319564	1.11897	0.105033	0.942196	1	9133	tags=14%, list=17%, signal=16%
REGULATION OF OXIDATIVE PHOSPHORYLATION%GOBP%GO:0002082	25	0.465555	1.1183	0.273707	0.943351	1	11836	tags=48%, list=22%, signal=61%
DOPAMINE METABOLIC PROCESS%GOBP%GO:0042417	31	0.45251	1.11759	0.267144	0.944649	1	5494	tags=35%, list=10%, signal=39%
SYNAPTIC VESICLE TRANSPORT ALONG MICROTUBULE%GOBP%GO:0099517	17	0.509183	1.11754	0.306101	0.942776	1	5438	tags=29%, list=10%, signal=33%
MACROPHAGE ACTIVATION INVOLVED IN IMMUNE RESPONSE%GOBP%GO:0002281	21	0.48614	1.11749	0.279756	0.940888	1	6573	tags=38%, list=12%, signal=43%
TRIPARTITE REGIONAL SUBDIVISION%GOBP%GO:0007351	18	0.502942	1.11733	0.292498	0.939546	1	3340	tags=33%, list=6%, signal=35%
RNA POLYMERASE II PROMOTER ESCAPE%REACTOME DATABASE ID RELEASE 80%73776	43	0.41517	1.11677	0.257624	0.940109	1	8490	tags=37%, list=16%, signal=44%
INWARDLY RECTIFYING K+ CHANNELS%REACTOME%R-HSA-1296065.2	34	0.435826	1.11668	0.249476	0.938441	1	8992	tags=38%, list=17%, signal=46%
RNA POLYMERASE II TRANSCRIPTION INITIATION AND PROMOTER CLEARANCE%REACTOME%R-HSA-76042.3	43	0.41517	1.1149	0.254132	0.945036	1	8490	tags=37%, list=16%, signal=44%
SYNAPTIC VESICLE CYTOSKELETAL TRANSPORT%GOBP%GO:0099514	17	0.509183	1.11437	0.301229	0.945565	1	5438	tags=29%, list=10%, signal=33%
VASOPRESSIN REGULATES RENAL WATER HOMEOSTASIS VIA AQUAPORINS%REACTOME%R-HSA-432040.2	40	0.429623	1.1143	0.26178	0.943764	1	9709	tags=35%, list=18%, signal=43%
POSITIVE REGULATION OF LYMPHOCYTE MEDIATED IMMUNITY%GOBP%GO:0002708	150	0.346832	1.11363	0.2	0.944914	1	6601	tags=23%, list=12%, signal=26%
CYTOKINE PRODUCTION INVOLVED IN IMMUNE RESPONSE%GOBP%GO:0002367	65	0.389427	1.11309	0.243902	0.945373	1	9557	tags=37%, list=18%, signal=45%
POSITIVE REGULATION OF GLIAL CELL DIFFERENTIATION%GOBP%GO:0045687	54	0.399444	1.11101	0.252803	0.953471	1	4901	tags=26%, list=9%, signal=28%
OLIGODENDROCYTE DEVELOPMENT%GOBP%GO:0014003	48	0.409512	1.11077	0.25823	0.952565	1	3250	tags=21%, list=6%, signal=22%
RRNA CATABOLIC PROCESS%GOBP%GO:0016075	19	0.494149	1.11063	0.287234	0.951105	1	12032	tags=58%, list=22%, signal=74%
PROCESSIVE SYNTHESIS ON THE LAGGING STRAND%REACTOME%R-HSA-69183.2	15	0.521603	1.10973	0.304791	0.953464	1	9378	tags=53%, list=17%, signal=64%
PARKINSON'S DISEASE%WIKIPATHWAYS_20220410%WP3638%MUS MUSCULUS	37	0.432928	1.10933	0.262834	0.953401	1	10763	tags=41%, list=20%, signal=50%
RNA POLYMERASE II HIV PROMOTER ESCAPE%REACTOME DATABASE ID RELEASE 80%167162	43	0.41517	1.10932	0.25914	0.951367	1	8490	tags=37%, list=16%, signal=44%
MONOSACCHARIDE CATABOLIC PROCESS%GOBP%GO:0046365	38	0.431434	1.10888	0.28306	0.951386	1	11682	tags=37%, list=21%, signal=47%
SIGNAL AMPLIFICATION%REACTOME%R-HSA-392518.1	31	0.451164	1.10796	0.28451	0.953732	1	8992	tags=35%, list=17%, signal=42%
RNA POLYMERASE III TRANSCRIPTION INITIATION%REACTOME DATABASE ID RELEASE 80%76046	34	0.435585	1.10778	0.280041	0.9525	1	12713	tags=50%, list=23%, signal=65%
RNA POLYMERASE II TRANSCRIPTION PRE-INITIATION AND PROMOTER OPENING%REACTOME%R-HSA-73779.2	43	0.41517	1.10722	0.269392	0.953103	1	8490	tags=37%, list=16%, signal=44%
CERAMIDE BIOSYNTHETIC PROCESS%GOBP%GO:0046513	59	0.390688	1.10652	0.24377	0.954539	1	10603	tags=32%, list=19%, signal=40%
FANCONI ANEMIA PATHWAY%REACTOME%R-HSA-6783310.4	32	0.44242	1.10552	0.301619	0.957357	1	10198	tags=50%, list=19%, signal=61%
REGULATION OF NUCLEASE ACTIVITY%GOBP%GO:0032069	27	0.455857	1.10547	0.290547	0.955526	1	9677	tags=44%, list=18%, signal=54%
REGULATION OF PEPTIDYL-SERINE PHOSPHORYLATION OF STAT PROTEIN%GOBP%GO:0033139	32	0.439272	1.10522	0.29375	0.954642	1	9878	tags=19%, list=18%, signal=23%
REGULATION OF DNA STRAND ELONGATION%GOBP%GO:0060382	18	0.491534	1.10462	0.290927	0.955587	1	9272	tags=39%, list=17%, signal=47%
ACTIVATION OF KAINATE RECEPTORS UPON GLUTAMATE BINDING%REACTOME DATABASE ID RELEASE 80%451326	28	0.44644	1.10443	0.290011	0.954444	1	9728	tags=39%, list=18%, signal=48%
EMBRYO IMPLANTATION%GOBP%GO:0007566	59	0.393039	1.10405	0.266667	0.954231	1	3238	tags=17%, list=6%, signal=18%
PHOSPHATIDYLGLYCEROL METABOLIC PROCESS%GOBP%GO:0046471	26	0.455784	1.10181	0.284103	0.96308	1	8263	tags=42%, list=15%, signal=50%
NEGATIVE REGULATION OF STEROID METABOLIC PROCESS%GOBP%GO:0045939	26	0.456408	1.10082	0.287785	0.965844	1	2720	tags=19%, list=5%, signal=20%
ANTIGEN PROCESSING AND PRESENTATION OF EXOGENOUS ANTIGEN%GOBP%GO:0019884	38	0.426314	1.10054	0.286475	0.965191	1	11409	tags=50%, list=21%, signal=63%
REGULATION OF INTERLEUKIN-13 PRODUCTION%GOBP%GO:0032656	20	0.48455	1.10008	0.306165	0.965362	1	4479	tags=30%, list=8%, signal=33%
HALLMARK_DNA_REPAIR%MSIGDB_C2%HALLMARK_DNA_REPAIR	142	0.345783	1.09997	0.219721	0.963913	1	10061	tags=35%, list=18%, signal=42%
NEGATIVE REGULATION OF CALCIUM ION TRANSMEMBRANE TRANSPORT%GOBP%GO:1903170	53	0.392445	1.09955	0.260317	0.963971	1	8231	tags=30%, list=15%, signal=36%
NEGATIVE REGULATION OF STEROID BIOSYNTHETIC PROCESS%GOBP%GO:0010894	25	0.458944	1.09928	0.292404	0.963269	1	2720	tags=20%, list=5%, signal=21%
POSITIVE REGULATION OF T CELL RECEPTOR SIGNALING PATHWAY%GOBP%GO:0050862	18	0.496647	1.09904	0.317149	0.962429	1	2177	tags=28%, list=4%, signal=29%
RNA POLYMERASE II TRANSCRIPTION INITIATION%REACTOME%R-HSA-75953.2	43	0.41517	1.09898	0.284394	0.960676	1	8490	tags=37%, list=16%, signal=44%
CELLULAR RESPONSE TO ANGIOTENSIN%GOBP%GO:1904385	20	0.487192	1.09863	0.312969	0.960382	1	2873	tags=20%, list=5%, signal=21%
HIV TRANSCRIPTION INITIATION%REACTOME%R-HSA-167161.2	43	0.41517	1.09821	0.285862	0.96042	1	8490	tags=37%, list=16%, signal=44%
PYRIMIDINE RIBONUCLEOTIDE METABOLIC PROCESS%GOBP%GO:0009218	23	0.458991	1.09516	0.31823	0.973407	1	4939	tags=35%, list=9%, signal=38%
RESPONSE TO OXYGEN RADICAL%GOBP%GO:0000305	19	0.488419	1.09465	0.32173	0.973804	1	9727	tags=53%, list=18%, signal=64%
B CELL DIFFERENTIATION%GOBP%GO:0030183	152	0.345725	1.09455	0.227223	0.972267	1	4641	tags=14%, list=9%, signal=16%
ANTERIOR/POSTERIOR AXIS SPECIFICATION, EMBRYO%GOBP%GO:0008595	18	0.502942	1.09356	0.337607	0.975175	1	3340	tags=33%, list=6%, signal=35%
ADRENALINE,NORADRENALINE INHIBITS INSULIN SECRETION%REACTOME DATABASE ID RELEASE 80%400042	27	0.448609	1.09247	0.309816	0.978445	1	8992	tags=37%, list=17%, signal=44%
TYPE II INTERFERON SIGNALING (IFNG)%WIKIPATHWAYS_20220410%WP1253%MUS MUSCULUS	31	0.437091	1.09158	0.288776	0.980854	1	4423	tags=29%, list=8%, signal=32%
POSITIVE REGULATION OF PEPTIDYL-SERINE PHOSPHORYLATION OF STAT PROTEIN%GOBP%GO:0033141	29	0.443358	1.08714	0.299795	1	1	6573	tags=14%, list=12%, signal=16%
APOPTOSIS%REACTOME DATABASE ID RELEASE 80%109581	158	0.337171	1.08588	0.248387	1	1	11478	tags=39%, list=21%, signal=50%
ARACHIDONIC ACID METABOLIC PROCESS%GOBP%GO:0019369	78	0.369892	1.0845	0.268293	1	1	10618	tags=38%, list=19%, signal=48%
LAGGING STRAND SYNTHESIS%REACTOME%R-HSA-69186.2	20	0.478338	1.08419	0.333333	1	1	9378	tags=40%, list=17%, signal=48%
URONIC ACID METABOLIC PROCESS%GOBP%GO:0006063	25	0.45141	1.08396	0.317125	1	1	8228	tags=20%, list=15%, signal=24%
ASYMMETRIC LOCALIZATION OF PCP PROTEINS%REACTOME%R-HSA-4608870.1	59	0.387995	1.08339	0.287066	1	1	11370	tags=49%, list=21%, signal=62%
SNO(S)RNA METABOLIC PROCESS%GOBP%GO:0016074	19	0.485904	1.08281	0.338843	1	1	12032	tags=58%, list=22%, signal=74%
RESPONSE TO UV-A%GOBP%GO:0070141	15	0.507601	1.08262	0.330294	1	1	6921	tags=40%, list=13%, signal=46%
AMINO SUGAR CATABOLIC PROCESS%GOBP%GO:0046348	18	0.485018	1.08255	0.331901	1	1	8936	tags=50%, list=16%, signal=60%
HEXOSE CATABOLIC PROCESS%GOBP%GO:0019320	35	0.421604	1.08112	0.308934	1	1	11682	tags=37%, list=21%, signal=47%
POSITIVE REGULATION OF TOR SIGNALING%GOBP%GO:0032008	48	0.401123	1.08051	0.297849	1	1	12041	tags=46%, list=22%, signal=59%
GLUCURONATE METABOLIC PROCESS%GOBP%GO:0019585	25	0.45141	1.07873	0.311	1	1	8228	tags=20%, list=15%, signal=24%
MONOCARBOXYLIC ACID CATABOLIC PROCESS%GOBP%GO:0072329	105	0.349105	1.07847	0.26738	1	1	12382	tags=44%, list=23%, signal=57%
CELLULAR RESPONSE TO CHEMICAL STRESS%REACTOME%R-HSA-9711123.3	171	0.332386	1.07744	0.22885	1	1	11582	tags=43%, list=21%, signal=55%
PSEUDOURIDINE SYNTHESIS%GOBP%GO:0001522	18	0.484648	1.07735	0.3361	1	1	11119	tags=67%, list=20%, signal=84%
DEFENSE RESPONSE TO PROTOZOAN%GOBP%GO:0042832	39	0.414687	1.07695	0.318458	1	1	6573	tags=38%, list=12%, signal=44%
CELLULAR OXIDANT DETOXIFICATION%GOBP%GO:0098869	25	0.446543	1.07688	0.327217	1	1	9727	tags=48%, list=18%, signal=58%
NUCLEOTIDE METABOLISM%REACTOME DATABASE ID RELEASE 80%15869	80	0.366441	1.07665	0.286006	1	1	6341	tags=28%, list=12%, signal=31%
TRNA MODIFICATION%GOBP%GO:0006400	81	0.366806	1.07653	0.296957	1	1	11340	tags=43%, list=21%, signal=54%
REGULATION OF MYELINATION%GOBP%GO:0031641	61	0.383598	1.07632	0.306693	1	1	8318	tags=30%, list=15%, signal=35%
POSITIVE REGULATION OF TELOMERE MAINTENANCE IN RESPONSE TO DNA DAMAGE%GOBP%GO:1904507	15	0.51806	1.07599	0.348141	1	1	9272	tags=40%, list=17%, signal=48%
ANATOMICAL STRUCTURE REGRESSION%GOBP%GO:0060033	19	0.481603	1.07598	0.332295	1	1	5229	tags=37%, list=10%, signal=41%
SIGNALING BY FGFR2 IIIA TM%REACTOME%R-HSA-8851708.1	18	0.49064	1.0755	0.336439	1	1	8301	tags=50%, list=15%, signal=59%
PNAT%PANTHER PATHWAY%P05912	50	0.39081	1.07537	0.307775	1	1	5450	tags=24%, list=10%, signal=27%
GLYCOGEN CATABOLIC PROCESS%GOBP%GO:0005980	17	0.493281	1.07429	0.341438	1	1	11778	tags=53%, list=22%, signal=68%
TRNA MODIFICATION IN THE NUCLEUS AND CYTOSOL%REACTOME%R-HSA-6782315.5	38	0.413175	1.07425	0.314255	1	1	11340	tags=53%, list=21%, signal=66%
ESTABLISHMENT OF SKIN BARRIER%GOBP%GO:0061436	36	0.413682	1.07345	0.31087	1	1	4479	tags=25%, list=8%, signal=27%
NOREPINEPHRINE METABOLIC PROCESS%GOBP%GO:0042415	19	0.477697	1.07326	0.336245	1	1	1952	tags=21%, list=4%, signal=22%
DEOXYRIBONUCLEOSIDE MONOPHOSPHATE METABOLIC PROCESS%GOBP%GO:0009162	32	0.428015	1.07287	0.32918	1	1	6265	tags=38%, list=12%, signal=42%
FATTY ACID METABOLISM%REACTOME%R-HSA-8978868.5	161	0.333642	1.07284	0.26128	1	1	11390	tags=40%, list=21%, signal=50%
REGULATION OF MITOTIC CELL CYCLE%REACTOME%R-HSA-453276.2	79	0.366938	1.07161	0.291755	1	1	11370	tags=47%, list=21%, signal=59%
RNA POLYMERASE III ABORTIVE AND RETRACTIVE INITIATION%REACTOME%R-HSA-749476.2	38	0.409481	1.07159	0.315113	1	1	12713	tags=45%, list=23%, signal=58%
CHAPERONIN-MEDIATED PROTEIN FOLDING%REACTOME DATABASE ID RELEASE 80%390466	85	0.358204	1.07145	0.294956	1	1	12145	tags=39%, list=22%, signal=50%
POSITIVE REGULATION OF PHAGOCYTOSIS%GOBP%GO:0050766	89	0.359233	1.07099	0.280423	1	1	5358	tags=21%, list=10%, signal=24%
XENOBIOTIC CATABOLIC PROCESS%GOBP%GO:0042178	36	0.414098	1.06988	0.313163	1	1	10841	tags=39%, list=20%, signal=49%
BIOCARTA_CSK_PATHWAY%MSIGDB_C2%BIOCARTA_CSK_PATHWAY	17	0.491291	1.06962	0.355372	1	1	5425	tags=35%, list=10%, signal=39%
APC C-MEDIATED DEGRADATION OF CELL CYCLE PROTEINS%REACTOME DATABASE ID RELEASE 80%174143	79	0.366938	1.06933	0.305252	1	1	11370	tags=47%, list=21%, signal=59%
POSITIVE REGULATION OF T CELL MEDIATED CYTOTOXICITY%GOBP%GO:0001916	46	0.399317	1.06921	0.315041	1	1	6198	tags=26%, list=11%, signal=29%
T CELL SELECTION%GOBP%GO:0045058	52	0.390884	1.06769	0.31963	1	1	4090	tags=27%, list=8%, signal=29%
REGULATION OF MITOCHONDRIAL GENE EXPRESSION%GOBP%GO:0062125	33	0.420234	1.06665	0.323734	1	1	9290	tags=42%, list=17%, signal=51%
POSITIVE REGULATION OF MEMBRANE POTENTIAL%GOBP%GO:0045838	27	0.439751	1.06663	0.33691	1	1	6921	tags=26%, list=13%, signal=30%
RECEPTOR CATABOLIC PROCESS%GOBP%GO:0032801	18	0.472204	1.06616	0.349028	1	1	11293	tags=44%, list=21%, signal=56%
PHENYLPROPANOID METABOLIC PROCESS%GOBP%GO:0009698	15	0.501554	1.06561	0.340185	1	1	7424	tags=27%, list=14%, signal=31%
EMBRYONIC PLACENTA MORPHOGENESIS%GOBP%GO:0060669	33	0.422055	1.06452	0.330179	1	1	1929	tags=24%, list=4%, signal=25%
LONG-CHAIN FATTY ACID METABOLIC PROCESS%GOBP%GO:0001676	122	0.343525	1.06411	0.289419	1	1	9245	tags=30%, list=17%, signal=36%
REGULATION OF MITOCHONDRIAL TRANSLATION%GOBP%GO:0070129	27	0.438075	1.06409	0.346035	1	1	9146	tags=41%, list=17%, signal=49%
RNA POLYMERASE III TRANSCRIPTION INITIATION FROM TYPE 3 PROMOTER%REACTOME%R-HSA-76071.2	26	0.440616	1.06251	0.345705	1	1	12048	tags=50%, list=22%, signal=64%
INTERMEDIATE FILAMENT ORGANIZATION%GOBP%GO:0045109	72	0.369143	1.06207	0.31139	1	1	10042	tags=31%, list=18%, signal=37%
RNA POLYMERASE III TRANSCRIPTION INITIATION FROM TYPE 1 PROMOTER%REACTOME%R-HSA-76061.2	27	0.443827	1.0617	0.349785	1	1	10769	tags=44%, list=20%, signal=55%
RNA POLYMERASE III TRANSCRIPTION%REACTOME%R-HSA-74158.2	38	0.409481	1.06082	0.338159	1	1	12713	tags=45%, list=23%, signal=58%
RESPONSE TO PROTOZOAN%GOBP%GO:0001562	43	0.395696	1.06038	0.330472	1	1	6573	tags=35%, list=12%, signal=40%
SULFATION%GOBP%GO:0051923	31	0.427771	1.06003	0.343783	1	1	11140	tags=35%, list=20%, signal=45%
CELLULAR POLYSACCHARIDE CATABOLIC PROCESS%GOBP%GO:0044247	18	0.483561	1.05987	0.347871	1	1	11778	tags=50%, list=22%, signal=64%
COUMARIN METABOLIC PROCESS%GOBP%GO:0009804	15	0.501554	1.05951	0.376365	1	1	7424	tags=27%, list=14%, signal=31%
RESPONSE TO ELECTRICAL STIMULUS%GOBP%GO:0051602	22	0.456487	1.05911	0.365854	1	1	4771	tags=27%, list=9%, signal=30%
PROSTATE GLAND EPITHELIUM MORPHOGENESIS%GOBP%GO:0060740	29	0.425137	1.05833	0.330645	1	1	3855	tags=24%, list=7%, signal=26%
POSITIVE REGULATION OF SUPEROXIDE ANION GENERATION%GOBP%GO:0032930	24	0.448267	1.05681	0.354633	1	1	5225	tags=33%, list=10%, signal=37%
THE PHOTOTRANSDUCTION CASCADE%REACTOME%R-HSA-2514856.1	27	0.435633	1.05559	0.372763	1	1	5084	tags=22%, list=9%, signal=24%
HETEROTRIMERIC G-PROTEIN SIGNALING PATHWAY-ROD OUTER SEGMENT PHOTOTRANSDUCTION%PANTHER PATHWAY%P00028	32	0.420359	1.05518	0.351235	1	1	10276	tags=41%, list=19%, signal=50%
ORGANIC ACID CATABOLIC PROCESS%GOBP%GO:0016054	199	0.317544	1.05397	0.293989	1	1	12065	tags=40%, list=22%, signal=51%
COOPERATION OF PDCL (PHLP1) AND TRIC CCT IN G-PROTEIN BETA FOLDING%REACTOME%R-HSA-6814122.2	35	0.413759	1.05327	0.359504	1	1	8992	tags=31%, list=17%, signal=38%
U12 DEPENDENT SPLICING%REACTOME DATABASE ID RELEASE 80%72165	47	0.387736	1.05317	0.335397	1	1	8903	tags=34%, list=16%, signal=41%
VACUOLAR ACIDIFICATION%GOBP%GO:0007035	24	0.448959	1.05312	0.375	1	1	5059	tags=29%, list=9%, signal=32%
DETECTION OF CHEMICAL STIMULUS INVOLVED IN SENSORY PERCEPTION OF SMELL%GOBP%GO:0050911	303	0.305251	1.05311	0.255466	1	1	8183	tags=13%, list=15%, signal=15%
REGULATION OF SUPEROXIDE ANION GENERATION%GOBP%GO:0032928	28	0.430678	1.05281	0.367722	1	1	10393	tags=50%, list=19%, signal=62%
BIOCARTA_IL12_PATHWAY%MSIGDB_C2%BIOCARTA_IL12_PATHWAY	18	0.477545	1.05218	0.370031	1	1	4479	tags=33%, list=8%, signal=36%
MITOCHONDRIAL TRANSMEMBRANE TRANSPORT%GOBP%GO:1990542	82	0.356222	1.05109	0.335774	1	1	11880	tags=40%, list=22%, signal=51%
NEGATIVE REGULATION OF PLASMA MEMBRANE BOUNDED CELL PROJECTION ASSEMBLY%GOBP%GO:0120033	36	0.40578	1.05093	0.346035	1	1	5195	tags=17%, list=10%, signal=18%
MACROPHAGE CYTOKINE PRODUCTION%GOBP%GO:0010934	37	0.403448	1.05041	0.332983	1	1	9557	tags=41%, list=18%, signal=49%
MEMBRANE RAFT ORGANIZATION%GOBP%GO:0031579	21	0.460124	1.05029	0.362395	1	1	11668	tags=48%, list=21%, signal=61%
REGULATION OF MEIOTIC NUCLEAR DIVISION%GOBP%GO:0040020	36	0.413797	1.05006	0.332606	1	1	11092	tags=39%, list=20%, signal=49%
ID%IOB%ID	26	0.434617	1.04916	0.358763	1	1	11318	tags=50%, list=21%, signal=63%
BRANCHED-CHAIN AMINO ACID METABOLIC PROCESS%GOBP%GO:0009081	22	0.453858	1.04911	0.383069	1	1	10202	tags=36%, list=19%, signal=45%
RESPONSE TO CADMIUM ION%GOBP%GO:0046686	38	0.401139	1.04888	0.367284	1	1	2643	tags=24%, list=5%, signal=25%
UNSATURATED FATTY ACID METABOLIC PROCESS%GOBP%GO:0033559	121	0.334937	1.04859	0.306624	1	1	9871	tags=32%, list=18%, signal=39%
PROTEIN TRANSMEMBRANE IMPORT INTO INTRACELLULAR ORGANELLE%GOBP%GO:0044743	35	0.407227	1.04732	0.348595	1	1	10570	tags=43%, list=19%, signal=53%
BIOCARTA_CTLA4_PATHWAY%MSIGDB_C2%BIOCARTA_CTLA4_PATHWAY	18	0.473054	1.04622	0.384216	1	1	11815	tags=56%, list=22%, signal=71%
FATTY ACID BIOSYNTHESIS%WIKIPATHWAYS_20220410%WP336%MUS MUSCULUS	22	0.450753	1.04612	0.378514	1	1	10419	tags=45%, list=19%, signal=56%
PROGRAMMED CELL DEATH%REACTOME DATABASE ID RELEASE 80%5357801	184	0.319311	1.04575	0.304442	1	1	11478	tags=40%, list=21%, signal=50%
ORGANIC HYDROXY COMPOUND CATABOLIC PROCESS%GOBP%GO:1901616	65	0.365814	1.04539	0.3375	1	1	8107	tags=32%, list=15%, signal=38%
ACROSOME REACTION%GOBP%GO:0007340	21	0.44952	1.04474	0.36747	1	1	9137	tags=38%, list=17%, signal=46%
DNA-TEMPLATED TRANSCRIPTION, ELONGATION%GOBP%GO:0006354	31	0.417514	1.0445	0.358491	1	1	10078	tags=45%, list=19%, signal=55%
GPER1 SIGNALING%REACTOME DATABASE ID RELEASE 80%9634597	40	0.396493	1.0444	0.352052	1	1	9709	tags=35%, list=18%, signal=43%
ISOPRENOID METABOLIC PROCESS%GOBP%GO:0006720	93	0.349868	1.04429	0.314193	1	1	11903	tags=42%, list=22%, signal=54%
GAP-FILLING DNA REPAIR SYNTHESIS AND LIGATION IN TC-NER%REACTOME DATABASE ID RELEASE 80%6782210	58	0.37458	1.04419	0.351991	1	1	9378	tags=33%, list=17%, signal=40%
IMMUNOREGULATORY INTERACTIONS BETWEEN A LYMPHOID AND A NON-LYMPHOID CELL%REACTOME DATABASE ID RELEASE 80%198933	73	0.357329	1.04318	0.343413	1	1	2648	tags=23%, list=5%, signal=24%
RNA PHOSPHODIESTER BOND HYDROLYSIS%GOBP%GO:0090501	75	0.357571	1.04317	0.345377	1	1	9325	tags=39%, list=17%, signal=47%
GABA B RECEPTOR ACTIVATION%REACTOME%R-HSA-977444.3	42	0.391404	1.04243	0.356223	1	1	8992	tags=33%, list=17%, signal=40%
HOST INTERACTIONS OF HIV FACTORS%REACTOME%R-HSA-162909.1	116	0.33364	1.04205	0.325654	1	1	11582	tags=43%, list=21%, signal=55%
HISTAMINE H2 RECEPTOR MEDIATED SIGNALING PATHWAY%PANTHER PATHWAY%P04386	22	0.452126	1.04089	0.398953	1	1	11151	tags=45%, list=20%, signal=57%
ACTIVATION OF GABAB RECEPTORS%REACTOME%R-HSA-991365.4	42	0.391404	1.04073	0.362851	1	1	8992	tags=33%, list=17%, signal=40%
SULFUR COMPOUND METABOLIC PROCESS%GOBP%GO:0006790	309	0.301929	1.04026	0.291085	1	1	10278	tags=30%, list=19%, signal=37%
TRIACYLGLYCEROL BIOSYNTHESIS%HUMANCYC%TRIGLSYN-PWY	26	0.433651	1.04002	0.370409	1	1	12273	tags=42%, list=23%, signal=55%
PID_FANCONI_PATHWAY%MSIGDB_C2%PID_FANCONI_PATHWAY	45	0.387997	1.03961	0.375901	1	1	10198	tags=38%, list=19%, signal=46%
CELLULAR RESPONSE TO SUPEROXIDE%GOBP%GO:0071451	15	0.48633	1.03865	0.389866	1	1	9727	tags=53%, list=18%, signal=65%
ENDOCHONDRAL BONE GROWTH%GOBP%GO:0003416	29	0.423295	1.03855	0.369427	1	1	6972	tags=31%, list=13%, signal=36%
LEUKOCYTE MEDIATED CYTOTOXICITY%GOBP%GO:0001909	66	0.360823	1.03832	0.356021	1	1	4853	tags=29%, list=9%, signal=32%
REGULATION OF PROTEIN TARGETING TO MITOCHONDRION%GOBP%GO:1903214	19	0.463601	1.0381	0.373593	1	1	11318	tags=58%, list=21%, signal=73%
HIV INFECTION%REACTOME%R-HSA-162906.2	207	0.313893	1.03705	0.315315	1	1	11882	tags=41%, list=22%, signal=52%
ALANINE AND ASPARTATE METABOLISM%WIKIPATHWAYS_20220410%WP240%MUS MUSCULUS	15	0.494928	1.03467	0.403946	1	1	3163	tags=20%, list=6%, signal=21%
THE ROLE OF GTSE1 IN G2 M PROGRESSION AFTER G2 CHECKPOINT%REACTOME DATABASE ID RELEASE 80%8852276	54	0.377097	1.03404	0.377155	1	1	11370	tags=50%, list=21%, signal=63%
AGING%GOBP%GO:0007568	82	0.353329	1.03379	0.374308	1	1	10550	tags=35%, list=19%, signal=44%
FANCONI ANEMIA PATHWAY%PATHWAY INTERACTION DATABASE NCI-NATURE CURATED DATA%FANCONI ANEMIA PATHWAY	45	0.385301	1.03343	0.370021	1	1	10198	tags=38%, list=19%, signal=46%
DETECTION OF STIMULUS INVOLVED IN SENSORY PERCEPTION%GOBP%GO:0050906	446	0.291342	1.03339	0.307865	1	1	9431	tags=17%, list=17%, signal=20%
REGULATION OF PHOSPHOLIPID TRANSPORT%GOBP%GO:2001138	15	0.488891	1.03287	0.398551	1	1	11995	tags=53%, list=22%, signal=68%
NEGATIVE REGULATION OF CALCIUM ION TRANSPORT%GOBP%GO:0051926	72	0.356439	1.03265	0.361612	1	1	5229	tags=25%, list=10%, signal=28%
POSITIVE REGULATION OF ANION TRANSMEMBRANE TRANSPORT%GOBP%GO:1903961	15	0.486684	1.03262	0.404343	1	1	3051	tags=33%, list=6%, signal=35%
CLEC7A (DECTIN-1) SIGNALING%REACTOME DATABASE ID RELEASE 80%5607764	90	0.343407	1.03239	0.364333	1	1	11370	tags=40%, list=21%, signal=50%
PROTEIN TARGETING TO MITOCHONDRION%GOBP%GO:0006626	56	0.367837	1.0312	0.367409	1	1	10002	tags=34%, list=18%, signal=42%
FGFR2 MUTANT RECEPTOR ACTIVATION%REACTOME DATABASE ID RELEASE 80%1839126	23	0.44305	1.03085	0.395616	1	1	8301	tags=48%, list=15%, signal=56%
METABOLISM OF COFACTORS%REACTOME DATABASE ID RELEASE 80%8978934	17	0.475895	1.03059	0.40566	1	1	6921	tags=41%, list=13%, signal=47%
VESICLE TRANSPORT ALONG ACTIN FILAMENT%GOBP%GO:0030050	20	0.452994	1.03023	0.398779	1	1	11601	tags=45%, list=21%, signal=57%
INTERMEDIATE FILAMENT-BASED PROCESS%GOBP%GO:0045103	90	0.34217	1.0299	0.355277	1	1	10042	tags=31%, list=18%, signal=38%
REGULATION OF TELOMERE MAINTENANCE IN RESPONSE TO DNA DAMAGE%GOBP%GO:1904505	20	0.452984	1.02978	0.385272	1	1	9272	tags=40%, list=17%, signal=48%
POSITIVE REGULATION OF MRNA SPLICING, VIA SPLICEOSOME%GOBP%GO:0048026	37	0.39689	1.02926	0.378738	1	1	5441	tags=19%, list=10%, signal=21%
REGULATION OF SKELETAL MUSCLE ADAPTATION%GOBP%GO:0014733	16	0.478306	1.02857	0.428112	1	1	2303	tags=19%, list=4%, signal=20%
CARBOXYLIC ACID CATABOLIC PROCESS%GOBP%GO:0046395	196	0.311961	1.02836	0.345123	1	1	9520	tags=31%, list=17%, signal=38%
INTERMEDIATE FILAMENT CYTOSKELETON ORGANIZATION%GOBP%GO:0045104	89	0.344691	1.02822	0.371303	1	1	10042	tags=31%, list=18%, signal=39%
RESPONSE TO SUPEROXIDE%GOBP%GO:0000303	18	0.46821	1.02774	0.412127	1	1	9727	tags=50%, list=18%, signal=61%
POSITIVE REGULATION OF STRIATED MUSCLE CELL DIFFERENTIATION%GOBP%GO:0051155	58	0.363994	1.0275	0.377378	1	1	5579	tags=22%, list=10%, signal=25%
ORGAN OR TISSUE SPECIFIC IMMUNE RESPONSE%GOBP%GO:0002251	66	0.35838	1.02668	0.385852	1	1	3682	tags=9%, list=7%, signal=10%
TYPE I INTERFERON SIGNALING PATHWAY%GOBP%GO:0060337	26	0.426651	1.026	0.38961	1	1	7047	tags=31%, list=13%, signal=35%
CELLULAR RESPONSE TO TYPE I INTERFERON%GOBP%GO:0071357	26	0.426651	1.02477	0.402778	1	1	7047	tags=31%, list=13%, signal=35%
PCP CE PATHWAY%REACTOME%R-HSA-4086400.2	87	0.344372	1.02469	0.379802	1	1	11370	tags=40%, list=21%, signal=51%
POSITIVE REGULATION OF AMINO ACID TRANSPORT%GOBP%GO:0051957	32	0.403262	1.02422	0.389189	1	1	4389	tags=22%, list=8%, signal=24%
CELLULAR RESPONSE TO OXYGEN RADICAL%GOBP%GO:0071450	15	0.48633	1.02368	0.417548	1	1	9727	tags=53%, list=18%, signal=65%
CELLULAR RESPONSE TO XENOBIOTIC STIMULUS%GOBP%GO:0071466	171	0.315273	1.02319	0.372591	1	1	10841	tags=35%, list=20%, signal=43%
TRIGLYCERIDE CATABOLISM%REACTOME%R-HSA-163560.3	22	0.436576	1.0228	0.400624	1	1	11013	tags=36%, list=20%, signal=46%
POSITIVE REGULATION OF NEUROTRANSMITTER TRANSPORT%GOBP%GO:0051590	26	0.419341	1.02255	0.392219	1	1	10677	tags=38%, list=20%, signal=48%
TRANSPORT OF BILE SALTS AND ORGANIC ACIDS, METAL IONS AND AMINE COMPOUNDS%REACTOME DATABASE ID RELEASE 80%425366	80	0.345809	1.02192	0.380749	1	1	4662	tags=23%, list=9%, signal=25%
DAP12 INTERACTIONS%REACTOME%R-HSA-2172127.1	30	0.411579	1.02149	0.403471	1	1	6397	tags=30%, list=12%, signal=34%
ATRIAL CARDIAC MUSCLE TISSUE DEVELOPMENT%GOBP%GO:0003228	21	0.442486	1.02128	0.428131	1	1	3481	tags=29%, list=6%, signal=31%
PROTEIN LOCALIZATION TO MITOCHONDRION%GOBP%GO:0070585	79	0.34781	1.02099	0.381607	1	1	10837	tags=35%, list=20%, signal=44%
REGULATION OF UBIQUITIN-PROTEIN TRANSFERASE ACTIVITY%GOBP%GO:0051438	54	0.36835	1.02042	0.396979	1	1	4871	tags=26%, list=9%, signal=28%
POSITIVE REGULATION OF PHOSPHOLIPID METABOLIC PROCESS%GOBP%GO:1903727	18	0.461431	1.01995	0.418934	1	1	7162	tags=33%, list=13%, signal=38%
HIV TRANSCRIPTION ELONGATION%REACTOME%R-HSA-167169.2	38	0.385546	1.01853	0.396425	1	1	8529	tags=34%, list=16%, signal=41%
NEGATIVE REGULATION OF MYOBLAST DIFFERENTIATION%GOBP%GO:0045662	32	0.401187	1.01704	0.414243	1	1	4774	tags=31%, list=9%, signal=34%
REGULATION OF AEROBIC RESPIRATION%GOBP%GO:1903715	35	0.395521	1.01571	0.411224	1	1	6965	tags=37%, list=13%, signal=43%
BETA2 ADRENERGIC RECEPTOR SIGNALING PATHWAY%PANTHER PATHWAY%P04378	22	0.435343	1.01406	0.421496	1	1	11151	tags=45%, list=20%, signal=57%
REGULATION OF PHAGOCYTOSIS%GOBP%GO:0050764	121	0.324851	1.01367	0.382193	1	1	5430	tags=21%, list=10%, signal=23%
NEGATIVE REGULATION OF HISTONE ACETYLATION%GOBP%GO:0035067	21	0.434324	1.0136	0.421215	1	1	11014	tags=43%, list=20%, signal=54%
THE CANONICAL RETINOID CYCLE IN RODS (TWILIGHT VISION)%REACTOME DATABASE ID RELEASE 80%2453902	23	0.429965	1.01245	0.412134	1	1	10613	tags=39%, list=19%, signal=49%
LYMPHOCYTE DIFFERENTIATION%GOBP%GO:0030098	331	0.292272	1.01234	0.392617	1	1	4409	tags=16%, list=8%, signal=18%
POSITIVE REGULATION OF HUMORAL IMMUNE RESPONSE%GOBP%GO:0002922	21	0.439809	1.01209	0.405992	1	1	1835	tags=24%, list=3%, signal=25%
POSITIVE REGULATION OF NEUROTRANSMITTER SECRETION%GOBP%GO:0001956	20	0.443287	1.01166	0.426989	1	1	11812	tags=45%, list=22%, signal=57%
TNF RECEPTOR SUPERFAMILY (TNFSF) MEMBERS MEDIATING NON-CANONICAL NF-KB PATHWAY%REACTOME%R-HSA-5676594.2	16	0.468756	1.00867	0.415114	1	1	8413	tags=50%, list=15%, signal=59%
REGULATION OF PH%GOBP%GO:0006885	101	0.331547	1.00851	0.425554	1	1	5059	tags=22%, list=9%, signal=24%
FORMATION OF HIV ELONGATION COMPLEX IN THE ABSENCE OF HIV TAT%REACTOME%R-HSA-167152.3	40	0.382972	1.00792	0.420443	1	1	8529	tags=33%, list=16%, signal=39%
REGULATION OF T CELL MEDIATED CYTOTOXICITY%GOBP%GO:0001914	53	0.367601	1.00774	0.426501	1	1	11548	tags=42%, list=21%, signal=53%
INSERTION OF TAIL-ANCHORED PROTEINS INTO THE ENDOPLASMIC RETICULUM MEMBRANE%REACTOME DATABASE ID RELEASE 80%9609523	15	0.477475	1.00756	0.439647	1	1	12353	tags=53%, list=23%, signal=69%
DEFENSE RESPONSE TO GRAM-POSITIVE BACTERIUM%GOBP%GO:0050830	158	0.310715	1.00745	0.408846	1	1	9210	tags=22%, list=17%, signal=26%
RNA POLYMERASE III CHAIN ELONGATION%REACTOME%R-HSA-73780.2	17	0.457372	1.00727	0.429185	1	1	11918	tags=59%, list=22%, signal=75%
INHIBITION OF THE PROTEOLYTIC ACTIVITY OF APC C REQUIRED FOR THE ONSET OF ANAPHASE BY MITOTIC SPINDLE CHECKPOINT COMPONENTS%REACTOME DATABASE ID RELEASE 80%141405	18	0.45014	1.00667	0.442211	1	1	9735	tags=44%, list=18%, signal=54%
MRNA CAPPING%REACTOME%R-HSA-72086.3	27	0.412017	1.00633	0.426426	1	1	8490	tags=41%, list=16%, signal=48%
WNT LIGAND BIOGENESIS AND TRAFFICKING%REACTOME DATABASE ID RELEASE 80%3238698	26	0.420946	1.0049	0.435551	1	1	2720	tags=19%, list=5%, signal=20%
GAMMA CARBOXYLATION, HYPUSINE FORMATION AND ARYLSULFATASE ACTIVATION%REACTOME DATABASE ID RELEASE 80%163841	36	0.389607	1.00462	0.440367	1	1	11406	tags=50%, list=21%, signal=63%
REGULATION OF ADAPTIVE IMMUNE RESPONSE%GOBP%GO:0002819	233	0.30181	1.00445	0.417465	1	1	5174	tags=18%, list=10%, signal=20%
STRIATED MUSCLE CONTRACTION%REACTOME DATABASE ID RELEASE 80%390522	32	0.397242	1.00441	0.435099	1	1	2937	tags=28%, list=5%, signal=30%
SPINAL CORD MOTOR NEURON DIFFERENTIATION%GOBP%GO:0021522	40	0.380757	1.00352	0.433581	1	1	6788	tags=20%, list=12%, signal=23%
FORMATION OF HIV-1 ELONGATION COMPLEX CONTAINING HIV-1 TAT%REACTOME DATABASE ID RELEASE 80%167200	38	0.385546	1.00336	0.440884	1	1	8529	tags=34%, list=16%, signal=41%
EPITHELIAL CELL DIFFERENTIATION INVOLVED IN PROSTATE GLAND DEVELOPMENT%GOBP%GO:0060742	15	0.477186	1.00332	0.44317	1	1	1344	tags=13%, list=2%, signal=14%
HALLMARK_REACTIVE_OXYGEN_SPECIES_PATHWAY%MSIGDB_C2%HALLMARK_REACTIVE_OXYGEN_SPECIES_PATHWAY	46	0.371722	1.00115	0.435146	1	1	9182	tags=41%, list=17%, signal=50%
CYTOSOLIC TRNA AMINOACYLATION%REACTOME DATABASE ID RELEASE 80%379716	17	0.459174	1.00046	0.412237	1	1	11941	tags=47%, list=22%, signal=60%
ARGININE METABOLIC PROCESS%GOBP%GO:0006525	15	0.469095	1.0002	0.446916	1	1	4854	tags=33%, list=9%, signal=37%
PYRIMIDINE NUCLEOTIDE METABOLIC PROCESS%GOBP%GO:0006220	37	0.389608	1.00007	0.435583	1	1	8852	tags=35%, list=16%, signal=42%
DENDRITE SELF-AVOIDANCE%GOBP%GO:0070593	16	0.459479	0.999425	0.448276	1	1	4102	tags=25%, list=8%, signal=27%
TRANSCRIPTION-COUPLED NUCLEOTIDE EXCISION REPAIR (TC-NER)%REACTOME%R-HSA-6781827.1	71	0.344147	0.999401	0.425131	1	1	9378	tags=34%, list=17%, signal=41%
TRNA THREONYLCARBAMOYLADENOSINE METABOLIC PROCESS%GOBP%GO:0070525	18	0.454988	0.998968	0.472727	1	1	10362	tags=44%, list=19%, signal=55%
PHOSPHATE ION TRANSPORT%GOBP%GO:0006817	16	0.463011	0.998609	0.456853	1	1	7844	tags=31%, list=14%, signal=36%
MITOCHONDRIAL FATTY ACID BETA-OXIDATION%REACTOME DATABASE ID RELEASE 80%77289	36	0.388377	0.997768	0.430921	1	1	11390	tags=44%, list=21%, signal=56%
OSTEOBLAST DEVELOPMENT%GOBP%GO:0002076	18	0.45336	0.997518	0.444083	1	1	10592	tags=56%, list=19%, signal=69%
ESTABLISHMENT OF PROTEIN LOCALIZATION TO MITOCHONDRION%GOBP%GO:0072655	72	0.342751	0.995989	0.447095	1	1	10837	tags=35%, list=20%, signal=43%
NCRNA 5'-END PROCESSING%GOBP%GO:0034471	18	0.44328	0.994962	0.44433	1	1	9492	tags=50%, list=17%, signal=61%
PROSTATE GLAND MORPHOGENESIS%GOBP%GO:0060512	30	0.40057	0.994762	0.457389	1	1	3855	tags=23%, list=7%, signal=25%
RNA POLYMERASE III TRANSCRIPTION INITIATION FROM TYPE 2 PROMOTER%REACTOME DATABASE ID RELEASE 80%76066	26	0.413822	0.99461	0.45082	1	1	10769	tags=42%, list=20%, signal=53%
GLUCAGON-TYPE LIGAND RECEPTORS%REACTOME%R-HSA-420092.1	30	0.400963	0.993874	0.44333	1	1	9252	tags=40%, list=17%, signal=48%
NEGATIVE REGULATION OF MYOTUBE DIFFERENTIATION%GOBP%GO:0010832	15	0.465706	0.993804	0.455867	1	1	12290	tags=47%, list=23%, signal=60%
BENZENE-CONTAINING COMPOUND METABOLIC PROCESS%GOBP%GO:0042537	24	0.422793	0.993794	0.469652	1	1	4623	tags=33%, list=8%, signal=36%
BETA-CATENIN INDEPENDENT WNT SIGNALING%REACTOME DATABASE ID RELEASE 80%3858494	136	0.313659	0.993485	0.448168	1	1	9795	tags=32%, list=18%, signal=38%
CELLULAR BIOGENIC AMINE BIOSYNTHETIC PROCESS%GOBP%GO:0042401	36	0.387268	0.993084	0.440201	1	1	4535	tags=22%, list=8%, signal=24%
AMINE BIOSYNTHETIC PROCESS%GOBP%GO:0009309	36	0.387268	0.993008	0.45671	1	1	4535	tags=22%, list=8%, signal=24%
BIOLOGICAL OXIDATIONS%REACTOME DATABASE ID RELEASE 80%211859	180	0.304094	0.992977	0.446058	1	1	11321	tags=39%, list=21%, signal=49%
REGULATION OF ADENYLATE CYCLASE-ACTIVATING G PROTEIN-COUPLED RECEPTOR SIGNALING PATHWAY%GOBP%GO:0106070	20	0.432804	0.99274	0.466807	1	1	9065	tags=45%, list=17%, signal=54%
B CELL ACTIVATION%GOBP%GO:0042113	219	0.29493	0.992179	0.43027	1	1	3970	tags=13%, list=7%, signal=14%
TAT-MEDIATED ELONGATION OF THE HIV-1 TRANSCRIPT%REACTOME DATABASE ID RELEASE 80%167246	38	0.385546	0.99187	0.472709	1	1	8529	tags=34%, list=16%, signal=41%
NON-CANONICAL WNT SIGNALING PATHWAY%GOBP%GO:0035567	39	0.375586	0.990593	0.424599	1	1	3517	tags=21%, list=6%, signal=22%
TRANSCRIPTION INITIATION FROM RNA POLYMERASE II PROMOTER%GOBP%GO:0006367	61	0.352175	0.990344	0.464509	1	1	11972	tags=43%, list=22%, signal=55%
FIBROBLAST APOPTOTIC PROCESS%GOBP%GO:0044346	16	0.458797	0.990123	0.457503	1	1	9799	tags=44%, list=18%, signal=53%
MAMMARY GLAND EPITHELIAL CELL DIFFERENTIATION%GOBP%GO:0060644	18	0.449278	0.989556	0.471774	1	1	3643	tags=28%, list=7%, signal=30%
DNA STRAND ELONGATION%REACTOME DATABASE ID RELEASE 80%69190	32	0.39418	0.989462	0.465553	1	1	9378	tags=31%, list=17%, signal=38%
ANTIGEN PROCESSING AND PRESENTATION OF EXOGENOUS PEPTIDE ANTIGEN VIA MHC CLASS II%GOBP%GO:0019886	20	0.440178	0.989112	0.458599	1	1	9980	tags=45%, list=18%, signal=55%
PTEN REGULATION%REACTOME DATABASE ID RELEASE 80%6807070	128	0.313635	0.988792	0.458774	1	1	11370	tags=37%, list=21%, signal=46%
ACTIN FILAMENT-BASED TRANSPORT%GOBP%GO:0099515	22	0.421298	0.988747	0.443266	1	1	11601	tags=41%, list=21%, signal=52%
POSITIVE REGULATION OF LYASE ACTIVITY%GOBP%GO:0051349	40	0.377465	0.988434	0.463043	1	1	12057	tags=43%, list=22%, signal=55%
BIOCARTA_STATHMIN_PATHWAY%MSIGDB_C2%BIOCARTA_STATHMIN_PATHWAY	18	0.45037	0.988277	0.473958	1	1	1926	tags=22%, list=4%, signal=23%
NUCLEOTIDE EXCISION REPAIR%REACTOME DATABASE ID RELEASE 80%5696398	100	0.323387	0.988155	0.441207	1	1	12316	tags=40%, list=23%, signal=52%
GLYCOSYL COMPOUND CATABOLIC PROCESS%GOBP%GO:1901658	30	0.395334	0.988121	0.456842	1	1	5403	tags=33%, list=10%, signal=37%
PIWI-INTERACTING RNA (PIRNA) BIOGENESIS%REACTOME DATABASE ID RELEASE 80%5601884	26	0.415699	0.988048	0.478444	1	1	7957	tags=38%, list=15%, signal=45%
INACTIVATION OF APC C VIA DIRECT INHIBITION OF THE APC C COMPLEX%REACTOME DATABASE ID RELEASE 80%141430	18	0.45014	0.987959	0.458511	1	1	9735	tags=44%, list=18%, signal=54%
INTRACELLULAR PROTEIN TRANSMEMBRANE TRANSPORT%GOBP%GO:0065002	51	0.360768	0.987802	0.471487	1	1	12062	tags=45%, list=22%, signal=58%
POSITIVE REGULATION OF LEUKOCYTE MEDIATED IMMUNITY%GOBP%GO:0002705	175	0.303355	0.987777	0.443195	1	1	6601	tags=23%, list=12%, signal=26%
MICROGLIA PATHOGEN PHAGOCYTOSIS PATHWAY%WIKIPATHWAYS_20220410%WP3626%MUS MUSCULUS	38	0.382756	0.987722	0.446105	1	1	5174	tags=26%, list=10%, signal=29%
PLASMA MEMBRANE FUSION%GOBP%GO:0045026	22	0.422274	0.987591	0.441506	1	1	6845	tags=32%, list=13%, signal=36%
DEOXYRIBONUCLEOSIDE MONOPHOSPHATE CATABOLIC PROCESS%GOBP%GO:0009159	20	0.435446	0.986157	0.46999	1	1	6265	tags=40%, list=12%, signal=45%
CLASS B 2 (SECRETIN FAMILY RECEPTORS)%REACTOME%R-HSA-373080.2	85	0.333061	0.986082	0.449231	1	1	5323	tags=25%, list=10%, signal=27%
REGULATION OF MICROVILLUS ORGANIZATION%GOBP%GO:0032530	15	0.461512	0.985887	0.466667	1	1	10355	tags=47%, list=19%, signal=58%
NICOTINAMIDE SALVAGING%REACTOME DATABASE ID RELEASE 80%197264	17	0.44843	0.985815	0.47482	1	1	10991	tags=53%, list=20%, signal=66%
DOPAMINERGIC NEUROGENESIS%WIKIPATHWAYS_20220410%WP1498%MUS MUSCULUS	30	0.396454	0.985415	0.465553	1	1	4801	tags=33%, list=9%, signal=37%
NUCLEOSIDE PHOSPHATE CATABOLIC PROCESS%GOBP%GO:1901292	75	0.335116	0.985052	0.46783	1	1	11327	tags=40%, list=21%, signal=50%
VISUAL PERCEPTION%GOBP%GO:0007601	111	0.318339	0.985028	0.46383	1	1	9431	tags=34%, list=17%, signal=41%
NEGATIVE REGULATION OF RESPONSE TO CYTOKINE STIMULUS%GOBP%GO:0060761	73	0.337836	0.984447	0.445732	1	1	10525	tags=37%, list=19%, signal=46%
POST-CHAPERONIN TUBULIN FOLDING PATHWAY%REACTOME%R-HSA-389977.2	20	0.430163	0.983978	0.460268	1	1	8091	tags=45%, list=15%, signal=53%
REGULATION OF LYSOSOMAL LUMEN PH%GOBP%GO:0035751	18	0.440398	0.983976	0.45501	1	1	5059	tags=28%, list=9%, signal=31%
DNA-TEMPLATED TRANSCRIPTION, INITIATION%GOBP%GO:0006352	85	0.330933	0.983946	0.479075	1	1	11972	tags=40%, list=22%, signal=51%
NEGATIVE REGULATION OF CYTOKINE-MEDIATED SIGNALING PATHWAY%GOBP%GO:0001960	69	0.340497	0.983878	0.456616	1	1	10525	tags=36%, list=19%, signal=45%
BETA1 ADRENERGIC RECEPTOR SIGNALING PATHWAY%PANTHER PATHWAY%P04377	30	0.398337	0.983356	0.471351	1	1	9709	tags=37%, list=18%, signal=45%
NEGATIVE REGULATION OF G PROTEIN-COUPLED RECEPTOR SIGNALING PATHWAY%GOBP%GO:0045744	57	0.350245	0.983169	0.457819	1	1	10738	tags=37%, list=20%, signal=46%
ECTODERMAL PLACODE MORPHOGENESIS%GOBP%GO:0071697	15	0.457047	0.982763	0.472393	1	1	9798	tags=40%, list=18%, signal=49%
POSITIVE REGULATION OF TORC1 SIGNALING%GOBP%GO:1904263	22	0.426533	0.982571	0.47351	1	1	11570	tags=41%, list=21%, signal=52%
CENTRAL NERVOUS SYSTEM MYELINATION%GOBP%GO:0022010	29	0.397855	0.982331	0.46395	1	1	2265	tags=17%, list=4%, signal=18%
REGULATION OF SENSORY PERCEPTION%GOBP%GO:0051931	61	0.347237	0.981968	0.480687	1	1	12293	tags=36%, list=23%, signal=47%
SIGNALING BY RETINOIC ACID%REACTOME DATABASE ID RELEASE 80%5362517	41	0.370192	0.98175	0.463617	1	1	11672	tags=34%, list=21%, signal=43%
PROTEIN TRANSMEMBRANE TRANSPORT%GOBP%GO:0071806	55	0.356696	0.981733	0.46476	1	1	12062	tags=45%, list=22%, signal=58%
CARDIAC NEURAL CREST CELL DEVELOPMENT INVOLVED IN HEART DEVELOPMENT%GOBP%GO:0061308	15	0.459905	0.981167	0.471193	1	1	4660	tags=20%, list=9%, signal=22%
POSITIVE REGULATION OF INTERLEUKIN-10 PRODUCTION%GOBP%GO:0032733	42	0.371539	0.981037	0.472876	1	1	3844	tags=29%, list=7%, signal=31%
INCRETIN SYNTHESIS, SECRETION, AND INACTIVATION%REACTOME DATABASE ID RELEASE 80%400508	24	0.421542	0.980853	0.477505	1	1	5497	tags=29%, list=10%, signal=32%
POSITIVE REGULATION OF MITOCHONDRIAL MEMBRANE POTENTIAL%GOBP%GO:0010918	18	0.446845	0.980826	0.453453	1	1	6921	tags=22%, list=13%, signal=25%
EMBRYONIC PLACENTA DEVELOPMENT%GOBP%GO:0001892	116	0.316574	0.980773	0.462827	1	1	5514	tags=16%, list=10%, signal=17%
IFN-GAMMA%IOB%IFN-GAMMA	39	0.375899	0.980243	0.468278	1	1	10591	tags=38%, list=19%, signal=48%
DEOXYRIBONUCLEOTIDE METABOLIC PROCESS%GOBP%GO:0009262	49	0.359025	0.980168	0.476596	1	1	4939	tags=31%, list=9%, signal=34%
GLUCOSE CATABOLIC PROCESS TO PYRUVATE%GOBP%GO:0061718	17	0.445098	0.980044	0.466391	1	1	14751	tags=53%, list=27%, signal=73%
NEGATIVE REGULATION OF MEIOTIC CELL CYCLE%GOBP%GO:0051447	20	0.429253	0.979667	0.455867	1	1	3846	tags=25%, list=7%, signal=27%
REGULATION OF GRANULOCYTE MACROPHAGE COLONY-STIMULATING FACTOR PRODUCTION%GOBP%GO:0032645	15	0.469272	0.978917	0.477044	1	1	4975	tags=40%, list=9%, signal=44%
MRNA PROCESSING%WIKIPATHWAYS_20220410%WP310%MUS MUSCULUS	432	0.275678	0.978683	0.516534	1	1	9336	tags=26%, list=17%, signal=31%
CARBOHYDRATE DERIVATIVE CATABOLIC PROCESS%GOBP%GO:1901136	144	0.304265	0.977775	0.478261	1	1	9246	tags=33%, list=17%, signal=39%
INTERFERON ALPHA BETA SIGNALING%REACTOME DATABASE ID RELEASE 80%909733	50	0.359236	0.977545	0.455578	1	1	7047	tags=32%, list=13%, signal=37%
DNA DAMAGE RECOGNITION IN GG-NER%REACTOME DATABASE ID RELEASE 80%5696394	33	0.390676	0.977227	0.476732	1	1	12105	tags=45%, list=22%, signal=58%
NEGATIVE REGULATION OF RECEPTOR INTERNALIZATION%GOBP%GO:0002091	16	0.446861	0.976968	0.471289	1	1	4961	tags=31%, list=9%, signal=34%
GENERAL TRANSCRIPTION REGULATION%PANTHER PATHWAY%P00023	35	0.384587	0.976949	0.481953	1	1	11472	tags=40%, list=21%, signal=51%
CANONICAL GLYCOLYSIS%GOBP%GO:0061621	17	0.445098	0.976948	0.465116	1	1	14751	tags=53%, list=27%, signal=73%
ECTODERMAL PLACODE FORMATION%GOBP%GO:0060788	15	0.457047	0.976669	0.472362	1	1	9798	tags=40%, list=18%, signal=49%
SYNTHESIS, SECRETION, AND INACTIVATION OF GLUCAGON-LIKE PEPTIDE-1 (GLP-1)%REACTOME DATABASE ID RELEASE 80%381771	21	0.423594	0.975878	0.477083	1	1	5497	tags=29%, list=10%, signal=32%
ECTODERMAL PLACODE DEVELOPMENT%GOBP%GO:0071696	16	0.45488	0.975624	0.46945	1	1	9798	tags=38%, list=18%, signal=46%
DUAL INCISION IN TC-NER%REACTOME DATABASE ID RELEASE 80%6782135	59	0.344729	0.975175	0.461456	1	1	9378	tags=34%, list=17%, signal=41%
PHENOL-CONTAINING COMPOUND METABOLIC PROCESS%GOBP%GO:0018958	91	0.321655	0.974574	0.482105	1	1	6387	tags=26%, list=12%, signal=30%
RIBONUCLEOPROTEIN COMPLEX ASSEMBLY%GOBP%GO:0022618	170	0.299813	0.974286	0.50883	1	1	10376	tags=37%, list=19%, signal=46%
HEDGEHOG 'OFF' STATE%REACTOME DATABASE ID RELEASE 80%5610787	92	0.322512	0.973761	0.497868	1	1	11582	tags=40%, list=21%, signal=51%
T CELL COSTIMULATION%GOBP%GO:0031295	27	0.40125	0.972952	0.475698	1	1	3801	tags=22%, list=7%, signal=24%
RUNX1 REGULATES TRANSCRIPTION OF GENES INVOLVED IN DIFFERENTIATION OF HSCS%REACTOME DATABASE ID RELEASE 80%8939236	77	0.329629	0.972004	0.494265	1	1	11370	tags=45%, list=21%, signal=57%
DNA CATABOLIC PROCESS%GOBP%GO:0006308	20	0.434917	0.97148	0.473291	1	1	6203	tags=40%, list=11%, signal=45%
METABOTROPIC GLUTAMATE RECEPTOR GROUP II PATHWAY%PANTHER PATHWAY%P00040	43	0.365164	0.971456	0.49635	1	1	10555	tags=35%, list=19%, signal=43%
NEGATIVE REGULATION OF INTERLEUKIN-1 BETA PRODUCTION%GOBP%GO:0032691	30	0.39445	0.971346	0.490811	1	1	1917	tags=23%, list=4%, signal=24%
PERIPHERAL NERVOUS SYSTEM AXON ENSHEATHMENT%GOBP%GO:0032292	32	0.382648	0.971161	0.483837	1	1	2332	tags=19%, list=4%, signal=20%
CD4-POSITIVE, ALPHA-BETA T CELL ACTIVATION%GOBP%GO:0035710	76	0.332992	0.970466	0.486345	1	1	4053	tags=22%, list=7%, signal=24%
INTRINSIC PATHWAY FOR APOPTOSIS%REACTOME%R-HSA-109606.3	49	0.357064	0.969646	0.486457	1	1	7218	tags=24%, list=13%, signal=28%
PROTEIN KINASE C SIGNALING%GOBP%GO:0070528	19	0.42795	0.969514	0.471679	1	1	10398	tags=37%, list=19%, signal=46%
SENSORY PERCEPTION OF LIGHT STIMULUS%GOBP%GO:0050953	117	0.312854	0.9692	0.489154	1	1	9431	tags=34%, list=17%, signal=41%
NADH REGENERATION%GOBP%GO:0006735	17	0.445098	0.968901	0.5	1	1	14751	tags=53%, list=27%, signal=73%
TERPENOID METABOLIC PROCESS%GOBP%GO:0006721	74	0.336567	0.96875	0.524892	1	1	11903	tags=41%, list=22%, signal=52%
ARACHIDONIC ACID METABOLISM%REACTOME DATABASE ID RELEASE 80%2142753	54	0.351102	0.968651	0.497802	1	1	8107	tags=35%, list=15%, signal=41%
PYRIDINE-CONTAINING COMPOUND METABOLIC PROCESS%GOBP%GO:0072524	31	0.393975	0.968457	0.485744	1	1	12398	tags=58%, list=23%, signal=75%
REGULATION OF ANTIGEN RECEPTOR-MEDIATED SIGNALING PATHWAY%GOBP%GO:0050854	65	0.341511	0.968254	0.517423	1	1	10508	tags=45%, list=19%, signal=55%
ACYL CHAIN REMODELLING OF PI%REACTOME%R-HSA-1482922.2	16	0.448241	0.968168	0.478439	1	1	6915	tags=44%, list=13%, signal=50%
CERAMIDE SIGNALING PATHWAY%PATHWAY INTERACTION DATABASE NCI-NATURE CURATED DATA%CERAMIDE SIGNALING PATHWAY	45	0.36194	0.967884	0.496343	1	1	8689	tags=24%, list=16%, signal=29%
AXON ENSHEATHMENT IN CENTRAL NERVOUS SYSTEM%GOBP%GO:0032291	29	0.397855	0.967792	0.478351	1	1	2265	tags=17%, list=4%, signal=18%
PARKINSON DISEASE%PANTHER PATHWAY%P00049	87	0.32455	0.967578	0.514469	1	1	11997	tags=41%, list=22%, signal=53%
S1P1 PATHWAY%PATHWAY INTERACTION DATABASE NCI-NATURE CURATED DATA%S1P1 PATHWAY	19	0.430781	0.967144	0.502066	1	1	10459	tags=42%, list=19%, signal=52%
POSITIVE REGULATION OF CELL ADHESION MEDIATED BY INTEGRIN%GOBP%GO:0033630	23	0.414881	0.966846	0.505342	1	1	5174	tags=30%, list=10%, signal=34%
SIGNALING BY FGFR2 IN DISEASE%REACTOME%R-HSA-5655253.1	31	0.388946	0.966355	0.502066	1	1	8301	tags=42%, list=15%, signal=49%
GLYCOSYL COMPOUND METABOLIC PROCESS%GOBP%GO:1901657	70	0.333622	0.966101	0.514255	1	1	12351	tags=43%, list=23%, signal=55%
RESPONSE TO ZINC ION%GOBP%GO:0010043	36	0.370401	0.965874	0.468288	1	1	4475	tags=31%, list=8%, signal=33%
FATTY ACID METABOLIC PROCESS%GOBP%GO:0006631	342	0.278165	0.965709	0.568456	1	1	9744	tags=29%, list=18%, signal=35%
REGULATION OF MYOTUBE DIFFERENTIATION%GOBP%GO:0010830	45	0.361548	0.96516	0.503012	1	1	12380	tags=49%, list=23%, signal=63%
REGULATION OF SENSORY PERCEPTION OF PAIN%GOBP%GO:0051930	60	0.343022	0.965088	0.501584	1	1	12293	tags=35%, list=23%, signal=45%
STEROID CATABOLIC PROCESS%GOBP%GO:0006706	26	0.398872	0.964265	0.483007	1	1	10784	tags=42%, list=20%, signal=53%
ANTIGEN PROCESSING AND PRESENTATION OF PEPTIDE ANTIGEN VIA MHC CLASS II%GOBP%GO:0002495	22	0.4123	0.963998	0.49121	1	1	9980	tags=41%, list=18%, signal=50%
WATER TRANSPORT%GOBP%GO:0006833	19	0.429492	0.963639	0.492196	1	1	13489	tags=63%, list=25%, signal=84%
METANEPHRIC TUBULE DEVELOPMENT%GOBP%GO:0072170	18	0.434081	0.963078	0.488253	1	1	3855	tags=28%, list=7%, signal=30%
POSITIVE REGULATION OF AMINE TRANSPORT%GOBP%GO:0051954	54	0.347932	0.962742	0.502629	1	1	5229	tags=20%, list=10%, signal=23%
ISOPRENOID BIOSYNTHETIC PROCESS%GOBP%GO:0008299	26	0.399036	0.962608	0.494589	1	1	11672	tags=42%, list=21%, signal=54%
T-HELPER 1 CELL DIFFERENTIATION%GOBP%GO:0045063	15	0.456774	0.962545	0.499479	1	1	2367	tags=27%, list=4%, signal=28%
REGULATION OF MEMBRANE LIPID METABOLIC PROCESS%GOBP%GO:1905038	15	0.445528	0.96206	0.49203	1	1	8860	tags=40%, list=16%, signal=48%
GAP JUNCTION ASSEMBLY%REACTOME DATABASE ID RELEASE 80%190861	17	0.432009	0.962044	0.485386	1	1	4571	tags=41%, list=8%, signal=45%
MTORC1-MEDIATED SIGNALLING%REACTOME DATABASE ID RELEASE 80%166208	20	0.424187	0.961292	0.497881	1	1	14409	tags=55%, list=26%, signal=75%
SEPARATION OF SISTER CHROMATIDS%REACTOME%R-HSA-2467813.1	157	0.29907	0.959784	0.561277	1	1	11370	tags=39%, list=21%, signal=50%
REGULATION OF CYSTEINE-TYPE ENDOPEPTIDASE ACTIVITY INVOLVED IN APOPTOTIC SIGNALING PATHWAY%GOBP%GO:2001267	18	0.433739	0.959758	0.510204	1	1	12343	tags=50%, list=23%, signal=65%
MYELINATION IN PERIPHERAL NERVOUS SYSTEM%GOBP%GO:0022011	32	0.382648	0.959595	0.511482	1	1	2332	tags=19%, list=4%, signal=20%
RESPONSE TO INTERFERON-BETA%GOBP%GO:0035456	66	0.339702	0.95939	0.521081	1	1	6216	tags=27%, list=11%, signal=31%
NUCLEOTIDE CATABOLIC PROCESS%GOBP%GO:0009166	66	0.336791	0.959223	0.525601	1	1	9246	tags=33%, list=17%, signal=40%
DETECTION OF CHEMICAL STIMULUS%GOBP%GO:0009593	393	0.272082	0.958979	0.623377	1	1	9133	tags=14%, list=17%, signal=16%
PROTEIN INSERTION INTO ER MEMBRANE%GOBP%GO:0045048	24	0.409697	0.958962	0.50272	1	1	11304	tags=38%, list=21%, signal=47%
EPITHELIAL TUBE BRANCHING INVOLVED IN LUNG MORPHOGENESIS%GOBP%GO:0060441	35	0.377504	0.958783	0.506452	1	1	10327	tags=43%, list=19%, signal=53%
REGULATION OF WATER LOSS VIA SKIN%GOBP%GO:0033561	42	0.360084	0.958548	0.510482	1	1	4479	tags=21%, list=8%, signal=23%
GLYCOSIDE METABOLIC PROCESS%GOBP%GO:0016137	18	0.427007	0.958065	0.503138	1	1	11513	tags=39%, list=21%, signal=49%
DETECTION OF TEMPERATURE STIMULUS%GOBP%GO:0016048	26	0.401177	0.956818	0.509677	1	1	9133	tags=42%, list=17%, signal=51%
NEGATIVE REGULATION OF OLIGODENDROCYTE DIFFERENTIATION%GOBP%GO:0048715	18	0.431923	0.956555	0.496788	1	1	648	tags=17%, list=1%, signal=17%
T CELL MEDIATED CYTOTOXICITY%GOBP%GO:0001913	21	0.420075	0.955859	0.517241	1	1	4853	tags=38%, list=9%, signal=42%
CARBOHYDRATE CATABOLIC PROCESS%GOBP%GO:0016052	93	0.319616	0.955797	0.53397	1	1	11778	tags=38%, list=22%, signal=48%
EICOSANOID METABOLISM VIA CYCLOOXYGENASES (COX)%WIKIPATHWAYS_20220410%WP4347%MUS MUSCULUS	30	0.387972	0.954133	0.519669	1	1	8882	tags=33%, list=16%, signal=40%
RNA MODIFICATION%GOBP%GO:0009451	144	0.300268	0.953438	0.562566	1	1	11571	tags=40%, list=21%, signal=51%
SMALL MOLECULE BIOSYNTHETIC PROCESS%GOBP%GO:0044283	382	0.271174	0.953146	0.633696	1	1	11682	tags=35%, list=21%, signal=44%
SYNTHESIS OF LEUKOTRIENES (LT) AND EOXINS (EX)%REACTOME DATABASE ID RELEASE 80%2142691	20	0.422098	0.952968	0.501567	1	1	8107	tags=40%, list=15%, signal=47%
MICRORNA (MIRNA) BIOGENESIS%REACTOME%R-HSA-203927.3	23	0.40618	0.952772	0.520964	1	1	7957	tags=30%, list=15%, signal=36%
RNA POLYMERASE III TRANSCRIPTION TERMINATION%REACTOME DATABASE ID RELEASE 80%73980	21	0.411534	0.952629	0.511628	1	1	11918	tags=48%, list=22%, signal=61%
MITOCHONDRIAL CALCIUM ION HOMEOSTASIS%GOBP%GO:0051560	29	0.390067	0.952489	0.515409	1	1	10507	tags=41%, list=19%, signal=51%
DITERPENOID METABOLIC PROCESS%GOBP%GO:0016101	68	0.333029	0.951874	0.520131	1	1	11903	tags=40%, list=22%, signal=51%
EPH-EPHRIN MEDIATED REPULSION OF CELLS%REACTOME DATABASE ID RELEASE 80%3928665	43	0.352151	0.950833	0.518172	1	1	6898	tags=23%, list=13%, signal=27%
POSITIVE REGULATION OF MYELINATION%GOBP%GO:0031643	24	0.395638	0.95025	0.508457	1	1	10770	tags=50%, list=20%, signal=62%
DRUG ADME%REACTOME%R-HSA-9748784.1	72	0.325594	0.950137	0.547619	1	1	12155	tags=35%, list=22%, signal=45%
ACTIVATED T CELL PROLIFERATION%GOBP%GO:0050798	15	0.451839	0.949765	0.521961	1	1	12894	tags=47%, list=24%, signal=61%
POSITIVE REGULATION OF GLIOGENESIS%GOBP%GO:0014015	86	0.320487	0.949083	0.557692	1	1	4901	tags=21%, list=9%, signal=23%
NUCLEIC ACID PHOSPHODIESTER BOND HYDROLYSIS%GOBP%GO:0090305	109	0.309802	0.948946	0.557971	1	1	10372	tags=39%, list=19%, signal=48%
PROGESTERONE METABOLIC PROCESS%GOBP%GO:0042448	16	0.44568	0.948882	0.521385	1	1	11672	tags=31%, list=21%, signal=40%
VESICLE TARGETING, ROUGH ER TO CIS-GOLGI%GOBP%GO:0048207	15	0.444886	0.948109	0.504228	1	1	9544	tags=40%, list=18%, signal=48%
BIOCARTA_MCM_PATHWAY%MSIGDB_C2%BIOCARTA_MCM_PATHWAY	17	0.430694	0.947672	0.513256	1	1	10389	tags=35%, list=19%, signal=44%
ICOSANOID METABOLIC PROCESS%GOBP%GO:0006690	132	0.301969	0.947535	0.589716	1	1	9173	tags=30%, list=17%, signal=36%
ICOSANOID BIOSYNTHETIC PROCESS%GOBP%GO:0046456	39	0.363976	0.947486	0.524711	1	1	8860	tags=33%, list=16%, signal=40%
ALPHA-AMINO ACID CATABOLIC PROCESS%GOBP%GO:1901606	73	0.328435	0.947404	0.533263	1	1	11836	tags=42%, list=22%, signal=54%
ROS AND RNS PRODUCTION IN PHAGOCYTES%REACTOME DATABASE ID RELEASE 80%1222556	34	0.371135	0.94698	0.532242	1	1	11137	tags=38%, list=20%, signal=48%
ASPARTATE FAMILY AMINO ACID METABOLIC PROCESS%GOBP%GO:0009066	36	0.363526	0.946697	0.520174	1	1	9296	tags=39%, list=17%, signal=47%
PROTEIN TARGETING TO MEMBRANE%GOBP%GO:0006612	82	0.321624	0.946429	0.538126	1	1	11304	tags=34%, list=21%, signal=43%
RNA PHOSPHODIESTER BOND HYDROLYSIS, EXONUCLEOLYTIC%GOBP%GO:0090503	19	0.419262	0.946301	0.539832	1	1	12257	tags=58%, list=23%, signal=75%
NEGATIVE REGULATION OF MITOCHONDRION ORGANIZATION%GOBP%GO:0010823	56	0.339796	0.945442	0.542144	1	1	11563	tags=45%, list=21%, signal=57%
PROCESSING OF SMDT1%REACTOME%R-HSA-8949664.1	15	0.445652	0.944474	0.534519	1	1	15914	tags=67%, list=29%, signal=94%
REGULATION OF MYELOID LEUKOCYTE MEDIATED IMMUNITY%GOBP%GO:0002886	71	0.325621	0.94411	0.565817	1	1	3846	tags=15%, list=7%, signal=17%
TRANSCRIPTIONAL REGULATION BY RUNX2%REACTOME DATABASE ID RELEASE 80%8878166	108	0.306261	0.944048	0.580913	1	1	11761	tags=43%, list=22%, signal=54%
GLYCOSPHINGOLIPID METABOLISM%REACTOME%R-HSA-1660662.5	36	0.365696	0.943869	0.526371	1	1	9495	tags=28%, list=17%, signal=34%
FUSION OF SPERM TO EGG PLASMA MEMBRANE INVOLVED IN SINGLE FERTILIZATION%GOBP%GO:0007342	19	0.415117	0.943211	0.517429	1	1	6845	tags=32%, list=13%, signal=36%
NEUROTRANSMITTER UPTAKE%GOBP%GO:0001504	26	0.39141	0.942976	0.52621	1	1	5229	tags=31%, list=10%, signal=34%
RIBONUCLEOPROTEIN COMPLEX SUBUNIT ORGANIZATION%GOBP%GO:0071826	178	0.288112	0.942877	0.610811	1	1	10376	tags=36%, list=19%, signal=44%
RESOLUTION OF ABASIC SITES (AP SITES)%REACTOME DATABASE ID RELEASE 80%73933	35	0.37233	0.942533	0.528541	1	1	10372	tags=37%, list=19%, signal=46%
ANTIGEN PROCESSING AND PRESENTATION OF PEPTIDE OR POLYSACCHARIDE ANTIGEN VIA MHC CLASS II%GOBP%GO:0002504	23	0.400827	0.94231	0.526262	1	1	9980	tags=39%, list=18%, signal=48%
G PROTEIN-COUPLED RECEPTOR INTERNALIZATION%GOBP%GO:0002031	15	0.446409	0.941477	0.5375	1	1	9042	tags=40%, list=17%, signal=48%
PIGMENT METABOLIC PROCESS%GOBP%GO:0042440	48	0.350914	0.941439	0.542373	1	1	12951	tags=54%, list=24%, signal=71%
DNA CATABOLIC PROCESS, ENDONUCLEOLYTIC%GOBP%GO:0000737	16	0.439005	0.941215	0.526814	1	1	6203	tags=44%, list=11%, signal=49%
RIBONUCLEOSIDE MONOPHOSPHATE CATABOLIC PROCESS%GOBP%GO:0009158	22	0.408067	0.940294	0.533195	1	1	4908	tags=32%, list=9%, signal=35%
MITOTIC ANAPHASE%REACTOME DATABASE ID RELEASE 80%68882	207	0.282033	0.939808	0.62246	1	1	11370	tags=38%, list=21%, signal=48%
NEGATIVE ADAPTATION OF SIGNALING PATHWAY%GOBP%GO:0022401	24	0.395175	0.939099	0.543841	1	1	10276	tags=33%, list=19%, signal=41%
NEGATIVE REGULATION OF DNA DAMAGE RESPONSE, SIGNAL TRANSDUCTION BY P53 CLASS MEDIATOR%GOBP%GO:0043518	16	0.434168	0.938855	0.522876	1	1	4660	tags=31%, list=9%, signal=34%
MYELOID LEUKOCYTE CYTOKINE PRODUCTION%GOBP%GO:0061082	43	0.351127	0.938817	0.5465	1	1	9557	tags=37%, list=18%, signal=45%
CELLULAR RESPONSE TO HYPOXIA%REACTOME DATABASE ID RELEASE 80%1234174	65	0.329688	0.937862	0.561135	1	1	11882	tags=48%, list=22%, signal=61%
AUTOPHAGY%REACTOME DATABASE ID RELEASE 80%9612973	113	0.303961	0.937742	0.602128	1	1	12041	tags=35%, list=22%, signal=44%
POSITIVE REGULATION OF NEURAL PRECURSOR CELL PROLIFERATION%GOBP%GO:2000179	75	0.322201	0.937678	0.569097	1	1	5229	tags=23%, list=10%, signal=25%
SYNAPTIC TRANSMISSION, DOPAMINERGIC%GOBP%GO:0001963	16	0.435831	0.936583	0.54171	1	1	12057	tags=63%, list=22%, signal=80%
FERTILIZATION%REACTOME DATABASE ID RELEASE 80%1187000	23	0.401676	0.936134	0.547931	1	1	5051	tags=26%, list=9%, signal=29%
CELLULAR CARBOHYDRATE CATABOLIC PROCESS%GOBP%GO:0044275	31	0.374267	0.935909	0.538302	1	1	11778	tags=52%, list=22%, signal=66%
CELLULAR MODIFIED AMINO ACID METABOLIC PROCESS%GOBP%GO:0006575	177	0.287305	0.935817	0.62743	1	1	6387	tags=22%, list=12%, signal=25%
POSITIVE REGULATION OF NEUROBLAST PROLIFERATION%GOBP%GO:0002052	34	0.364618	0.935546	0.566411	1	1	1567	tags=15%, list=3%, signal=15%
SARS-COV-2-HOST INTERACTIONS%REACTOME%R-HSA-9705683.1	151	0.292133	0.934838	0.615302	1	1	7060	tags=23%, list=13%, signal=26%
REGULATION OF INTRINSIC APOPTOTIC SIGNALING PATHWAY BY P53 CLASS MEDIATOR%GOBP%GO:1902253	33	0.368315	0.934229	0.54429	1	1	2929	tags=18%, list=5%, signal=19%
COPII VESICLE COATING%GOBP%GO:0048208	15	0.444886	0.933887	0.520479	1	1	9544	tags=40%, list=18%, signal=48%
ANTIGEN PROCESSING AND PRESENTATION OF EXOGENOUS PEPTIDE ANTIGEN%GOBP%GO:0002478	32	0.36766	0.93335	0.565803	1	1	11409	tags=47%, list=21%, signal=59%
PEROXISOMAL LIPID METABOLISM%REACTOME DATABASE ID RELEASE 80%390918	23	0.395712	0.93314	0.540456	1	1	10369	tags=43%, list=19%, signal=54%
NEGATIVE REGULATION OF MYELOID CELL APOPTOTIC PROCESS%GOBP%GO:0033033	24	0.39003	0.932478	0.539959	1	1	4479	tags=25%, list=8%, signal=27%
REGULATION OF SPHINGOLIPID BIOSYNTHETIC PROCESS%GOBP%GO:0090153	15	0.445528	0.932026	0.536336	1	1	8860	tags=40%, list=16%, signal=48%
ENKEPHALIN RELEASE%PANTHER PATHWAY%P05913	31	0.373533	0.931979	0.559063	1	1	9709	tags=39%, list=18%, signal=47%
NEGATIVE REGULATION OF GLIAL CELL DIFFERENTIATION%GOBP%GO:0045686	37	0.357197	0.931875	0.560897	1	1	1712	tags=16%, list=3%, signal=17%
DESENSITIZATION OF G PROTEIN-COUPLED RECEPTOR SIGNALING PATHWAY%GOBP%GO:0002029	24	0.395175	0.931601	0.545549	1	1	10276	tags=33%, list=19%, signal=41%
CYCLIN A:CDK2-ASSOCIATED EVENTS AT S PHASE ENTRY%REACTOME%R-HSA-69656.3	80	0.31657	0.931573	0.586021	1	1	11370	tags=44%, list=21%, signal=55%
METABOLISM OF AMINE-DERIVED HORMONES%REACTOME DATABASE ID RELEASE 80%209776	17	0.42575	0.93123	0.544879	1	1	6387	tags=41%, list=12%, signal=47%
NICOTINAMIDE NUCLEOTIDE METABOLIC PROCESS%GOBP%GO:0046496	22	0.400395	0.931079	0.539461	1	1	12398	tags=55%, list=23%, signal=71%
SYNTHESIS OF SUBSTRATES IN N-GLYCAN BIOSYTHESIS%REACTOME DATABASE ID RELEASE 80%446219	61	0.330394	0.931005	0.582661	1	1	10603	tags=41%, list=19%, signal=51%
BIOLOGICAL PHASE%GOBP%GO:0044848	43	0.351283	0.930125	0.568909	1	1	7781	tags=30%, list=14%, signal=35%
NEGATIVE REGULATION OF FAT CELL DIFFERENTIATION%GOBP%GO:0045599	59	0.333729	0.930011	0.585162	1	1	4919	tags=24%, list=9%, signal=26%
TRNA AMINOACYLATION%REACTOME DATABASE ID RELEASE 80%379724	35	0.366539	0.929516	0.554393	1	1	12300	tags=43%, list=23%, signal=55%
POSITIVE REGULATION OF ALCOHOL BIOSYNTHETIC PROCESS%GOBP%GO:1902932	29	0.376381	0.928971	0.563745	1	1	11318	tags=45%, list=21%, signal=57%
XENOBIOTIC METABOLIC PROCESS%GOBP%GO:0006805	114	0.299253	0.928966	0.626305	1	1	8113	tags=26%, list=15%, signal=31%
REGULATION OF CHOLESTEROL TRANSPORT%GOBP%GO:0032374	72	0.321548	0.928811	0.579058	1	1	9599	tags=33%, list=18%, signal=40%
ETHER LIPID METABOLIC PROCESS%GOBP%GO:0046485	19	0.410703	0.92867	0.558212	1	1	5076	tags=37%, list=9%, signal=41%
PYRIMIDINE-CONTAINING COMPOUND METABOLIC PROCESS%GOBP%GO:0072527	54	0.332032	0.928453	0.581296	1	1	4939	tags=22%, list=9%, signal=24%
PYRIDINE NUCLEOTIDE METABOLIC PROCESS%GOBP%GO:0019362	22	0.400395	0.928451	0.570533	1	1	12398	tags=55%, list=23%, signal=71%
POSITIVE REGULATION OF CALCIUM ION TRANSMEMBRANE TRANSPORT%GOBP%GO:1904427	109	0.302229	0.928075	0.614165	1	1	7000	tags=25%, list=13%, signal=28%
BIOCARTA_TALL1_PATHWAY%MSIGDB_C2%BIOCARTA_TALL1_PATHWAY	15	0.43266	0.928039	0.554126	1	1	3801	tags=27%, list=7%, signal=29%
RNA 5'-END PROCESSING%GOBP%GO:0000966	20	0.405083	0.927958	0.546019	1	1	9492	tags=45%, list=17%, signal=54%
COTRANSLATIONAL PROTEIN TARGETING TO MEMBRANE%GOBP%GO:0006613	15	0.43942	0.927859	0.542443	1	1	11304	tags=47%, list=21%, signal=59%
LYMPHOCYTE COSTIMULATION%GOBP%GO:0031294	29	0.378907	0.927559	0.556584	1	1	3801	tags=21%, list=7%, signal=22%
T CELL DIFFERENTIATION IN THYMUS%GOBP%GO:0033077	80	0.314848	0.92729	0.625	1	1	3634	tags=19%, list=7%, signal=20%
NEURAL NUCLEUS DEVELOPMENT%GOBP%GO:0048857	25	0.381638	0.926653	0.556122	1	1	1876	tags=16%, list=3%, signal=17%
PYRUVATE METABOLIC PROCESS%GOBP%GO:0006090	69	0.322312	0.926275	0.602957	1	1	11682	tags=35%, list=21%, signal=44%
RADIAL GLIAL CELL DIFFERENTIATION%GOBP%GO:0060019	18	0.420577	0.926261	0.560381	1	1	2691	tags=17%, list=5%, signal=18%
ACETYL-COA METABOLIC PROCESS%GOBP%GO:0006084	31	0.368873	0.926201	0.576725	1	1	12310	tags=45%, list=23%, signal=58%
PHOTOTRANSDUCTION%GOBP%GO:0007602	30	0.371514	0.925735	0.569804	1	1	6361	tags=27%, list=12%, signal=30%
MITOTIC METAPHASE AND ANAPHASE%REACTOME%R-HSA-2555396.2	208	0.279514	0.925516	0.680617	1	1	11370	tags=38%, list=21%, signal=48%
SYNTHESIS OF PA%REACTOME%R-HSA-1483166.6	35	0.364003	0.925462	0.594743	1	1	9038	tags=31%, list=17%, signal=38%
RESPONSE TO INTERFERON-GAMMA%GOBP%GO:0034341	126	0.294549	0.92541	0.628348	1	1	5501	tags=24%, list=10%, signal=26%
REGULATION OF MITOCHONDRION ORGANIZATION%GOBP%GO:0010821	147	0.292078	0.925144	0.6375	1	1	11563	tags=36%, list=21%, signal=46%
REGULATION OF STEROL TRANSPORT%GOBP%GO:0032371	72	0.321548	0.923912	0.616525	1	1	9599	tags=33%, list=18%, signal=40%
MITOCHONDRIAL TRANSPORT%GOBP%GO:0006839	137	0.28895	0.923858	0.657783	1	1	10837	tags=36%, list=20%, signal=45%
CERAMIDE METABOLIC PROCESS%GOBP%GO:0006672	95	0.304646	0.923683	0.605485	1	1	10603	tags=27%, list=19%, signal=34%
T-HELPER 1 TYPE IMMUNE RESPONSE%GOBP%GO:0042088	24	0.39418	0.922629	0.572755	1	1	6198	tags=33%, list=11%, signal=38%
HYPOTHALAMUS DEVELOPMENT%GOBP%GO:0021854	21	0.39465	0.922497	0.573787	1	1	11606	tags=48%, list=21%, signal=60%
RESPONSE OF EIF2AK1 (HRI) TO HEME DEFICIENCY%REACTOME%R-HSA-9648895.2	15	0.433029	0.922473	0.559271	1	1	3704	tags=27%, list=7%, signal=29%
OLIGODENDROCYTE DIFFERENTIATION%GOBP%GO:0048709	89	0.310284	0.92234	0.629083	1	1	8490	tags=27%, list=16%, signal=32%
RAS ACTIVATION UPON CA2+ INFLUX THROUGH NMDA RECEPTOR%REACTOME%R-HSA-442982.3	17	0.421465	0.921927	0.557203	1	1	3770	tags=18%, list=7%, signal=19%
LYSOSOME LOCALIZATION%GOBP%GO:0032418	64	0.323289	0.921888	0.608193	1	1	7462	tags=23%, list=14%, signal=27%
NEGATIVE REGULATION OF HISTONE MODIFICATION%GOBP%GO:0031057	54	0.332627	0.921803	0.603575	1	1	11014	tags=33%, list=20%, signal=42%
REGULATION OF CYTOKINE PRODUCTION INVOLVED IN IMMUNE RESPONSE%GOBP%GO:0002718	126	0.292492	0.921029	0.673278	1	1	5065	tags=21%, list=9%, signal=24%
CYCLIN E ASSOCIATED EVENTS DURING G1 S TRANSITION%REACTOME DATABASE ID RELEASE 80%69202	78	0.313675	0.920622	0.602235	1	1	11370	tags=44%, list=21%, signal=55%
GROOMING BEHAVIOR%GOBP%GO:0007625	17	0.419131	0.920028	0.563278	1	1	5229	tags=24%, list=10%, signal=26%
RNA SURVEILLANCE%GOBP%GO:0071025	15	0.433732	0.919896	0.574423	1	1	12032	tags=60%, list=22%, signal=77%
RNA POLYMERASE I TRANSCRIPTION TERMINATION%REACTOME%R-HSA-73863.4	28	0.373741	0.91981	0.577042	1	1	9619	tags=36%, list=18%, signal=43%
NEGATIVE REGULATION OF GLIOGENESIS%GOBP%GO:0014014	58	0.328716	0.919732	0.609159	1	1	6945	tags=22%, list=13%, signal=26%
AUF1 (HNRNP D0) BINDS AND DESTABILIZES MRNA%REACTOME DATABASE ID RELEASE 80%450408	49	0.336617	0.919678	0.59306	1	1	11370	tags=55%, list=21%, signal=70%
GLYCEROL ETHER METABOLIC PROCESS%GOBP%GO:0006662	19	0.410703	0.918788	0.563948	1	1	5076	tags=37%, list=9%, signal=41%
VACUOLAR LOCALIZATION%GOBP%GO:1990849	64	0.323289	0.918607	0.622271	1	1	7462	tags=23%, list=14%, signal=27%
REGULATION OF PROTEIN POLYUBIQUITINATION%GOBP%GO:1902914	32	0.364422	0.918412	0.590249	1	1	10916	tags=44%, list=20%, signal=55%
SULFUR AMINO ACID METABOLISM%REACTOME DATABASE ID RELEASE 80%1614635	27	0.379731	0.918368	0.564565	1	1	8167	tags=41%, list=15%, signal=48%
5HT4 TYPE RECEPTOR MEDIATED SIGNALING PATHWAY%PANTHER PATHWAY%P04376	30	0.372168	0.918146	0.579224	1	1	8992	tags=33%, list=17%, signal=40%
RESOLUTION OF D-LOOP STRUCTURES THROUGH SYNTHESIS-DEPENDENT STRAND ANNEALING (SDSA)%REACTOME DATABASE ID RELEASE 80%5693554	25	0.383665	0.918007	0.584117	1	1	11653	tags=40%, list=21%, signal=51%
CEREBRAL CORTEX NEURON DIFFERENTIATION%GOBP%GO:0021895	30	0.366252	0.917592	0.572008	1	1	5229	tags=20%, list=10%, signal=22%
GLUCAGON SIGNALING IN METABOLIC REGULATION%REACTOME%R-HSA-163359.2	30	0.364187	0.917404	0.566528	1	1	9709	tags=37%, list=18%, signal=45%
GLYCOLYSIS AND GLUCONEOGENESIS%WIKIPATHWAYS_20220410%WP157%MUS MUSCULUS	46	0.342767	0.917197	0.605809	1	1	14750	tags=46%, list=27%, signal=63%
REGULATION OF GLIOGENESIS%GOBP%GO:0014013	135	0.290811	0.917059	0.671858	1	1	4901	tags=19%, list=9%, signal=20%
NEGATIVE REGULATION OF NIK/NF-KAPPAB SIGNALING%GOBP%GO:1901223	27	0.376094	0.916408	0.567823	1	1	2083	tags=19%, list=4%, signal=19%
GLUTATHIONE AND ONE-CARBON METABOLISM%WIKIPATHWAYS_20220410%WP730%MUS MUSCULUS	31	0.36378	0.915884	0.598765	1	1	8622	tags=32%, list=16%, signal=38%
CD4-POSITIVE, ALPHA-BETA T CELL DIFFERENTIATION%GOBP%GO:0043367	55	0.329689	0.914702	0.625885	1	1	4053	tags=24%, list=7%, signal=26%
PHASIC SMOOTH MUSCLE CONTRACTION%GOBP%GO:0014821	22	0.388833	0.914353	0.598772	1	1	5229	tags=27%, list=10%, signal=30%
CYTOPLASM ORGANIZATION%GOBP%GO:0007028	16	0.428884	0.913353	0.57113	1	1	5172	tags=25%, list=9%, signal=28%
PURINE METABOLISM%WIKIPATHWAYS_20220410%WP2185%MUS MUSCULUS	167	0.282331	0.912609	0.718518	1	1	8959	tags=29%, list=16%, signal=34%
NEGATIVE REGULATION OF GTPASE ACTIVITY%GOBP%GO:0034260	32	0.361269	0.912285	0.591476	1	1	4972	tags=28%, list=9%, signal=31%
RETINOID METABOLIC PROCESS%GOBP%GO:0001523	66	0.32174	0.912214	0.624084	1	1	11903	tags=39%, list=22%, signal=50%
INOSITOL PHOSPHATE BIOSYNTHETIC PROCESS%GOBP%GO:0032958	16	0.428458	0.911907	0.591149	1	1	3335	tags=25%, list=6%, signal=27%
NEGATIVE REGULATION OF CATION TRANSMEMBRANE TRANSPORT%GOBP%GO:1904063	105	0.296742	0.911826	0.654295	1	1	8409	tags=28%, list=15%, signal=33%
T CELL APOPTOTIC PROCESS%GOBP%GO:0070231	33	0.362072	0.911787	0.583421	1	1	7185	tags=27%, list=13%, signal=31%
POSITIVE REGULATION OF RELEASE OF SEQUESTERED CALCIUM ION INTO CYTOSOL%GOBP%GO:0051281	43	0.341958	0.911334	0.60846	1	1	6938	tags=30%, list=13%, signal=35%
REGULATION OF STEROL BIOSYNTHETIC PROCESS%GOBP%GO:0106118	20	0.400597	0.911173	0.578	1	1	11945	tags=40%, list=22%, signal=51%
MYELIN ASSEMBLY%GOBP%GO:0032288	25	0.378849	0.910958	0.583069	1	1	2332	tags=16%, list=4%, signal=17%
MYELOID CELL ACTIVATION INVOLVED IN IMMUNE RESPONSE%GOBP%GO:0002275	69	0.312445	0.910514	0.628812	1	1	6573	tags=23%, list=12%, signal=26%
REGULATION OF CELLULAR RESPIRATION%GOBP%GO:0043457	62	0.326695	0.910398	0.633994	1	1	12621	tags=48%, list=23%, signal=63%
XENOBIOTIC TRANSPORT%GOBP%GO:0042908	34	0.360797	0.910206	0.605998	1	1	4392	tags=32%, list=8%, signal=35%
ORGANOPHOSPHATE CATABOLIC PROCESS%GOBP%GO:0046434	140	0.28789	0.910146	0.68984	1	1	12394	tags=39%, list=23%, signal=51%
REGULATION OF MITOCHONDRIAL MEMBRANE POTENTIAL%GOBP%GO:0051881	88	0.305121	0.909831	0.633513	1	1	12263	tags=38%, list=23%, signal=48%
POSITIVE REGULATION OF MITOCHONDRION ORGANIZATION%GOBP%GO:0010822	77	0.31192	0.908976	0.655283	1	1	11563	tags=36%, list=21%, signal=46%
PIGMENT CELL DIFFERENTIATION%GOBP%GO:0050931	36	0.353685	0.908814	0.607415	1	1	11895	tags=50%, list=22%, signal=64%
AXONAL TRANSPORT OF MITOCHONDRION%GOBP%GO:0019896	16	0.415155	0.908701	0.591295	1	1	11000	tags=38%, list=20%, signal=47%
REGULATION OF INTERLEUKIN-5 PRODUCTION%GOBP%GO:0032674	21	0.400492	0.907536	0.589362	1	1	1917	tags=19%, list=4%, signal=20%
TNFR1-INDUCED NFKAPPAB SIGNALING PATHWAY%REACTOME%R-HSA-5357956.1	26	0.378035	0.907072	0.593395	1	1	2625	tags=19%, list=5%, signal=20%
RESPONSE TO EXOGENOUS DSRNA%GOBP%GO:0043330	55	0.327384	0.906878	0.634904	1	1	5947	tags=15%, list=11%, signal=16%
POSITIVE REGULATION OF ANION TRANSPORT%GOBP%GO:1903793	60	0.31776	0.90616	0.629469	1	1	5076	tags=25%, list=9%, signal=28%
G2 M CHECKPOINTS%REACTOME DATABASE ID RELEASE 80%69481	130	0.287164	0.90579	0.716467	1	1	11370	tags=35%, list=21%, signal=45%
REGULATION OF CHOLESTEROL BIOSYNTHETIC PROCESS%GOBP%GO:0045540	20	0.400597	0.905586	0.581109	1	1	11945	tags=40%, list=22%, signal=51%
NEGATIVE REGULATION OF MULTICELLULAR ORGANISM GROWTH%GOBP%GO:0040015	17	0.415042	0.905457	0.581984	1	1	9702	tags=41%, list=18%, signal=50%
CARTILAGE DEVELOPMENT INVOLVED IN ENDOCHONDRAL BONE MORPHOGENESIS%GOBP%GO:0060351	37	0.347748	0.905241	0.593521	1	1	3855	tags=24%, list=7%, signal=26%
TRANSCRIPTION OF THE HIV GENOME%REACTOME DATABASE ID RELEASE 80%167172	62	0.321607	0.90523	0.633987	1	1	8529	tags=29%, list=16%, signal=34%
MONOCARBOXYLIC ACID TRANSPORT%GOBP%GO:0015718	87	0.305848	0.904635	0.657084	1	1	9543	tags=34%, list=18%, signal=42%
SKELETAL MUSCLE CONTRACTION%GOBP%GO:0003009	29	0.366146	0.904427	0.616279	1	1	8739	tags=38%, list=16%, signal=45%
SIDS SUSCEPTIBILITY PATHWAYS%WIKIPATHWAYS_20220410%WP1266%MUS MUSCULUS	58	0.323814	0.904252	0.629705	1	1	5450	tags=26%, list=10%, signal=29%
AMINE CATABOLIC PROCESS%GOBP%GO:0009310	20	0.393438	0.90389	0.588421	1	1	10275	tags=50%, list=19%, signal=62%
POSITIVE REGULATION OF CALCIUM ION TRANSMEMBRANE TRANSPORTER ACTIVITY%GOBP%GO:1901021	50	0.32936	0.903668	0.649897	1	1	5247	tags=24%, list=10%, signal=27%
REGULATION OF CELLULAR PH%GOBP%GO:0030641	84	0.303743	0.903652	0.668347	1	1	5059	tags=20%, list=9%, signal=22%
DNA REPAIR%REACTOME%R-HSA-73894.3	279	0.264037	0.903651	0.811484	1	1	11774	tags=37%, list=22%, signal=46%
B CELL ACTIVATION%REACTOME DATABASE ID RELEASE 80%983705	101	0.296156	0.903405	0.674872	1	1	11386	tags=41%, list=21%, signal=51%
KETONE BIOSYNTHETIC PROCESS%GOBP%GO:0042181	27	0.371167	0.902773	0.608081	1	1	8730	tags=26%, list=16%, signal=31%
ORGANIC CYCLIC COMPOUND CATABOLIC PROCESS%GOBP%GO:1901361	333	0.260795	0.902084	0.845484	1	1	9510	tags=29%, list=17%, signal=35%
HALLMARK_ALLOGRAFT_REJECTION%MSIGDB_C2%HALLMARK_ALLOGRAFT_REJECTION	191	0.275392	0.901787	0.751864	1	1	3816	tags=18%, list=7%, signal=19%
METANEPHRIC EPITHELIUM DEVELOPMENT%GOBP%GO:0072207	20	0.397344	0.901533	0.606838	1	1	3855	tags=25%, list=7%, signal=27%
G-PROTEIN BETA:GAMMA SIGNALLING%REACTOME DATABASE ID RELEASE 80%397795	30	0.360501	0.90127	0.625761	1	1	10044	tags=40%, list=18%, signal=49%
EMBRYONIC AXIS SPECIFICATION%GOBP%GO:0000578	46	0.338375	0.901029	0.635494	1	1	3878	tags=24%, list=7%, signal=26%
GAP JUNCTION TRAFFICKING%REACTOME DATABASE ID RELEASE 80%190828	25	0.376982	0.900795	0.598533	1	1	4571	tags=28%, list=8%, signal=31%
C4-DICARBOXYLATE TRANSPORT%GOBP%GO:0015740	25	0.37615	0.900691	0.595876	1	1	5383	tags=32%, list=10%, signal=35%
SERINE FAMILY AMINO ACID METABOLIC PROCESS%GOBP%GO:0009069	36	0.350913	0.899925	0.620942	1	1	12018	tags=39%, list=22%, signal=50%
EXTRA-NUCLEAR ESTROGEN SIGNALING%REACTOME%R-HSA-9009391.3	69	0.308612	0.899762	0.675676	1	1	9626	tags=36%, list=18%, signal=44%
POSITIVE REGULATION OF MEMBRANE PERMEABILITY%GOBP%GO:1905710	44	0.334932	0.898457	0.644995	1	1	11478	tags=39%, list=21%, signal=49%
DETECTION OF ABIOTIC STIMULUS%GOBP%GO:0009582	136	0.283914	0.898399	0.740466	1	1	9431	tags=32%, list=17%, signal=38%
REGULATION OF EXTRINSIC APOPTOTIC SIGNALING PATHWAY VIA DEATH DOMAIN RECEPTORS%GOBP%GO:1902041	52	0.325244	0.898261	0.652918	1	1	4883	tags=23%, list=9%, signal=25%
ACETYL-COA BIOSYNTHETIC PROCESS%GOBP%GO:0006085	15	0.419037	0.897999	0.605863	1	1	12310	tags=47%, list=23%, signal=60%
BIOSYNTHESIS OF THE N-GLYCAN PRECURSOR (DOLICHOL LIPID-LINKED OLIGOSACCHARIDE, LLO) AND TRANSFER TO A NASCENT PROTEIN%REACTOME%R-HSA-446193.1	73	0.308534	0.897704	0.672594	1	1	10603	tags=37%, list=19%, signal=46%
REGULATION OF PTEN GENE TRANSCRIPTION%REACTOME DATABASE ID RELEASE 80%8943724	56	0.322592	0.896831	0.664481	1	1	4185	tags=18%, list=8%, signal=19%
PYRUVATE METABOLISM AND CITRIC ACID (TCA) CYCLE%REACTOME DATABASE ID RELEASE 80%71406	51	0.323819	0.896749	0.647242	1	1	12098	tags=33%, list=22%, signal=43%
BUDDING AND MATURATION OF HIV VIRION%REACTOME DATABASE ID RELEASE 80%162588	23	0.379813	0.896275	0.611111	1	1	11768	tags=43%, list=22%, signal=55%
SIGNALING BY NOTCH%REACTOME%R-HSA-157118.5	173	0.275911	0.895973	0.767666	1	1	11370	tags=37%, list=21%, signal=47%
PROTEIN TARGETING TO ER%GOBP%GO:0045047	39	0.345073	0.895863	0.641138	1	1	9964	tags=33%, list=18%, signal=41%
CELLULAR BIOGENIC AMINE CATABOLIC PROCESS%GOBP%GO:0042402	20	0.393438	0.894828	0.583075	1	1	10275	tags=50%, list=19%, signal=62%
WNT SIGNALING PATHWAY, PLANAR CELL POLARITY PATHWAY%GOBP%GO:0060071	27	0.368806	0.89445	0.621277	1	1	5297	tags=22%, list=10%, signal=25%
WNT SIGNALING PATHWAY%GOBP%GO:0016055	176	0.274695	0.894442	0.774542	1	1	5319	tags=16%, list=10%, signal=18%
SCHWANN CELL DEVELOPMENT%GOBP%GO:0014044	35	0.348723	0.894176	0.619497	1	1	2332	tags=17%, list=4%, signal=18%
POSITIVE REGULATION OF HISTONE ACETYLATION%GOBP%GO:0035066	39	0.339656	0.894079	0.628718	1	1	4951	tags=18%, list=9%, signal=20%
CELL DIFFERENTIATION IN SPINAL CORD%GOBP%GO:0021515	60	0.315638	0.894001	0.665203	1	1	8686	tags=25%, list=16%, signal=30%
NEGATIVE REGULATION OF T CELL RECEPTOR SIGNALING PATHWAY%GOBP%GO:0050860	25	0.372432	0.893939	0.636739	1	1	8943	tags=48%, list=16%, signal=57%
BONE REMODELING%GOBP%GO:0046849	47	0.331694	0.893878	0.643087	1	1	9626	tags=30%, list=18%, signal=36%
RESPONSE TO TOXIC SUBSTANCE%GOBP%GO:0009636	117	0.286221	0.893514	0.738847	1	1	9727	tags=38%, list=18%, signal=47%
NUCLEOSIDE MONOPHOSPHATE CATABOLIC PROCESS%GOBP%GO:0009125	25	0.372332	0.892989	0.618478	1	1	6265	tags=32%, list=12%, signal=36%
MITOCHONDRIAL FUSION%GOBP%GO:0008053	19	0.396254	0.89289	0.60559	1	1	7083	tags=26%, list=13%, signal=30%
TRANSCRIPTION PREINITIATION COMPLEX ASSEMBLY%GOBP%GO:0070897	51	0.327724	0.892128	0.671548	1	1	11972	tags=39%, list=22%, signal=50%
RESPONSE TO ANGIOTENSIN%GOBP%GO:1990776	25	0.372307	0.891207	0.620579	1	1	2873	tags=20%, list=5%, signal=21%
ORGANIC HYDROXY COMPOUND TRANSPORT%GOBP%GO:0015850	162	0.277832	0.891003	0.783813	1	1	9599	tags=27%, list=18%, signal=33%
ACTIVATION OF ADENYLATE CYCLASE ACTIVITY%GOBP%GO:0007190	20	0.394245	0.890118	0.614807	1	1	5013	tags=25%, list=9%, signal=28%
CELLULAR RESPONSE TO ESTROGEN STIMULUS%GOBP%GO:0071391	38	0.338706	0.888977	0.669125	1	1	5270	tags=11%, list=10%, signal=12%
POSITIVE REGULATION OF PURINE NUCLEOTIDE BIOSYNTHETIC PROCESS%GOBP%GO:1900373	23	0.375853	0.888672	0.618579	1	1	6383	tags=26%, list=12%, signal=30%
REGULATION OF LIPOPROTEIN PARTICLE CLEARANCE%GOBP%GO:0010984	23	0.377783	0.888627	0.623142	1	1	9200	tags=43%, list=17%, signal=52%
HALLMARK_FATTY_ACID_METABOLISM%MSIGDB_C2%HALLMARK_FATTY_ACID_METABOLISM	150	0.276007	0.88843	0.795918	1	1	11643	tags=37%, list=21%, signal=47%
REGULATION OF NECROTIC CELL DEATH%GOBP%GO:0010939	41	0.334239	0.887921	0.651337	1	1	11563	tags=41%, list=21%, signal=53%
G1 S TRANSITION%REACTOME%R-HSA-69206.2	123	0.283954	0.887728	0.747554	1	1	11370	tags=38%, list=21%, signal=48%
VISUAL PHOTOTRANSDUCTION%REACTOME DATABASE ID RELEASE 80%2187338	90	0.296695	0.887607	0.736229	1	1	5467	tags=19%, list=10%, signal=21%
TYPE B PANCREATIC CELL PROLIFERATION%GOBP%GO:0044342	23	0.375467	0.887509	0.616228	1	1	9530	tags=39%, list=18%, signal=47%
REGULATION OF NEUROBLAST PROLIFERATION%GOBP%GO:1902692	51	0.324708	0.887417	0.665254	1	1	1567	tags=14%, list=3%, signal=14%
NEGATIVE REGULATION OF LIPID BIOSYNTHETIC PROCESS%GOBP%GO:0051055	59	0.316526	0.886954	0.668192	1	1	11030	tags=34%, list=20%, signal=42%
DETECTION OF EXTERNAL STIMULUS%GOBP%GO:0009581	137	0.280652	0.886394	0.783278	1	1	9431	tags=31%, list=17%, signal=38%
POSITIVE REGULATION OF NUCLEOTIDE BIOSYNTHETIC PROCESS%GOBP%GO:0030810	23	0.375853	0.885622	0.619612	1	1	6383	tags=26%, list=12%, signal=30%
ANTIGEN PROCESSING AND PRESENTATION VIA MHC CLASS IB%GOBP%GO:0002475	33	0.350541	0.884512	0.677966	1	1	6179	tags=21%, list=11%, signal=24%
MYELOID CELL APOPTOTIC PROCESS%GOBP%GO:0033028	19	0.395664	0.884303	0.632739	1	1	6573	tags=26%, list=12%, signal=30%
POSITIVE REGULATION OF CYCLASE ACTIVITY%GOBP%GO:0031281	39	0.336782	0.884253	0.665285	1	1	5013	tags=21%, list=9%, signal=23%
REGULATION OF LOW-DENSITY LIPOPROTEIN PARTICLE CLEARANCE%GOBP%GO:0010988	15	0.419046	0.883906	0.612735	1	1	7425	tags=47%, list=14%, signal=54%
DAP12 SIGNALING%REACTOME DATABASE ID RELEASE 80%2424491	23	0.379933	0.883396	0.612078	1	1	3770	tags=22%, list=7%, signal=23%
SEGMENT SPECIFICATION%GOBP%GO:0007379	20	0.395641	0.882845	0.624602	1	1	4006	tags=25%, list=7%, signal=27%
TRANSCRIPTIONAL REGULATION BY RUNX3%REACTOME%R-HSA-8878159.2	89	0.298396	0.882664	0.710145	1	1	11577	tags=44%, list=21%, signal=56%
DIENCEPHALON DEVELOPMENT%GOBP%GO:0021536	72	0.302148	0.882045	0.696202	1	1	8360	tags=28%, list=15%, signal=33%
RNA POLYMERASE I TRANSCRIPTION INITIATION%REACTOME%R-HSA-73762.3	43	0.332653	0.881469	0.672078	1	1	12763	tags=37%, list=23%, signal=49%
RRNA TRANSCRIPTION%GOBP%GO:0009303	20	0.390533	0.88128	0.61962	1	1	9231	tags=35%, list=17%, signal=42%
2'-DEOXYRIBONUCLEOTIDE METABOLIC PROCESS%GOBP%GO:0009394	47	0.324257	0.880898	0.669465	1	1	4939	tags=28%, list=9%, signal=30%
NEGATIVE REGULATION OF ION TRANSMEMBRANE TRANSPORT%GOBP%GO:0034766	114	0.282403	0.880877	0.773746	1	1	8409	tags=27%, list=15%, signal=32%
REGULATION OF CGMP-MEDIATED SIGNALING%GOBP%GO:0010752	17	0.40082	0.880081	0.638406	1	1	7230	tags=41%, list=13%, signal=47%
ACYLGLYCEROL HOMEOSTASIS%GOBP%GO:0055090	38	0.334968	0.879563	0.689989	1	1	9510	tags=29%, list=17%, signal=35%
NAD METABOLIC PROCESS%GOBP%GO:0019674	30	0.35649	0.879561	0.656383	1	1	2198	tags=13%, list=4%, signal=14%
BILE ACID METABOLIC PROCESS%GOBP%GO:0008206	30	0.352488	0.879448	0.662272	1	1	12796	tags=37%, list=23%, signal=48%
PID_CERAMIDE_PATHWAY%MSIGDB_C2%PID_CERAMIDE_PATHWAY	42	0.329236	0.879299	0.687163	1	1	1573	tags=12%, list=3%, signal=12%
ERK1 AND ERK2 CASCADE%GOBP%GO:0070371	58	0.315745	0.878988	0.70359	1	1	10574	tags=34%, list=19%, signal=43%
WATER-SOLUBLE VITAMIN METABOLIC PROCESS%GOBP%GO:0006767	39	0.335148	0.878606	0.67542	1	1	11836	tags=44%, list=22%, signal=56%
NEGATIVE REGULATION OF PROTEIN UBIQUITINATION%GOBP%GO:0031397	89	0.293768	0.878596	0.730193	1	1	11152	tags=37%, list=20%, signal=47%
DEFENSE RESPONSE TO VIRUS%GOBP%GO:0051607	195	0.266195	0.878094	0.854506	1	1	10400	tags=30%, list=19%, signal=37%
UNSATURATED FATTY ACID BIOSYNTHETIC PROCESS%GOBP%GO:0006636	28	0.359436	0.877829	0.648738	1	1	9547	tags=39%, list=18%, signal=48%
LUNG MORPHOGENESIS%GOBP%GO:0060425	64	0.307904	0.876439	0.702036	1	1	8789	tags=31%, list=16%, signal=37%
LENS FIBER CELL DEVELOPMENT%GOBP%GO:0070307	15	0.418977	0.875576	0.637089	1	1	1344	tags=20%, list=2%, signal=21%
GAP JUNCTION TRAFFICKING AND REGULATION%REACTOME%R-HSA-157858.1	26	0.362667	0.875524	0.651452	1	1	4571	tags=27%, list=8%, signal=29%
REGULATION OF DNA DAMAGE RESPONSE, SIGNAL TRANSDUCTION BY P53 CLASS MEDIATOR%GOBP%GO:0043516	37	0.340444	0.875211	0.661202	1	1	6930	tags=30%, list=13%, signal=34%
GANGLIOSIDE BIOSYNTHETIC PROCESS%GOBP%GO:0001574	17	0.400359	0.875139	0.66157	1	1	14961	tags=53%, list=27%, signal=73%
GABA RECEPTOR ACTIVATION%REACTOME DATABASE ID RELEASE 80%977443	58	0.312507	0.875059	0.707527	1	1	5323	tags=22%, list=10%, signal=25%
BLASTODERM SEGMENTATION%GOBP%GO:0007350	29	0.356599	0.87498	0.67086	1	1	3340	tags=24%, list=6%, signal=26%
BRANCHED-CHAIN AMINO ACID CATABOLISM%REACTOME%R-HSA-70895.4	20	0.384697	0.874521	0.639394	1	1	10202	tags=35%, list=19%, signal=43%
CELLULAR BIOGENIC AMINE METABOLIC PROCESS%GOBP%GO:0006576	88	0.293094	0.874317	0.75667	1	1	5494	tags=23%, list=10%, signal=25%
ER-PHAGOSOME PATHWAY%REACTOME%R-HSA-1236974.4	80	0.294412	0.874268	0.742344	1	1	11445	tags=46%, list=21%, signal=58%
TRICARBOXYLIC ACID CYCLE%GOBP%GO:0006099	26	0.355483	0.874178	0.654623	1	1	14419	tags=46%, list=26%, signal=63%
NEGATIVE REGULATION OF PROTEOLYSIS INVOLVED IN CELLULAR PROTEIN CATABOLIC PROCESS%GOBP%GO:1903051	68	0.304978	0.874012	0.723451	1	1	11020	tags=37%, list=20%, signal=46%
DEFENSE RESPONSE TO SYMBIONT%GOBP%GO:0140546	196	0.264398	0.873829	0.866292	1	1	10400	tags=30%, list=19%, signal=37%
REGULATION OF BICELLULAR TIGHT JUNCTION ASSEMBLY%GOBP%GO:2000810	22	0.377631	0.873821	0.634886	1	1	3806	tags=23%, list=7%, signal=24%
DEOXYRIBOSE PHOSPHATE METABOLIC PROCESS%GOBP%GO:0019692	47	0.324257	0.872747	0.699272	1	1	4939	tags=28%, list=9%, signal=30%
CELLULAR AMINO ACID METABOLIC PROCESS%GOBP%GO:0006520	232	0.259196	0.872545	0.910596	1	1	11848	tags=34%, list=22%, signal=44%
NEGATIVE REGULATION OF UBIQUITIN-DEPENDENT PROTEIN CATABOLIC PROCESS%GOBP%GO:2000059	54	0.315388	0.872509	0.707692	1	1	9117	tags=31%, list=17%, signal=38%
MYELINATION%GOBP%GO:0042552	133	0.274309	0.871696	0.821577	1	1	3806	tags=11%, list=7%, signal=12%
RIBONUCLEOSIDE MONOPHOSPHATE METABOLIC PROCESS%GOBP%GO:0009161	53	0.315552	0.871605	0.693478	1	1	4908	tags=25%, list=9%, signal=27%
[truncated: 672 more rows]
